# Supplementary material for: Mythimna separata herbivory primes maize resistance in systemic leaves
Source: J Exp Bot. 2021 Feb 27;72(10):3792–805. doi: 10.1093/jxb/erab083 (PMC8096606; doi:10.1093/jxb/erab083)
Supplement: erab083_suppl_Supplementary_Table_S1 [file erab083_suppl_supplementary_table_s1.xlsx]

## Sheet: Sheet1
Table S1. ANOVA table from two-way ANOVA considering resting time and priming as independent variables
Part 1.
DIBOA-Glc
Tests of Between-Subjects Effects
Source	Type III Sum of Squares	df	Mean Square	F	Sig.
Corrected Model	2196.016a	5	439.203	3.44273	0.0173952
Intercept	12991.6	1	12991.6	101.836	4.1141e-10
Priming	329.611	1	329.611	2.58369	0.121048
Time	1330.98	2	665.49	5.2165	0.0131473
Priming * Time	535.425	2	267.713	2.09849	0.144579
Error	3061.77	24	127.574
Total	18249.4	30
Corrected Total	5257.79	29
a. R Squared = .418 (Adjusted R Squared = .296)
DIMBOA
Tests of Between-Subjects Effects
Source	Type III Sum of Squares	df	Mean Square	F	Sig.
Corrected Model	867692.166a	5	173538	22.594	0
Intercept	4.10096e+06	1	4.10096e+06	533.939	0
Priming	218287	1	218287	28.421	0
Time	614073	2	307037	39.976	0
Priming * Time	35332.5	2	17666.3	2.3	0.122
Error	184334	24	7680.57
Total	5.15298e+06	30
Corrected Total	1.05203e+06	29
a R Squared = .825 (Adjusted R Squared = .788)	a R Squared = .825 (Adjusted R Squared = .788)	a R Squared = .825 (Adjusted R Squared = .788)	a R Squared = .825 (Adjusted R Squared = .788)	a R Squared = .825 (Adjusted R Squared = .788)	a R Squared = .825 (Adjusted R Squared = .788)
DIMBOA-Glc
Tests of Between-Subjects Effects
Source	Type III Sum of Squares	df	Mean Square	F	Sig.
Corrected Model	49676.124a	5	9935.23	21.155	0
Intercept	295585	1	295585	629.393	0
time	10178.6	1	10178.6	21.673	0
priming	33370.3	2	16685.2	35.528	0
time * priming	6127.22	2	3063.61	6.523	0.005
Error	11271.2	24	469.635
Total	356533	30
Corrected Total	60947.4	29
a R Squared = .815 (Adjusted R Squared = .777)	a R Squared = .815 (Adjusted R Squared = .777)	a R Squared = .815 (Adjusted R Squared = .777)	a R Squared = .815 (Adjusted R Squared = .777)	a R Squared = .815 (Adjusted R Squared = .777)	a R Squared = .815 (Adjusted R Squared = .777)
DIM2BOA-Glc
Tests of Between-Subjects Effects
Source	Type III Sum of Squares	df	Mean Square	F	Sig.
Corrected Model	11505.222a	5	2301.04	4.86171	0.00327125
Intercept	34430.4	1	34430.4	72.7455	9.97312e-09
Priming	7143.63	1	7143.63	15.0932	0.000704239
Time	2549.88	2	1274.94	2.69373	0.0880217
Priming * Time	1811.71	2	905.856	1.91392	0.169349
Error	11359.2	24	473.299
Total	57294.8	30
Corrected Total	22864.4	29
a. R Squared = .503 (Adjusted R Squared = .400)
MBOA
Tests of Between-Subjects Effects
Source	Type III Sum of Squares	df	Mean Square	F	Sig.
Corrected Model	21177.336a	5	4235.47	4.69979	0.00392071
Intercept	60832.1	1	60832.1	67.501	1.96351e-08
Priming	13564.3	1	13564.3	15.0513	0.000713889
Time	4429.28	2	2214.64	2.45743	0.106926
Priming * Time	3183.79	2	1591.9	1.76641	0.192454
Error	21628.9	24	901.204
Total	103638	30
Corrected Total	42806.2	29
a. R Squared = .495 (Adjusted R Squared = .389)
HDMBOA-Glc
Tests of Between-Subjects Effects
Source	Type III Sum of Squares	df	Mean Square	F	Sig.
Corrected Model	85037.651a	5	17007.5	32.477	0
Intercept	208648	1	208648	398.422	0
Priming	65164.2	1	65164.2	124.434	0
Time	14791	2	7395.48	14.122	0
Priming * Time	5082.49	2	2541.24	4.853	0.017
Error	12568.4	24	523.685
Total	306254	30
Corrected Total	97606.1	29
a. R Squared = .871 (Adjusted R Squared = .844)
DHBOA-Glc
Tests of Between-Subjects Effects
Source	Type III Sum of Squares	df	Mean Square	F	Sig.
Corrected Model	49912.364a	5	9982.47	15.425	0
Intercept	196014	1	196014	302.89	0
Priming	28094.5	1	28094.5	43.413	0
Time	9702.5	2	4851.25	7.496	0.003
Priming * Time	12115.3	2	6057.67	9.361	0.001
Error	15531.5	24	647.145
Total	261457	30
Corrected Total	65443.8	29
a R Squared = .763 (Adjusted R Squared = .713)	a R Squared = .763 (Adjusted R Squared = .713)	a R Squared = .763 (Adjusted R Squared = .713)	a R Squared = .763 (Adjusted R Squared = .713)	a R Squared = .763 (Adjusted R Squared = .713)	a R Squared = .763 (Adjusted R Squared = .713)
8 HDM2BOA-Glc
Tests of Between-Subjects Effects
Source	Type III Sum of Squares	df	Mean Square	F	Sig.
Corrected Model	381.492a	5	76.298	41.155	0
Intercept	494.731	1	494.731	266.859	0
Priming	233.017	1	233.017	125.69	0
Time	92.774	2	46.387	25.021	0
Priming * Time	55.7	2	27.85	15.022	0
Error	44.494	24	1.854
Total	920.717	30
Corrected Total	425.986	29
a R Squared = .896 (Adjusted R Squared = .874)	a R Squared = .896 (Adjusted R Squared = .874)	a R Squared = .896 (Adjusted R Squared = .874)	a R Squared = .896 (Adjusted R Squared = .874)	a R Squared = .896 (Adjusted R Squared = .874)	a R Squared = .896 (Adjusted R Squared = .874)
9 HMBOA-Glc
Tests of Between-Subjects Effects
Source	Type III Sum of Squares	df	Mean Square	F	Sig.
Corrected Model	46.167a	5	9.23348	1.94765	0.123482
Intercept	3061.19	1	3061.19	645.708	7.35411e-19
Priming	12.6005	1	12.6005	2.65786	0.116095
Time	27.0173	2	13.5086	2.84942	0.0775639
Priming * Time	6.54962	2	3.27481	0.690767	0.510882
Error	113.78	24	4.74083
Total	3221.14	30
Corrected Total	159.947	29
a. R Squared = .289 (Adjusted R Squared = .140)
10 HM2BOA-Glc
Tests of Between-Subjects Effects
Source	Type III Sum of Squares	df	Mean Square	F	Sig.
Corrected Model	28323.392a	5	5664.68	4.75968	0.00366567
Intercept	87141.1	1	87141.1	73.2193	9.39846e-09
Priming	17920	1	17920	15.0571	0.000712543
Time	5969.05	2	2984.53	2.50771	0.102562
Priming * Time	4434.31	2	2217.15	1.86294	0.176975
Error	28563.3	24	1190.14
Total	144028	30
Corrected Total	56886.7	29
a. R Squared = .498 (Adjusted R Squared = .393)

## Sheet: Sheet2
Table S1. ANOVA table from two-way ANOVA considering resting time and priming as independent variables
Part 2.
DIBOA-Glc
Pairwise Comparisons
Priming			Mean Difference (I-J)	Std. Error	Sig.b	95% Confidence Interval for Differenceb
						Lower Bound	Upper Bound
3- 4+	3d	7d	14.4022	7.1435	0.0551116	-0.341215	29.1457
		12d	16.136*	7.1435	0.033261	1.39205	30.879
	7d	3d	-14.4022	7.1435	0.0551116	-29.1457	0.341215
		12d	1.73327	7.1435	0.810349	-13.0102	16.4767
	12d	3d	-16.136*	7.1435	0.033261	-30.879	-1.39205
		7d	-1.73327	7.1435	0.810349	-16.4767	13.0102
3+ 4+	3d	7d	-3.62487	7.1435	0.616481	-18.3683	11.1186
		12d	15.927*	7.1435	0.0353955	1.18319	30.6701
	7d	3d	3.62487	7.1435	0.616481	-11.1186	18.3683
		12d	19.552*	7.1435	0.011488	4.80806	34.295
	12d	3d	-15.927*	7.1435	0.0353955	-30.6701	-1.18319
		7d	-19.552*	7.1435	0.011488	-34.295	-4.80806
Based on estimated marginal means
*. The mean difference is significant at the .05 level.
b. Adjustment for multiple comparisons: Least Significant Difference (equivalent to no adjustments).
DIMBOA
Pairwise Comparisons
Priming			Mean Difference (I-J)	Std. Error	Sig.b	95% Confidence Interval for Differenceb
						Lower Bound	Upper Bound
3- 4+	3d	7d	-293.689*	55.428	0	-408.086	-179.292
		12d	-5.412	55.428	0.923	-119.809	108.985
	7d	3d	293.689*	55.428	0	179.292	408.086
		12d	288.277*	55.428	0	173.88	402.674
	12d	3d	5.412	55.428	0.923	-108.985	119.809
		7d	-288.277*	55.428	0	-402.674	-173.88
3+ 4+	3d	7d	-382.638*	55.428	0	-497.035	-268.241
		12d	-173.440*	55.428	0.005	-287.837	-59.043
	7d	3d	382.638*	55.428	0	268.241	497.035
		12d	209.198*	55.428	0.001	94.801	323.595
	12d	3d	173.440*	55.428	0.005	59.043	287.837
		7d	-209.198*	55.428	0.001	-323.595	-94.801
Based on estimated marginal means
*. The mean difference is significant at the .05 level.
b. Adjustment for multiple comparisons: Least Significant Difference (equivalent to no adjustments).
DIMBOA-Glc
Pairwise Comparisons
Priming			Mean Difference (I-J)	Std. Error	Sig.b	95% Confidence Interval for Differenceb
						Lower Bound	Upper Bound
3- 4+	3d	7d	70.233*	14.309	0	40.631	99.834
		12d	26.117	14.309	0.081	-3.484	55.718
	7d	3d	-70.233*	14.309	0	-99.834	-40.631
		12d	-44.116*	14.309	0.005	-73.717	-14.515
	12d	3d	-26.117	14.309	0.081	-55.718	3.484
		7d	44.116*	14.309	0.005	14.515	73.717
3+ 4+	3d	7d	29.445	15.177	0.065	-1.952	60.841
		12d	-31.211*	14.309	0.04	-60.812	-1.61
	7d	3d	-29.445	15.177	0.065	-60.841	1.952
		12d	-60.656*	15.177	0.001	-92.052	-29.259
	12d	3d	31.211*	14.309	0.04	1.61	60.812
		7d	60.656*	15.177	0.001	29.259	92.052
Based on estimated marginal means
*. The mean difference is significant at the .05 level.
b. Adjustment for multiple comparisons: Least Significant Difference (equivalent to no adjustments).
DIM2BOA-Glc
Pairwise Comparisons
Priming			Mean Difference (I-J)	Std. Error	Sig.b	95% Confidence Interval for Differenceb
						Lower Bound	Upper Bound
3- 4+	3d	7d	-3.04573	13.7594	0.826687	-31.4436	25.3522
		12d	3.16919	13.7594	0.819788	-25.2287	31.5671
	7d	3d	3.04573	13.7594	0.826687	-25.3522	31.4436
		12d	6.21492	13.7594	0.65555	-22.183	34.6128
	12d	3d	-3.16919	13.7594	0.819788	-31.5671	25.2287
		7d	-6.21492	13.7594	0.65555	-34.6128	22.183
3+ 4+	3d	7d	17.8152	13.7594	0.207717	-10.5827	46.2131
		12d	41.179*	13.7594	0.00631231	12.7815	69.5773
	7d	3d	-17.8152	13.7594	0.207717	-46.2131	10.5827
		12d	23.3642	13.7594	0.102427	-5.03373	51.7621
	12d	3d	-41.179*	13.7594	0.00631231	-69.5773	-12.7815
		7d	-23.3642	13.7594	0.102427	-51.7621	5.03373
Based on estimated marginal means
*. The mean difference is significant at the .05 level.
b. Adjustment for multiple comparisons: Least Significant Difference (equivalent to no adjustments).
MBOA
Pairwise Comparisons
Priming			Mean Difference (I-J)	Std. Error	Sig.b	95% Confidence Interval for Differenceb
						Lower Bound	Upper Bound
3- 4+	3d	7d	-4.58686	18.9863	0.811152	-43.7728	34.599
		12d	3.85413	18.9863	0.84085	-35.3318	43.04
	7d	3d	4.58686	18.9863	0.811152	-34.599	43.7728
		12d	8.44099	18.9863	0.660605	-30.7449	47.6269
	12d	3d	-3.85413	18.9863	0.84085	-43.04	35.3318
		7d	-8.44099	18.9863	0.660605	-47.6269	30.7449
3+ 4+	3d	7d	22.5405	18.9863	0.246769	-16.6454	61.7264
		12d	54.274*	18.9863	0.00866222	15.0878	93.4596
	7d	3d	-22.5405	18.9863	0.246769	-61.7264	16.6454
		12d	31.7332	18.9863	0.107639	-7.45274	70.9191
	12d	3d	-54.274*	18.9863	0.00866222	-93.4596	-15.0878
		7d	-31.7332	18.9863	0.107639	-70.9191	7.45274
Based on estimated marginal means
*. The mean difference is significant at the .05 level.
b. Adjustment for multiple comparisons: Least Significant Difference (equivalent to no adjustments).
HDMBOA-Glc
Pairwise Comparisons
Priming			Mean Difference (I-J)	Std. Error	Sig.b	95% Confidence Interval for Differenceb
						Lower Bound	Upper Bound
3- 4+	3d	7d	-10.252	14.473	0.486	-40.123	19.619
		12d	-25.556	14.473	0.09	-55.427	4.315
	7d	3d	10.252	14.473	0.486	-19.619	40.123
		12d	-15.304	14.473	0.301	-45.175	14.567
	12d	3d	25.556	14.473	0.09	-4.315	55.427
		7d	15.304	14.473	0.301	-14.567	45.175
3+ 4+	3d	7d	-66.651*	14.473	0	-96.522	-36.78
		12d	-79.521*	14.473	0	-109.393	-49.65
	7d	3d	66.651*	14.473	0	36.78	96.522
		12d	-12.87	14.473	0.383	-42.742	17.001
	12d	3d	79.521*	14.473	0	49.65	109.393
		7d	12.87	14.473	0.383	-17.001	42.742
Based on estimated marginal means
*. The mean difference is significant at the .05 level.
b. Adjustment for multiple comparisons: Least Significant Difference (equivalent to no adjustments).
DHBOA-Glc
Pairwise Comparisons
Priming			Mean Difference (I-J)	Std. Error	Sig.b	95% Confidence Interval for Differenceb
						Lower Bound	Upper Bound
3- 4+	3d	7d	-0.43	16.089	0.979	-33.636	32.777
		12d	4.265	16.089	0.793	-28.941	37.471
	7d	3d	0.43	16.089	0.979	-32.777	33.636
		12d	4.694	16.089	0.773	-28.512	37.901
	12d	3d	-4.265	16.089	0.793	-37.471	28.941
		7d	-4.694	16.089	0.773	-37.901	28.512
3+ 4+	3d	7d	0.222	16.089	0.989	-32.984	33.428
		12d	-80.667*	16.089	0	-113.873	-47.461
	7d	3d	-0.222	16.089	0.989	-33.428	32.984
		12d	-80.889*	16.089	0	-114.095	-47.683
	12d	3d	80.667*	16.089	0	47.461	113.873
		7d	80.889*	16.089	0	47.683	114.095
Based on estimated marginal means
*. The mean difference is significant at the .05 level.
b. Adjustment for multiple comparisons: Least Significant Difference (equivalent to no adjustments).
HDM2BOA-Glc
Pairwise Comparisons
Priming			Mean Difference (I-J)	Std. Error	Sig.a	95% Confidence Interval for Differencea
						Lower Bound	Upper Bound
3- 4+	3d	7d	0.865	0.861	0.325	-0.912	2.642
		12d	-0.191	0.861	0.826	-1.968	1.586
	7d	3d	-0.865	0.861	0.325	-2.642	0.912
		12d	-1.056	0.861	0.232	-2.833	0.721
	12d	3d	0.191	0.861	0.826	-1.586	1.968
		7d	1.056	0.861	0.232	-0.721	2.833
3+ 4+	3d	7d	2.610*	0.861	0.006	0.833	4.387
		12d	-4.899*	0.861	0	-6.676	-3.121
	7d	3d	-2.610*	0.861	0.006	-4.387	-0.833
		12d	-7.508*	0.861	0	-9.286	-5.731
	12d	3d	4.899*	0.861	0	3.121	6.676
		7d	7.508*	0.861	0	5.731	9.286
Based on estimated marginal means
a. Adjustment for multiple comparisons: Least Significant Difference (equivalent to no adjustments).
HMBOA-Glc
Pairwise Comparisons
Priming			Mean Difference (I-J)	Std. Error	Sig.a	95% Confidence Interval for Differencea
						Lower Bound	Upper Bound
3- 4+	3d	7d	-2.14684	1.37707	0.132089	-4.98898	0.695298
		12d	-1.90335	1.37707	0.179649	-4.74549	0.938792
	7d	3d	2.14684	1.37707	0.132089	-0.695298	4.98898
		12d	0.243494	1.37707	0.861134	-2.59865	3.08564
	12d	3d	1.90335	1.37707	0.179649	-0.938792	4.74549
		7d	-0.243494	1.37707	0.861134	-3.08564	2.59865
3+ 4+	3d	7d	-0.690627	1.37707	0.620576	-3.53277	2.15151
		12d	-2.70473	1.37707	0.0611998	-5.54688	0.137407
	7d	3d	0.690627	1.37707	0.620576	-2.15151	3.53277
		12d	-2.01411	1.37707	0.15655	-4.85625	0.828035
	12d	3d	2.70473	1.37707	0.0611998	-0.137407	5.54688
		7d	2.01411	1.37707	0.15655	-0.828035	4.85625
Based on estimated marginal means
a. Adjustment for multiple comparisons: Least Significant Difference (equivalent to no adjustments).
HM2BOA-Glc
Pairwise Comparisons
Priming			Mean Difference (I-J)	Std. Error	Sig.b	95% Confidence Interval for Differenceb
						Lower Bound	Upper Bound
3- 4+	3d	7d	-5.30916	21.8187	0.809817	-50.3407	39.7224
		12d	4.24695	21.8187	0.847308	-40.7846	49.2785
	7d	3d	5.30916	21.8187	0.809817	-39.7224	50.3407
		12d	9.5561	21.8187	0.665319	-35.4755	54.5877
	12d	3d	-4.24695	21.8187	0.847308	-49.2785	40.7846
		7d	-9.5561	21.8187	0.665319	-54.5877	35.4755
3+ 4+	3d	7d	28.1296	21.8187	0.209602	-16.902	73.1611
		12d	63.651*	21.8187	0.00754732	18.6193	108.682
	7d	3d	-28.1296	21.8187	0.209602	-73.1611	16.902
		12d	35.5213	21.8187	0.116578	-9.51024	80.5529
	12d	3d	-63.651*	21.8187	0.00754732	-108.682	-18.6193
		7d	-35.5213	21.8187	0.116578	-80.5529	9.51024
Based on estimated marginal means
*. The mean difference is significant at the .05 level.
b. Adjustment for multiple comparisons: Least Significant Difference (equivalent to no adjustments).

## Sheet: Sheet3
Table S1. ANOVA table from two-way ANOVA considering resting time and priming as independent variables
Part 3.
DIBOA-Glc
Pairwise Comparisons
Time	(I) Priming	Mean Difference (I-J)	Std. Error	Sig.b
3d	3- 4+ vs 3+ 4+	0.551	7.143	0.939
7d	3- 4+ vs 3+ 4+	0.76	7.143	0.916
12d	3- 4+ vs 3+ 4+	0.76	7.143	0.916
Based on estimated marginal means
* The mean difference is significant at the .05 level.
b Adjustment for multiple comparisons: Least Significant Difference (equivalent to no adjustments).
DIMBOA
Pairwise Comparisons
Time	(I) Priming	Mean Difference (I-J)	Std. Error	Sig.b
3d	3- 4+ vs 3+ 4+	173.891*	55.428	0.004
7d	3- 4+ vs 3+ 4+	252.971*	55.428	0
12d	3- 4+ vs 3+ 4+	84.942	55.428	0.138
Based on estimated marginal means
* The mean difference is significant at the .05 level.
b Adjustment for multiple comparisons: Least Significant Difference (equivalent to no adjustments).
DIMBOA-Glc
Pairwise Comparisons
Time	(I) Priming	Mean Difference (I-J)	Std. Error	Sig.b
3d	3- 4+ vs 3+ 4+	62.705*	13.706	0
7d	3- 4+ vs 3+ 4+	50.807*	13.706	0.001
12d	3- 4+ vs 3+ 4+	2.994	13.706	0.829
Based on estimated marginal means
* The mean difference is significant at the .05 level.
b Adjustment for multiple comparisons: Least Significant Difference (equivalent to no adjustments).
Pairwise Comparisons
Time	(I) Priming	Mean Difference (I-J)	Std. Error	Sig.b
3d	3- 4+ vs 3+ 4+	50.486*	13.759	0.001
7d	3- 4+ vs 3+ 4+	29.625*	13.759	0.042
12d	3- 4+ vs 3+ 4+	12.476	13.759	0.374
Based on estimated marginal means
* The mean difference is significant at the .05 level.
b Adjustment for multiple comparisons: Least Significant Difference (equivalent to no adjustments).
MBOA
Pairwise Comparisons
Time	(I) Priming	Mean Difference (I-J)	Std. Error	Sig.b
3d	3- 4+ vs 3+ 4+	68.376*	18.986	0.001
7d	3- 4+ vs 3+ 4+	41.249*	18.986	0.04
12d	3- 4+ vs 3+ 4+	17.957	18.986	0.354
Based on estimated marginal means
* The mean difference is significant at the .05 level.
b Adjustment for multiple comparisons: Least Significant Difference (equivalent to no adjustments).
HDMBOA-Glc
Pairwise Comparisons
Time	(I) Priming	Mean Difference (I-J)	Std. Error	Sig.b
3d	3- 4+ vs 3+ 4+	112.823*	14.473	0
7d	3- 4+ vs 3+ 4+	110.390*	14.473	0
12d	3- 4+ vs 3+ 4+	56.424*	14.473	0.001
Based on estimated marginal means
* The mean difference is significant at the .05 level.
b Adjustment for multiple comparisons: Least Significant Difference (equivalent to no adjustments).
DHBOA-Glc
Pairwise Comparisons
Time	(I) Priming	Mean Difference (I-J)	Std. Error	Sig.b
3d	3- 4+ vs 3+ 4+	32.459	16.089	0.055
7d	3- 4+ vs 3+ 4+	118.043*	16.089	0
12d	3- 4+ vs 3+ 4+	33.111	16.089	0.051
Based on estimated marginal means
* The mean difference is significant at the .05 level.
b Adjustment for multiple comparisons: Least Significant Difference (equivalent to no adjustments).
HDM2BOA-Glc
Pairwise Comparisons
Time	(I) Priming	Mean Difference (I-J)	Std. Error	Sig.b
3d	3- 4+ vs 3+ 4+	2.842*	0.861	0.003
7d	3- 4+ vs 3+ 4+	9.294*	0.861	0
12d	3- 4+ vs 3+ 4+	4.586*	0.861	0
Based on estimated marginal means
* The mean difference is significant at the .05 level.
b Adjustment for multiple comparisons: Least Significant Difference (equivalent to no adjustments).
HMBOA-Glc
Pairwise Comparisons
Time	(I) Priming	Mean Difference (I-J)	Std. Error	Sig.b
3d	3- 4+ vs 3+ 4+	1.514	1.377	0.282
7d	3- 4+ vs 3+ 4+	0.058	1.377	0.967
12d	3- 4+ vs 3+ 4+	2.316	1.377	0.106
Based on estimated marginal means
* The mean difference is significant at the .05 level.
b Adjustment for multiple comparisons: Least Significant Difference (equivalent to no adjustments).
HM2BOA-Glc
Pairwise Comparisons
Time	(I) Priming	Mean Difference (I-J)	Std. Error	Sig.b
3d	3- 4+ vs 3+ 4+	79.828*	21.819	0.001
7d	3- 4+ vs 3+ 4+	46.390*	21.819	0.044
12d	3- 4+ vs 3+ 4+	20.424	21.819	0.359
Based on estimated marginal means
* The mean difference is significant at the .05 level.
b Adjustment for multiple comparisons: Least Significant Difference (equivalent to no adjustments).
