# Supplementary material for: Mythimna separata herbivory primes maize resistance in systemic leaves
Source: J Exp Bot. 2021 Feb 27;72(10):3792–805. doi: 10.1093/jxb/erab083 (PMC8096606; doi:10.1093/jxb/erab083)
Supplement: erab083_suppl_Supplementary_Table_S2 [file erab083_suppl_supplementary_table_s2.xlsx]

## Sheet: DEGs in 3+4- Group
Table S1. All DEGs in maize systemic leaves of 3+ 4-, 3- 4+, and 3+ 4+ group.
DEGs in 3+4- Group
FC=Fold change
Gene ID	Annotation	log2 FC of "3+ 4-" group	padj
Zm00001d030559	synthase	6.02137	0.000545554
Zm00001d020577	ZnF_C2H2	5.3845	4.3499e-05
Zm00001d021666	Isocitrate lyase	5.01226	0.00803446
Zm00001d028233	Transfer protein	4.9232	5.27469e-15
Zm00001d029356	Dimerisation domain	4.9122	9.28022e-07
Zm00001d047170	to zinc finger, MYM domain containing 1	4.90247	1.26098e-05
Zm00001d007312	GDA1 CD39 family protein	4.8211	5.79375e-10
Zm00001d028172	amine oxidase	4.73882	0.0243493
Zm00001d024286	Serine carboxypeptidase	4.68657	0.0462095
Zm00001d037681	HAD superfamily, subfamily IIIB (Acid phosphatase)	4.55594	2.8165e-10
Zm00001d029353	Dimerisation domain	4.48792	5.8491e-07
Zm00001d014591	NDC80 kinetochore complex component, homolog (S. cerevisiae)	4.4521	2.22414e-11
Zm00001d035386	0	4.40152	0.00505136
Zm00001d043235	alpha/beta hydrolase fold	4.25874	2.18017e-07
Zm00001d024664	Pyridoxal-dependent decarboxylase conserved domain	4.05844	3.05479e-07
Zm00001d007719	WW domain	3.91318	8.4603e-08
Zm00001d003086	Aldo/keto reductase family	3.84311	0.00861675
Zm00001d047495	Cytochrome P450	3.74886	4.15747e-06
Zm00001d037680	HAD superfamily, subfamily IIIB (Acid phosphatase)	3.68105	7.06828e-08
Zm00001d048660	0	3.648	0.00722825
Zm00001d038049	Glycosyl hydrolases family 17	3.55744	0.00165851
Zm00001d039301	Phosphorylase superfamily	3.20786	5.47123e-06
Zm00001d017477	AP2	3.11593	0.000152351
Zm00001d041580	Myb-like DNA-binding domain	3.11315	0.0129231
Zm00001d004921	Dimerisation domain	3.08318	0.000259913
Zm00001d014840	chitinase	3.07658	3.07228e-09
Zm00001d040386	transmembrane 9 superfamily	3.02169	0.0363901
Zm00001d044162	WRKY DNA -binding domain	2.86562	0.0133449
Zm00001d044762	benzothiadiazole-induced S-adenosyl-L-methionine salicylic acid carboxyl methyltransferase 1	2.77564	0.000277897
Zm00001d022608	Major intrinsic protein	2.73424	0.0449898
Zm00001d034723	Cellulase (glycosyl hydrolase family 5)	2.62342	0.0442589
Zm00001d035854	Animal haem peroxidase	2.57489	0.000237629
Zm00001d023617	Multicopper oxidase	2.56562	0.0211516
Zm00001d039772	Serine carboxypeptidase	2.46908	9.29025e-24
Zm00001d049111	Phloem filament protein PP1	2.46416	0.000272896
Zm00001d003531	Pyridoxal-dependent decarboxylase conserved domain	2.46011	0.029234
Zm00001d024885	Inherit from lilNOG: WD40-like Beta Propeller Repeat family protein	2.42932	4.59594e-08
Zm00001d011078	Nucleic acid binding protein NABP	2.36939	2.40788e-06
Zm00001d050702	Transcription activator	2.3449	0.00993852
Zm00001d038596	0	2.2905	0.0180327
Zm00001d025753	amino sugar catabolic process	2.26239	0.0012937
Zm00001d031657	Calcineurin-like phosphoesterase	2.17528	1.48845e-05
Zm00001d031934	Chlorophyllase	2.16442	0.00617025
Zm00001d014843	No apical meristem (NAM) protein	2.12358	0.00481852
Zm00001d047744	2OG-Fe(II) oxygenase superfamily	2.11422	0.0193041
Zm00001d008399	nac domain	2.11401	3.6296e-06
Zm00001d037682	Leucine rich repeat N-terminal domain	2.04039	0.0189157
Zm00001d033062	MATE efflux family protein, expressed	2.038	0.00143577
Zm00001d048461	Glycosyl transferase family, a/b domain	2.02491	0.000109495
Zm00001d005788	ZnF_C2H2	2.01611	0.00617025
Zm00001d028941	VQ motif	2.004	0.00915176
Zm00001d020958	Polysaccharide biosynthesis protein	1.99033	0.0146552
Zm00001d004348	Agglutinin	1.977	2.93375e-12
Zm00001d038453	Aminotransferase class-III	1.95193	0.00170104
Zm00001d008273	Glycosyl hydrolases family 31	1.92202	0.026339
Zm00001d048710	cytochrome P450	1.90542	4.85444e-06
Zm00001d022371	Uncharacterized protein family, UPF0114	1.89502	0.000203295
Zm00001d048709	tryptophan synthase	1.85655	6.5717e-11
Zm00001d003530	Serine Carboxypeptidase homologue, expressed	1.8489	1.09345e-07
Zm00001d007718	2OG-Fe(II) oxygenase superfamily	1.77521	2.02785e-23
Zm00001d047736	asparagine synthetase	1.72938	0.0145798
Zm00001d036756	The proteasome is a multicatalytic proteinase complex which is characterized by its ability to cleave peptides with Arg, Phe, Tyr, Leu, and Glu adjacent to the leaving group at neutral or slightly basic pH. The proteasome has an ATP-dependent proteolytic activity (By similarity)	1.72368	0.00919926
Zm00001d045054	Terpene synthase family, metal binding domain	1.69492	0.0092486
Zm00001d001989	0	1.68058	4.70123e-08
Zm00001d024281	Flavin containing amine oxidoreductase	1.67626	4.66328e-10
Zm00001d011687	Peptidase dimerisation domain	1.67432	0.00368093
Zm00001d022630	RNase S-like protein	1.6588	9.54497e-08
Zm00001d015397	VQ motif	1.64985	1.39978e-05
Zm00001d042540	Plant lipoxygenase may be involved in a number of diverse aspects of plant physiology including growth and development, pest resistance, and senescence or responses to wounding (By similarity)	1.63668	0.00481852
Zm00001d039607	UDP-glucoronosyl and UDP-glucosyl transferase	1.63232	0.0168125
Zm00001d025550	DDT domain	1.61434	0.0201013
Zm00001d051194	arginine decarboxylase	1.58904	2.42104e-10
Zm00001d018704	Inherit from COG: Monooxygenase	1.58863	0.00310447
Zm00001d015394	PLATZ transcription factor	1.57829	0.0239166
Zm00001d023294	NAC domain transcription factor	1.57621	1.48845e-05
Zm00001d022032	rRNA N-glycosidase	1.56875	1.84386e-17
Zm00001d038366	PlsC	1.54809	0.00145919
Zm00001d007604	Patatin-like phospholipase	1.53238	0.0141937
Zm00001d020008	Indole-3-glycerol phosphate synthase	1.52908	4.98818e-09
Zm00001d050340	0	1.50724	7.55966e-05
Zm00001d004342	Agglutinin	1.48656	1.44905e-13
Zm00001d048273	Protein of unknown function (DUF1677)	1.46318	0.000868114
Zm00001d021698	Pfam:DUF26	1.45689	2.14403e-06
Zm00001d017264	Calcium-binding EGF domain	1.45569	0.00431513
Zm00001d028750	asparagine synthetase	1.44949	2.14128e-07
Zm00001d048558	glutathione Stransferase	1.44288	6.92775e-06
Zm00001d010373	HAD superfamily, subfamily IIIB (Acid phosphatase)	1.43345	4.11275e-06
Zm00001d042541	Plant lipoxygenase may be involved in a number of diverse aspects of plant physiology including growth and development, pest resistance, and senescence or responses to wounding (By similarity)	1.43064	4.85444e-06
Zm00001d048865	cytochrome P450	1.42839	0.0144389
Zm00001d034387	CO_deh_flav_C	1.41046	1.05479e-06
Zm00001d012561	Cysteine proteinase inhibitor	1.39482	0.0336839
Zm00001d048702	Cytochrome p450	1.39041	0.0038987
Zm00001d044027	VQ motif	1.36896	0.0173975
Zm00001d023253	Legume lectin domain	1.35608	0.0256624
Zm00001d046145	Zinc finger, C3HC4 type (RING finger)	1.33308	0.0447481
Zm00001d034713	Anthranilate synthase component I, N terminal region	1.31778	0.0123738
Zm00001d047970	Xyloglucan endo-transglycosylase (XET) C-terminus	1.31451	0.0161279
Zm00001d022163	Protein of unknown function (DUF1645)	1.29053	2.93375e-12
Zm00001d012900	PLAC8 family	1.27758	5.47123e-06
Zm00001d002000	Plant lipoxygenase may be involved in a number of diverse aspects of plant physiology including growth and development, pest resistance, and senescence or responses to wounding (By similarity)	1.25466	2.49774e-06
Zm00001d051479	FYVE	1.25088	0.000315498
Zm00001d009178	Serine carboxypeptidase	1.23674	0.0015836
Zm00001d052793	Fn3_like	1.23019	0.0122105
Zm00001d013493	Plant lipoxygenase may be involved in a number of diverse aspects of plant physiology including growth and development, pest resistance, and senescence or responses to wounding (By similarity)	1.23012	0.00598801
Zm00001d040028	0	1.22566	7.15693e-05
Zm00001d046226	ABC transporter transmembrane region	1.2236	1.82785e-12
Zm00001d016120	#N/A	1.2192	0.00242784
Zm00001d014842	chitin binding	1.21191	0.00481852
Zm00001d032870	Legume lectin domain	1.20683	0.000633239
Zm00001d010175	AP2	1.20468	0.0107654
Zm00001d012648	Core-2/I-Branching enzyme	1.19922	0.0189491
Zm00001d033503	E3 ubiquitin-protein ligase BAH1-like	1.19288	0.0120158
Zm00001d003277	Raffinose synthase or seed imbibition protein Sip1	1.1919	6.54533e-05
Zm00001d048647	Myb-like DNA-binding domain	1.18046	0.000154039
Zm00001d006211	Senescence-inducible chloroplast stay-green protein	1.1761	0.0479575
Zm00001d016542	Oxidoreductase NAD-binding domain	1.13859	0.00105909
Zm00001d053406	0	1.13578	0.000832519
Zm00001d039081	CTP synthase N-terminus	1.12845	0.0335785
Zm00001d011847	Helix-loop-helix DNA-binding domain	1.12531	0.00084857
Zm00001d027546	Helix-loop-helix DNA-binding domain	1.1152	0.0177064
Zm00001d040023	STYKc	1.10364	0.0024468
Zm00001d020702	Mitochondrial carrier protein	1.10194	0.0225069
Zm00001d046490	NADP-dependent alkenal double bond reductase	1.0875	0.0491998
Zm00001d010985	UAA transporter family	1.08147	0.000317644
Zm00001d044442	purine ribonucleoside monophosphate catabolic process	1.08084	0.00193551
Zm00001d036755	ZnF_C2H2	1.08076	0.0332812
Zm00001d053293	calcineurin B-like protein	1.07166	0.0105725
Zm00001d048705	Cytochrome p450	1.06523	8.03787e-05
Zm00001d010684	Endonuclease/Exonuclease/phosphatase family	1.06226	0.0175434
Zm00001d031300	Raffinose synthase or seed imbibition protein Sip1	1.05663	0.00803446
Zm00001d051269	R2R3 Myb protein	1.05118	0.00320464
Zm00001d018940	Chlorophyll A-B binding protein	1.04423	0.00076615
Zm00001d010131	ZnF_C2H2	1.04259	0.0195037
Zm00001d021896	Legume lectin domain	1.01075	0.0380919
Zm00001d026191	transcription factor	1.00243	0.0430005
Zm00001d045361	0	1.00092	0.0314792
Zm00001d009985	Pfam:efhand	-1.011	0.048736
Zm00001d049288	#N/A	-1.01349	0.00591406
Zm00001d029579	NAC domain	-1.04258	0.000564325
Zm00001d037194	Plastocyanin-like domain	-1.05246	0.00127593
Zm00001d034453	Indole-3-glycerol phosphate lyase	-1.05466	4.91558e-07
Zm00001d021738	#N/A	-1.07091	0.0318481
Zm00001d050320	Transferase family	-1.12215	5.24208e-06
Zm00001d052316	Stores iron in a soluble, non-toxic, readily available form. Important for iron homeostasis (By similarity)	-1.14369	1.88456e-17
Zm00001d007462	Beta-eliminating lyase	-1.17677	6.66976e-06
Zm00001d013655	as a sensor for the physiological iron status within the plant, and or might be involved in the transport of iron	-1.20491	0.0371616
Zm00001d042082	Cupin domain	-1.20974	0.000315498
Zm00001d027440	Inherit from euNOG: expressed protein	-1.24905	0.0189386
Zm00001d038473	Pfam:DUF623	-1.26064	0.00137852
Zm00001d032088	SAUR33-auxin-responsive SAUR family member	-1.26587	5.8491e-07
Zm00001d042143	Glycosyl hydrolases family 17	-1.3092	0.0396248
Zm00001d008173	Peroxidase	-1.36437	0.00368093
Zm00001d032055	0	-1.38713	0.00230918
Zm00001d032691	MATH domain	-1.50196	0.0235742
Zm00001d020653	0	-1.54301	0.0169649
Zm00001d022477	0	-1.60713	0.0192897
Zm00001d047223	Serine carboxypeptidase	-1.62371	0.037123
Zm00001d020395	VIT family	-1.62939	2.24909e-05
Zm00001d033876	QLQ	-1.64446	0.00811855
Zm00001d017814	0	-1.68783	1.62394e-09
Zm00001d038387	Plant protein 1589 of unknown function (A_thal_3526)	-1.78788	3.70511e-05
Zm00001d014134	Cytochrome P450	-1.81254	0.0497391
Zm00001d043430	0	-1.82002	2.51123e-05
Zm00001d037968	PAR1 protein	-1.83954	0.0487196
Zm00001d032091	SAUR33-auxin-responsive SAUR family member	-1.92307	0.00729978
Zm00001d026160	Protease inhibitor/seed storage/LTP family	-2.03712	0.000262674
Zm00001d047845	Glycosyl hydrolases family 17	-2.54388	0.0479575
Zm00001d024058	#N/A	-2.66934	0.00136936
Zm00001d045843	Eukaryotic aspartyl protease	-2.71676	0.0415549
Zm00001d012559	Cyclin, C-terminal domain	-3.44891	0.0032623
Zm00001d023811	Pathogenesis-related protein	-3.49908	0.0288974

## Sheet: DEGs in 3- 4+ Group
Table S1. All DEGs in maize systemic leaves of 3+ 4-, 3- 4+, and 3+ 4+ group.
DEGs in 3- 4+ Group
Gene ID	Annotation	Log2 FC of "3- 4+" group	padj
Zm00001d016253	Phosphatidylethanolamine-binding protein	11.607	3.76503e-21
Zm00001d040501	Erg28 like protein	9.69843	8.93265e-15
Zm00001d024286	Serine carboxypeptidase	9.19126	2.8537e-09
Zm00001d025614	BAG domain	9.04137	8.90234e-13
Zm00001d051934	O-methyltransferase	8.66661	5.14347e-22
Zm00001d008548	BowB	8.50549	3.64783e-46
Zm00001d044162	WRKY DNA -binding domain	8.15901	5.35927e-27
Zm00001d004921	Dimerisation domain	7.81211	1.05387e-34
Zm00001d039423	Protein of unknown function (DUF1677)	7.78978	1.72811e-09
Zm00001d029359	Dimerisation domain	7.68346	8.90973e-10
Zm00001d021666	Isocitrate lyase	7.67166	2.51651e-08
Zm00001d048660	0	7.46691	6.37266e-14
Zm00001d008794	WRKY	7.4363	1.67372e-08
Zm00001d022530	Ethylene insensitive 3	7.40886	1.05862e-07
Zm00001d012456	2OG-Fe(II) oxygenase superfamily	7.30531	1.84849e-21
Zm00001d030670	Caleosin related protein	7.28547	6.80907e-16
Zm00001d002629	Cytochrome P450	7.19783	4.98623e-08
Zm00001d011378	Protein of unknown function (DUF1221)	7.17064	8.33798e-08
Zm00001d031778	Eukaryotic-type carbonic anhydrase	7.10688	8.67106e-08
Zm00001d029356	Dimerisation domain	6.95057	2.96796e-16
Zm00001d002016	Protein of unknown function, DUF538	6.93531	3.90327e-07
Zm00001d046318	Berberine and berberine like	6.78158	1.7629e-23
Zm00001d039119	SANT	6.77242	6.31357e-07
Zm00001d005696	S_TKc	6.75633	1.09409e-06
Zm00001d028349	Peroxidase	6.70854	3.88355e-13
Zm00001d007312	GDA1 CD39 family protein	6.62992	8.85386e-22
Zm00001d040705	Peroxidase	6.53991	5.42345e-39
Zm00001d033284	EamA-like transporter family	6.50723	2.06263e-35
Zm00001d051695	Eukaryotic aspartyl protease	6.50012	9.67346e-12
Zm00001d020400	Involved in lignin biosynthesis. Catalyzes the final step specific for the production of lignin monomers, like coniferyl alcohol, sinapyl alcohol and 4-coumaryl alcohol (By similarity)	6.47554	1.05848e-08
Zm00001d021647	Plant PDR ABC transporter associated	6.44353	8.46083e-51
Zm00001d045088	Leucine rich repeat N-terminal domain	6.39376	8.09691e-06
Zm00001d012957	DPBB_1	6.38473	5.32694e-06
Zm00001d042780	alpha/beta hydrolase fold	6.38319	7.50895e-06
Zm00001d035553	ABC-2 type transporter	6.37742	2.06135e-06
Zm00001d024664	Pyridoxal-dependent decarboxylase conserved domain	6.37094	2.2363e-21
Zm00001d052390	(No apical meristem) protein	6.33816	3.11344e-06
Zm00001d024885	Inherit from lilNOG: WD40-like Beta Propeller Repeat family protein	6.30409	2.33554e-63
Zm00001d027947	Pyridoxal-dependent decarboxylase conserved domain	6.25111	2.49914e-33
Zm00001d012296	Basic region leucine zipper	6.23388	6.24329e-41
Zm00001d018064	phenylpropanoid catabolic process	6.22535	1.77953e-05
Zm00001d003188	Chitin recognition protein	6.22276	6.9363e-08
Zm00001d024960	0	6.20852	8.88165e-08
Zm00001d029630	CY	6.20772	1.54217e-12
Zm00001d010287	EamA-like transporter family	6.16722	1.24958e-19
Zm00001d035753	Polygalacturonase inhibiting protein	6.15964	1.77605e-21
Zm00001d033710	Plastocyanin-like domain	6.15473	6.2806e-33
Zm00001d036234	GDSL-like Lipase/Acylhydrolase	6.11365	5.24966e-06
Zm00001d025753	amino sugar catabolic process	6.1051	4.57e-33
Zm00001d030559	synthase	6.08218	1.65879e-05
Zm00001d035386	0	6.08192	2.21674e-07
Zm00001d029353	Dimerisation domain	6.06125	2.78247e-15
Zm00001d036266	Transcription elongation factor Elf1 like	6.03882	3.19644e-05
Zm00001d010588	Pyruvate decarboxylase isozyme	6.01167	2.4194e-05
Zm00001d026076	MATE efflux family protein	5.99722	8.3536e-06
Zm00001d038703	Dimerisation domain	5.98568	8.11687e-05
Zm00001d018704	Inherit from COG: Monooxygenase	5.93967	3.73337e-54
Zm00001d016262	Inherit from lilNOG: AP2	5.90508	4.17359e-05
Zm00001d034204	ap2 EREBP transcription factor	5.86457	4.71717e-05
Zm00001d042541	Plant lipoxygenase may be involved in a number of diverse aspects of plant physiology including growth and development, pest resistance, and senescence or responses to wounding (By similarity)	5.82156	6.02228e-117
Zm00001d040028	0	5.81154	2.18424e-129
Zm00001d020266	DnaJ domain	5.78884	9.50871e-05
Zm00001d028120	Haemolysin-III related	5.75047	0.00010252
Zm00001d006585	Myb-like DNA-binding domain	5.7089	0.000163661
Zm00001d034508	Gal-bind_lectin	5.70825	8.15495e-05
Zm00001d018031	DPBB_1	5.70654	0.00078905
Zm00001d047752	LOB domain protein	5.68723	3.44353e-12
Zm00001d022458	Peroxidase	5.61025	2.21359e-16
Zm00001d051601	AarF domain containing kinase	5.59823	0.0486261
Zm00001d049073	Aminotransferase class-V	5.5717	7.74684e-05
Zm00001d003086	Aldo/keto reductase family	5.52997	2.36117e-07
Zm00001d003190	#N/A	5.51529	2.59619e-14
Zm00001d007714	Acyltransferase	5.50166	1.32822e-39
Zm00001d041596	Acyltransferase	5.49323	3.52398e-06
Zm00001d039572	0	5.49087	0.000984291
Zm00001d048866	Transferase family	5.44279	8.08583e-42
Zm00001d010385	Domain of unknown function (DUF966)	5.43696	4.80674e-18
Zm00001d039532	WRKY	5.39581	2.19557e-18
Zm00001d027932	Protein of unknown function (DUF581)	5.36721	9.12903e-18
Zm00001d017826	Hydroxymethylglutaryl-coenzyme A reductase	5.34743	0.000163522
Zm00001d045946	Protein of unknown function, DUF617	5.32688	0.00162709
Zm00001d048461	Glycosyl transferase family, a/b domain	5.32503	4.71377e-38
Zm00001d047170	to zinc finger, MYM domain containing 1	5.29793	2.16351e-08
Zm00001d047495	Cytochrome P450	5.28499	7.24722e-15
Zm00001d045092	Transferase family	5.27103	3.74567e-21
Zm00001d034277	nac domain	5.26275	0.000232504
Zm00001d051863	Cytochrome P450	5.25469	8.88569e-12
Zm00001d037656	xylanase inhibitor protein	5.23804	7.83293e-55
Zm00001d037681	HAD superfamily, subfamily IIIB (Acid phosphatase)	5.23214	5.71757e-16
Zm00001d051340	AP2	5.22969	0.000560671
Zm00001d027948	Transferase family	5.19112	3.10987e-23
Zm00001d017025	Nitrate reductase is a key enzyme involved in the first step of nitrate assimilation in plants, fungi and bacteria (By similarity)	5.16928	0.0012203
Zm00001d004085	#N/A	5.16721	5.08027e-14
Zm00001d037680	HAD superfamily, subfamily IIIB (Acid phosphatase)	5.16486	2.03239e-18
Zm00001d048861	monooxygenase	5.15778	3.48771e-19
Zm00001d002536	STYKc	5.11015	0.000517589
Zm00001d024023	TWIN SISTER of	5.09624	0.00358937
Zm00001d022457	Removal of H(2)O(2), oxidation of toxic reductants, biosynthesis and degradation of lignin, suberization, auxin catabolism, response to environmental stresses such as wounding, pathogen attack and oxidative stress. These functions might be dependent on each isozyme isoform in each plant tissue	5.09425	2.18669e-167
Zm00001d039487	Aminotransferase class I and II	5.08135	0.000597617
Zm00001d027949	Pyridoxal-dependent decarboxylase conserved domain	5.05479	1.46048e-13
Zm00001d047736	asparagine synthetase	5.05265	2.12768e-25
Zm00001d007604	Patatin-like phospholipase	5.01285	1.09612e-35
Zm00001d044908	12-oxophytodienoic acid reductase	4.97348	1.34053e-33
Zm00001d011477	Acylhydrolase that catalyzes the hydrolysis of phospholipids at the sn-1 position (By similarity)	4.96744	2.32825e-49
Zm00001d042540	Plant lipoxygenase may be involved in a number of diverse aspects of plant physiology including growth and development, pest resistance, and senescence or responses to wounding (By similarity)	4.94506	2.53014e-32
Zm00001d025388	serine threonine-protein kinase	4.94193	8.50134e-09
Zm00001d022524	Homeobox domain	4.93716	6.91395e-33
Zm00001d042781	ZnF_C2H2	4.92472	3.99925e-19
Zm00001d007093	Protein of unknown function (DUF1336)	4.90847	0.00148291
Zm00001d003524	Aldo/keto reductase family	4.90372	1.48725e-78
Zm00001d051629	pyrophosphate--fructose 6-phosphate 1-phosphotransferase	4.90189	0.00273434
Zm00001d049154	Lipase (class 3)	4.89728	0.00318692
Zm00001d024486	terpene synthase activity	4.88883	3.0656e-25
Zm00001d040298	Inherit from euNOG: flp1 flp1 (fpf1-like protein 1)	4.88385	8.50002e-07
Zm00001d033135	Plant protein of unknown function (DUF869)	4.83856	0.0183464
Zm00001d024939	PGAM	4.82673	2.06364e-109
Zm00001d048268	Divergent CCT motif	4.82389	0.00128717
Zm00001d032947	Glycosyl hydrolases family 18	4.80719	1.94202e-16
Zm00001d049111	Phloem filament protein PP1	4.78526	2.85991e-19
Zm00001d051693	Eukaryotic aspartyl protease	4.77946	0.000141201
Zm00001d033271	0	4.77802	0.000100386
Zm00001d039301	Phosphorylase superfamily	4.77475	6.78295e-16
Zm00001d020378	IPPc	4.76227	9.38356e-12
Zm00001d048656	0	4.75509	0.0052997
Zm00001d029677	MatE	4.75468	0.00550012
Zm00001d035684	Potato inhibitor I family	4.75239	0.00226428
Zm00001d032868	Legume lectin domain	4.74722	1.1131e-06
Zm00001d032363	Pirin C-terminal cupin domain	4.74271	3.8299e-78
Zm00001d016260	AP2	4.72715	2.35618e-20
Zm00001d021576	UDP-glucoronosyl and UDP-glucosyl transferase	4.71549	1.02004e-07
Zm00001d039394	gibberellin 2-beta-dioxygenase	4.70644	1.9684e-16
Zm00001d048948	Barwin family	4.69638	4.00981e-09
Zm00001d049219	Pept_C1	4.67377	9.33394e-08
Zm00001d020811	ABC-2 type transporter	4.66896	0.00725633
Zm00001d035162	Tryptophan/tyrosine permease family	4.65313	6.06788e-11
Zm00001d013370	Transcription factor	4.63522	7.22798e-10
Zm00001d047579	Myb-like DNA-binding domain	4.6312	2.32649e-11
Zm00001d053234	MatE	4.59226	4.7021e-43
Zm00001d006526	aspartic	4.58201	2.68383e-07
Zm00001d022191	VQ motif	4.57579	0.00182718
Zm00001d043235	alpha/beta hydrolase fold	4.57005	1.52529e-10
Zm00001d048227	homeobox-leucine zipper protein	4.56669	0.000271023
Zm00001d028814	Pathogenesis-related protein	4.53838	1.50142e-170
Zm00001d033341	0	4.53505	6.50887e-06
Zm00001d043350	GH3 auxin-responsive promoter	4.52371	0.00416679
Zm00001d044762	benzothiadiazole-induced S-adenosyl-L-methionine salicylic acid carboxyl methyltransferase 1	4.52221	8.98541e-14
Zm00001d052209	UDP-glucoronosyl and UDP-glucosyl transferase	4.49902	2.89371e-10
Zm00001d017952	Caleosin related protein	4.49344	0.00570618
Zm00001d029003	Thaumatin family	4.48918	0.00958834
Zm00001d048021	Allene oxide synthase	4.48419	9.93615e-113
Zm00001d042140	Glycosyl hydrolases family 17	4.4784	3.31529e-05
Zm00001d028815	Pathogenesis-related protein	4.46837	3.11191e-80
Zm00001d002970	UDP-glucoronosyl and UDP-glucosyl transferase	4.46021	1.01915e-12
Zm00001d052386	GDA1 CD39 family protein	4.45621	1.27898e-21
Zm00001d002776	STYKc	4.45061	5.62109e-12
Zm00001d002847	KR domain	4.44627	2.31011e-93
Zm00001d031594	Membrane transport protein	4.42745	0.00285818
Zm00001d003884	AP2	4.41484	8.7791e-61
Zm00001d013409	ZF-HD protein dimerisation region	4.41126	4.35503e-05
Zm00001d028233	Transfer protein	4.40163	6.83498e-14
Zm00001d026576	Inherit from COG: leucine Rich Repeat	4.3985	1.37617e-06
Zm00001d035855	PHD finger protein	4.3859	0.0349152
Zm00001d026173	Inherit from lilNOG: Zinc finger protein	4.3798	0.00491346
Zm00001d010543	Inherit from euNOG: membrane-associated kinase regulator	4.37643	0.0279201
Zm00001d037611	Transferase family	4.37517	0.000753486
Zm00001d031591	transcription factor	4.37411	0.00513446
Zm00001d044995	STYKc	4.36516	3.87065e-22
Zm00001d048841	Patatin-like phospholipase	4.34888	3.27038e-09
Zm00001d018966	Glycosyl hydrolases family 18	4.33381	3.73821e-159
Zm00001d023256	mannose-1-phosphate guanyltransferase	4.31861	5.16923e-09
Zm00001d012292	Glycosyl hydrolases family 17	4.31771	6.85394e-92
Zm00001d008190	WRKY	4.31654	0.00633863
Zm00001d025694	Inherit from lilNOG: Surfeit locus protein 2 (SURF2)	4.29688	0.0298435
Zm00001d032468	cytochrome P450	4.29387	0.0241566
Zm00001d022032	rRNA N-glycosidase	4.28039	9.46847e-155
Zm00001d028172	amine oxidase	4.27869	0.0180617
Zm00001d023410	Purple acid phosphatase	4.27675	0.0149248
Zm00001d020714	HSF-type DNA-binding	4.26853	2.12255e-36
Zm00001d028651	33 kDa secretory protein	4.25374	7.03081e-45
Zm00001d032745	Leucine rich repeat N-terminal domain	4.21845	0.00152984
Zm00001d039615	Transferase family	4.21718	2.54057e-13
Zm00001d032850	phosphate transporter	4.21712	2.28127e-83
Zm00001d035561	jasmonate-induced protein	4.20209	0.00718841
Zm00001d039513	AUX/IAA family	4.19474	5.93417e-108
Zm00001d033462	Auxin responsive protein	4.19426	0.00235492
Zm00001d040594	Myb-like DNA-binding domain	4.17719	0.0495623
Zm00001d016277	AUX/IAA family	4.17567	2.22669e-28
Zm00001d034483	0	4.17014	0.0170615
Zm00001d016558	Glyco_10	4.16956	0.0112065
Zm00001d006937	Peroxidase	4.16531	0.0191488
Zm00001d027607	Pfam:DUF26	4.15777	0.0434593
Zm00001d052915	3-Oxoacyl-[acyl-carrier-protein (ACP)] synthase III	4.15103	2.06201e-22
Zm00001d027925	AP2	4.1497	0.00158336
Zm00001d025409	AP2	4.14809	0.0011178
Zm00001d018105	Phosphate-induced protein 1 conserved region	4.14335	0.00781838
Zm00001d003861	Potassium transporter	4.13786	4.50651e-90
Zm00001d023535	AP2	4.1362	6.02697e-17
Zm00001d045361	0	4.13124	2.47919e-50
Zm00001d031257	Plastocyanin-like domain	4.11755	3.04306e-24
Zm00001d017002	0	4.11609	0.00144344
Zm00001d042934	ZnF_C2H2	4.10576	4.16717e-06
Zm00001d042244	K+ potassium transporter	4.10019	3.8829e-10
Zm00001d044442	purine ribonucleoside monophosphate catabolic process	4.08576	6.28927e-64
Zm00001d044906	12-oxophytodienoic acid reductase	4.08404	5.23287e-16
Zm00001d007181	calcium-binding protein	4.08253	0.0125844
Zm00001d027674	0	4.07882	0.0326101
Zm00001d035021	ompA family	4.07866	3.41625e-06
Zm00001d042143	Glycosyl hydrolases family 17	4.07664	1.05161e-23
Zm00001d012430	ZnF_C2H2	4.06895	0.00435924
Zm00001d000027	NB-ARC domain	4.06882	0.0459563
Zm00001d031934	Chlorophyllase	4.05611	2.06475e-12
Zm00001d011078	Nucleic acid binding protein NABP	4.05385	5.23352e-22
Zm00001d005581	0	4.04712	0.0473922
Zm00001d006493	MatE	4.04017	0.0328793
Zm00001d044732	Caleosin related protein	4.03771	0.0242005
Zm00001d012642	Helix-loop-helix DNA-binding domain	4.03467	0.0245671
Zm00001d043837	Myb-like DNA-binding domain	4.03346	3.59742e-06
Zm00001d053554	Peroxidase	4.03031	2.14531e-56
Zm00001d013493	Plant lipoxygenase may be involved in a number of diverse aspects of plant physiology including growth and development, pest resistance, and senescence or responses to wounding (By similarity)	4.02966	1.32726e-38
Zm00001d028721	LOB domain protein	4.01311	7.25605e-08
Zm00001d024597	Protein of unknown function, DUF599	4.01048	0.00973866
Zm00001d022550	Basic region leucine zipper	4.00758	5.41945e-05
Zm00001d018853	Carboxylesterase family	4.00432	0.0187614
Zm00001d028282	Allene oxide synthase	3.98269	1.04237e-11
Zm00001d039103	0	3.97904	4.27736e-33
Zm00001d014840	chitinase	3.9763	4.7424e-18
Zm00001d050702	Transcription activator	3.97522	1.0376e-09
Zm00001d043202	0	3.96815	0.000154358
Zm00001d019605	NDH shuttles electrons from NAD(P)H plastoquinone, via FMN and iron-sulfur (Fe-S) centers, to quinones in the photosynthetic chain and possibly in a chloroplast respiratory chain. The immediate electron acceptor for the enzyme in this species is believed to be plastoquinone. Couples the redox reaction to proton translocation, and thus conserves the redox energy in a proton gradient (By similarity)	3.96766	5.46818e-05
Zm00001d021736	1,4)-beta-D-glucans synthesis in grasses and cereals (Poaceae). The mixed-linked glucans (which are not present in walls of dicotyledons or most other monocotyledonous plants) are particularly important constituents of the walls of the starchy endosperm and aleurone cells of cereal grains such as oats, wheat, rice and barley. They can account for up to 70 by weight of the wall (By similarity)	3.96315	4.20963e-27
Zm00001d052518	Pollen proteins Ole e I like	3.95479	2.40022e-134
Zm00001d028816	Pathogenesis-related protein	3.95188	4.4661e-08
Zm00001d022371	Uncharacterized protein family, UPF0114	3.95039	6.69595e-23
Zm00001d026063	LRR receptor-like serine threonine-protein kinase	3.9447	0.0107398
Zm00001d028930	Transcription factor	3.94369	9.69035e-17
Zm00001d036539	DPBB_1	3.94198	6.47798e-05
Zm00001d046225	ABC transporter transmembrane region	3.93866	0.013351
Zm00001d040649	pectinesterase	3.93405	1.17777e-06
Zm00001d041163	POT family	3.90669	0.0350335
Zm00001d039795	alpha/beta hydrolase fold	3.90358	1.17194e-20
Zm00001d040065	solute carrier family 17	3.90319	2.1404e-14
Zm00001d036394	Eukaryotic aspartyl protease	3.90016	0.0372112
Zm00001d011841	calcium ion binding	3.89592	0.0060952
Zm00001d017477	AP2	3.89528	3.42809e-09
Zm00001d014843	No apical meristem (NAM) protein	3.89303	2.07368e-13
Zm00001d051525	OPT oligopeptide transporter protein	3.88017	3.67935e-104
Zm00001d041580	Myb-like DNA-binding domain	3.87355	1.77872e-05
Zm00001d034642	ZnF_C2H2	3.87048	3.89182e-06
Zm00001d044950	AP2	3.87015	0.0186002
Zm00001d035562	jasmonate-induced protein	3.86436	1.47515e-53
Zm00001d027622	VWA domain containing CoxE-like protein	3.85032	9.71215e-26
Zm00001d052335	peroxidase	3.84178	1.75252e-97
Zm00001d002132	0	3.817	4.87347e-11
Zm00001d048648	pectinesterase	3.80369	0.00376111
Zm00001d033998	Protein of unknown function (DUF1677)	3.80189	0.00487406
Zm00001d037730	0	3.79856	0.0241566
Zm00001d039772	Serine carboxypeptidase	3.79299	2.88989e-61
Zm00001d030795	Plant calmodulin-binding domain	3.79269	0.000375953
Zm00001d033050	Divergent CCT motif	3.75438	1.33138e-15
Zm00001d040027	0	3.75329	4.24383e-10
Zm00001d014591	NDC80 kinetochore complex component, homolog (S. cerevisiae)	3.74976	9.59131e-10
Zm00001d035646	Pfam:DUF26	3.74331	3.09386e-35
Zm00001d032757	vac14 homolog (S. cerevisiae)	3.74262	0.0397726
Zm00001d012899	cell number regulator 1-like	3.74216	1.19556e-21
Zm00001d019726	Plastocyanin-like domain	3.72507	1.80182e-12
Zm00001d048960	Permease family	3.72493	1.5481e-06
Zm00001d025437	Amino acid permease	3.71571	1.60411e-45
Zm00001d022253	BTB/POZ domain	3.71272	0.0239032
Zm00001d018683	Protein of unknown function, DUF538	3.70874	0.0302419
Zm00001d011527	Transcription factor	3.67596	2.03247e-08
Zm00001d030086	0	3.67263	5.57677e-33
Zm00001d040502	Plastocyanin-like domain	3.65668	2.56012e-12
Zm00001d037281	0	3.64709	0.0017739
Zm00001d010671	Glycosyl hydrolases family 17	3.62539	2.41963e-07
Zm00001d017268	Myb-like DNA-binding domain	3.62227	0.0173474
Zm00001d026317	Helix-loop-helix DNA-binding domain	3.61953	0.0100851
Zm00001d038341	PAR1 protein	3.61841	0.0256515
Zm00001d010170	#N/A	3.61781	0.0299422
Zm00001d014757	PMEI	3.60704	8.15171e-86
Zm00001d003191	Chitinase class I	3.59451	6.26145e-05
Zm00001d044030	Glycosyl transferases group 1	3.5918	0.00104372
Zm00001d025296	NUDIX domain	3.59124	2.43503e-05
Zm00001d016082	HMG (high mobility group) box	3.58641	0.0419254
Zm00001d003903	Divergent CCT motif	3.58025	1.54085e-07
Zm00001d005782	Glutamate-gated receptor that probably acts as non- selective cation channel (By similarity)	3.57618	0.0134002
Zm00001d024324	AP2	3.57583	7.02852e-15
Zm00001d001871	#N/A	3.57243	0.0017221
Zm00001d030222	0	3.57017	0.0185012
Zm00001d037689	Hexokinase	3.56192	2.80966e-62
Zm00001d021897	Legume lectin domain	3.54723	3.6459e-15
Zm00001d018314	ornithine carbamoyltransferase	3.54079	0.0114727
Zm00001d048947	Barwin family	3.53514	7.43632e-40
Zm00001d048647	Myb-like DNA-binding domain	3.53432	1.15716e-55
Zm00001d040058	Pyruvate decarboxylase	3.52726	0.0366299
Zm00001d047620	GDSL-like Lipase/Acylhydrolase	3.52521	0.0391042
Zm00001d047976	Zinc finger, C2H2 type	3.52352	0.038169
Zm00001d031657	Calcineurin-like phosphoesterase	3.51225	2.49807e-17
Zm00001d034482	0	3.51171	1.41181e-21
Zm00001d025886	UDP-glucoronosyl and UDP-glucosyl transferase	3.51006	3.62448e-07
Zm00001d047334	ZnF_C2H2	3.50713	0.00334743
Zm00001d014063	Leucine rich repeat N-terminal domain	3.50427	3.70514e-47
Zm00001d036715	Endomembrane protein 70	3.50129	4.15422e-47
Zm00001d009473	STYKc	3.49928	0.00228468
Zm00001d005593	0	3.49272	8.55681e-05
Zm00001d006140	UDP-glucoronosyl and UDP-glucosyl transferase	3.48397	0.00215393
Zm00001d039891	UDP-glucoronosyl and UDP-glucosyl transferase	3.46972	0.000118906
Zm00001d016151	Cytochrome P450	3.46374	3.38212e-05
Zm00001d004348	Agglutinin	3.45845	2.2011e-42
Zm00001d032186	Ribonuclease T2 family	3.44695	2.52708e-77
Zm00001d007718	2OG-Fe(II) oxygenase superfamily	3.43725	4.74098e-95
Zm00001d053068	0	3.43273	1.33317e-26
Zm00001d050672	0	3.42894	0.0430908
Zm00001d047841	heat shock protein	3.41962	1.17689e-24
Zm00001d042134	amino acid permease family protein	3.40673	0.0198632
Zm00001d033049	Divergent CCT motif	3.40506	6.58857e-06
Zm00001d024281	Flavin containing amine oxidoreductase	3.39001	1.07597e-46
Zm00001d040245	Potato type II proteinase inhibitor family	3.38903	1.56304e-13
Zm00001d051343	receptor-like protein kinase	3.38737	1.2089e-06
Zm00001d050412	Inherit from KOG: chorismate mutase	3.38499	7.26244e-09
Zm00001d020898	Heat shock protein	3.38175	2.74108e-27
Zm00001d048335	Inherit from euNOG: major facilitator superfamily domain containing 12	3.37453	4.58832e-07
Zm00001d028331	glucan endo-1-3-beta-glucosidase	3.36526	3.36112e-06
Zm00001d024273	Converts stearoyl-ACP to oleoyl-ACP by introduction of a cis double bond between carbons Delta(9) and Delta(10) of the acyl chain (By similarity)	3.35476	0.0262684
Zm00001d031556	Protein of unknown function (DUF568)	3.35034	8.28796e-69
Zm00001d037232	ATP-dependent zinc metalloprotease FTSH 6	3.34782	3.64343e-11
Zm00001d008370	Polyprenyl synthetase	3.34593	3.73962e-17
Zm00001d024852	2OG-Fe(II) oxygenase superfamily	3.34552	2.62237e-23
Zm00001d038791	leucine Rich Repeat	3.3434	7.26477e-65
Zm00001d045862	UDP-glucoronosyl and UDP-glucosyl transferase	3.34183	0.0132617
Zm00001d023480	Zinc-finger of the MIZ type in Nse subunit	3.34093	1.10639e-08
Zm00001d052172	EFh	3.33319	0.00163478
Zm00001d007191	Myb-like DNA-binding domain	3.32995	6.14995e-13
Zm00001d039098	0	3.32449	2.83494e-17
Zm00001d002000	Plant lipoxygenase may be involved in a number of diverse aspects of plant physiology including growth and development, pest resistance, and senescence or responses to wounding (By similarity)	3.3236	1.45772e-51
Zm00001d051269	R2R3 Myb protein	3.32265	7.39354e-43
Zm00001d036370	Chitin recognition protein	3.32177	1.00437e-45
Zm00001d038874	Glycosyl hydrolases family 28	3.31412	2.46701e-18
Zm00001d008399	nac domain	3.30754	1.54922e-18
Zm00001d037849	Cytochrome p450	3.3048	4.3073e-10
Zm00001d003668	Peptidase inhibitor I9	3.29611	2.32243e-27
Zm00001d021727	serine threonine-protein kinase	3.29324	6.41151e-13
Zm00001d043586	Pfam:DUF584	3.28259	1.86203e-10
Zm00001d021935	Sugar (and other) transporter	3.27258	1.27097e-48
Zm00001d043128	Late embryogenesis abundant protein	3.26323	0.00100311
Zm00001d026042	Triose-phosphate Transporter family	3.26296	2.32453e-44
Zm00001d021481	Inherit from strNOG: tRNA-splicing endonuclease positive effector-related	3.26052	1.79917e-14
Zm00001d021977	0	3.24736	4.32029e-19
Zm00001d038320	AP2	3.23601	0.000562018
Zm00001d020652	Family of unknown function (DUF716)	3.22049	3.53143e-05
Zm00001d037935	FBOX	3.21885	3.44002e-05
Zm00001d045091	Transferase family	3.21528	0.00652672
Zm00001d016157	#N/A	3.20111	0.0128105
Zm00001d018701	Xyloglucan fucosyltransferase	3.19776	0.000322993
Zm00001d049127	Calcineurin-like phosphoesterase	3.19553	4.40404e-108
Zm00001d028750	asparagine synthetase	3.19305	1.07101e-41
Zm00001d038453	Aminotransferase class-III	3.18688	2.05226e-11
Zm00001d000272	photosystem I P700 chlorophyll a apoprotein	3.18638	0.000895526
Zm00001d053255	kinesin motor domain containing protein	3.18498	0.0348819
Zm00001d010689	UDP-glucoronosyl and UDP-glucosyl transferase	3.18415	3.6068e-05
Zm00001d007719	WW domain	3.17827	1.20634e-06
Zm00001d039573	0	3.16863	0.0484558
Zm00001d012561	Cysteine proteinase inhibitor	3.16853	7.50009e-13
Zm00001d045655	Inherit from strNOG: condensin complex subunit	3.16423	5.53187e-05
Zm00001d026426	ABC transporter transmembrane region	3.15879	2.00495e-37
Zm00001d051544	0	3.1349	3.64891e-14
Zm00001d003283	Cytochrome P450	3.13311	2.1352e-17
Zm00001d025281	AP2	3.13238	3.08148e-50
Zm00001d021164	Helix-loop-helix DNA-binding domain	3.11329	0.0456052
Zm00001d025391	serine threonine-protein kinase	3.10218	1.00436e-66
Zm00001d020101	Leucine rich repeat N-terminal domain	3.09282	0.0354238
Zm00001d047269	Protein of unknown function (DUF1313)	3.09249	1.89282e-35
Zm00001d033711	Plastocyanin-like domain	3.09186	5.86325e-84
Zm00001d041327	Leucine Rich Repeat	3.08984	5.94678e-22
Zm00001d053195	AP2	3.08585	1.97644e-27
Zm00001d013502	0	3.07343	0.00703447
Zm00001d006471	PAN-like domain	3.06347	5.84367e-13
Zm00001d034713	Anthranilate synthase component I, N terminal region	3.05752	1.67354e-16
Zm00001d012769	Leucine rich repeat N-terminal domain	3.05593	8.15685e-17
Zm00001d017386	Remorin, N-terminal region	3.05092	0.0165042
Zm00001d035854	Animal haem peroxidase	3.04738	7.9428e-08
Zm00001d024522	Helix-loop-helix DNA-binding domain	3.03488	3.42535e-14
Zm00001d052336	peroxidase	3.02768	0.00152234
Zm00001d051692	Eukaryotic aspartyl protease	3.025	2.20794e-08
Zm00001d020442	0	3.02288	2.71246e-21
Zm00001d025550	DDT domain	3.01584	0.0486095
Zm00001d047548	heat shock protein	3.01125	0.0403256
Zm00001d023404	Calcineurin-like phosphoesterase	3.00234	0.00015887
Zm00001d043988	Glycosyl hydrolases family 18	2.99747	3.11382e-10
Zm00001d017121	Key enzyme in glycolysis that catalyzes the first step of the pathway by converting D-glyceraldehyde 3-phosphate (G3P) into 3-phospho-D-glyceroyl phosphate. Essential for the maintenance of cellular ATP levels and carbohydrate metabolism (By similarity)	2.99701	3.30205e-82
Zm00001d035236	Plant calmodulin-binding domain	2.99487	1.48277e-26
Zm00001d044348	0	2.99429	0.00532676
Zm00001d021949	NPH3 family	2.99272	8.93265e-15
Zm00001d003520	Protein of unknown function (DUF3537)	2.9915	0.0118863
Zm00001d049244	BAG domain	2.98609	9.59328e-23
Zm00001d037749	Helix-loop-helix DNA-binding domain	2.97989	1.26295e-05
Zm00001d051637	POT family	2.97838	1.40257e-59
Zm00001d027983	Zinc finger, C3HC4 type (RING finger)	2.97775	0.00239422
Zm00001d048950	Barwin family	2.97631	1.33699e-35
Zm00001d000001	Polyphenol oxidase middle domain	2.97306	1.56686e-36
Zm00001d014842	chitin binding	2.97246	5.79928e-22
Zm00001d044768	POT family	2.97246	1.39976e-06
Zm00001d020008	Indole-3-glycerol phosphate synthase	2.96163	7.96121e-39
Zm00001d053160	0	2.95354	3.45339e-16
Zm00001d021160	0	2.94531	1.16668e-08
Zm00001d014029	Myb-like DNA-binding domain	2.94397	8.62698e-22
Zm00001d006936	Peroxidase	2.94271	0.00637102
Zm00001d050164	STYKc	2.94166	1.51469e-29
Zm00001d032046	Cytokinin dehydrogenase 1, FAD and cytokinin binding	2.93726	8.76079e-52
Zm00001d021896	Legume lectin domain	2.92537	1.04604e-21
Zm00001d024771	Thioesterase superfamily	2.9248	3.46131e-06
Zm00001d050340	0	2.92414	1.47839e-22
Zm00001d025116	alpha/beta hydrolase fold	2.92257	8.01249e-36
Zm00001d048710	cytochrome P450	2.9213	5.05312e-17
Zm00001d014748	Transferase family	2.9203	9.46428e-45
Zm00001d008251	Myb-like DNA-binding domain	2.91889	0.00115158
Zm00001d013053	ShK domain-like	2.91595	0.0214867
Zm00001d009066	Myb-like DNA-binding domain	2.91551	0.00708264
Zm00001d033320	UDP-glucoronosyl and UDP-glucosyl transferase	2.91229	5.38377e-12
Zm00001d012482	transcription factor	2.90485	0.0208158
Zm00001d051812	CHASE domain	2.90183	1.0413e-11
Zm00001d012900	PLAC8 family	2.89694	1.52019e-38
Zm00001d046226	ABC transporter transmembrane region	2.89688	2.02523e-79
Zm00001d012938	Sugar (and other) transporter	2.89019	2.40229e-05
Zm00001d029341	Converts alpha-aldose to the beta-anomer. It is active on D-glucose, L-arabinose, D-xylose, D-galactose, maltose and lactose (By similarity)	2.88881	0.00591494
Zm00001d012782	UDP-glucoronosyl and UDP-glucosyl transferase	2.88365	9.33608e-06
Zm00001d015397	VQ motif	2.88292	4.83406e-21
Zm00001d011843	Domain of unknown function (DUF702)	2.88275	7.69015e-33
Zm00001d032854	peroxidase	2.87628	0.0016961
Zm00001d049286	Leucine rich repeat N-terminal domain	2.87274	6.34217e-17
Zm00001d038023	#NAME?	2.87149	1.1678e-21
Zm00001d043270	Inherit from strNOG: ultrapetala	2.86767	4.0906e-39
Zm00001d004524	Legume lectin domain	2.86705	0.0011673
Zm00001d034992	0	2.86664	4.0831e-08
Zm00001d000417	This is one of the two reaction center proteins of photosystem II	2.86264	0.0016111
Zm00001d015515	transcription factor	2.85588	8.0705e-49
Zm00001d015992	Peroxisomal fatty acid beta-oxidation multifunctional	2.84987	0.00142015
Zm00001d025065	B_lectin	2.84258	4.46721e-09
Zm00001d006211	Senescence-inducible chloroplast stay-green protein	2.83829	6.61496e-14
Zm00001d033385	Glycosyl transferase family 8	2.8381	0.000167748
Zm00001d052813	UDP-glucoronosyl and UDP-glucosyl transferase	2.83787	0.000178112
Zm00001d021900	Plant protein of unknown function (DUF946)	2.83245	7.61534e-23
Zm00001d035899	Glycosyl hydrolases family 28	2.83115	9.55232e-40
Zm00001d038063	ArfGap	2.82874	6.77877e-07
Zm00001d003531	Pyridoxal-dependent decarboxylase conserved domain	2.82786	0.000382707
Zm00001d027996	Alcohol dehydrogenase GroES-like domain	2.82276	2.37039e-39
Zm00001d043411	2OG-Fe(II) oxygenase superfamily	2.82049	1.04226e-30
Zm00001d003823	Cytochrome P450	2.81878	0.0200355
Zm00001d051896	2OG-Fe(II) oxygenase superfamily	2.81287	1.23494e-21
Zm00001d010828	Lipase (class 3)	2.8126	1.45209e-08
Zm00001d038551	receptor-like protein kinase	2.80888	1.81631e-32
Zm00001d047744	2OG-Fe(II) oxygenase superfamily	2.80356	1.65357e-05
Zm00001d046993	Auxin responsive protein	2.80347	0.00152234
Zm00001d030644	Myb-like DNA-binding domain	2.79773	1.36377e-07
Zm00001d045644	0	2.79052	3.35131e-15
Zm00001d028440	alpha/beta hydrolase fold	2.78133	2.47848e-22
Zm00001d018795	Inherit from KOG: leucine rich repeat	2.77477	0.0351871
Zm00001d014250	Divergent CCT motif	2.77341	1.33023e-08
Zm00001d016542	Oxidoreductase NAD-binding domain	2.77001	7.45482e-26
Zm00001d014060	POT family	2.76978	0.000553192
Zm00001d038056	Gibberellin regulated protein	2.7641	0.00464588
Zm00001d026649	AMP-binding enzyme	2.76367	7.30752e-43
Zm00001d011438	Male sterility protein	2.76176	0.00760263
Zm00001d007616	Patatin-like phospholipase	2.76067	6.37269e-06
Zm00001d022222	0	2.75859	0.00143336
Zm00001d006117	Leucine rich repeat N-terminal domain	2.75652	1.15171e-20
Zm00001d046852	Haemolysin-III related	2.74594	1.12799e-06
Zm00001d012619	ultrapetala	2.74561	2.47048e-06
Zm00001d046981	Myb-like DNA-binding domain	2.74046	5.69501e-27
Zm00001d003434	Converts alpha-aldose to the beta-anomer. It is active on D-glucose, L-arabinose, D-xylose, D-galactose, maltose and lactose (By similarity)	2.73769	2.21735e-19
Zm00001d025360	Inherit from strNOG: F-Box protein	2.73694	1.65941e-13
Zm00001d036291	Plant transposase (Ptta/En/Spm family)	2.73209	0.0393758
Zm00001d046132	VQ motif	2.72768	1.45553e-08
Zm00001d034723	Cellulase (glycosyl hydrolase family 5)	2.72507	0.00338974
Zm00001d043600	Phosphoribosyl transferase domain	2.72326	1.93597e-27
Zm00001d047017	Transcription factor	2.71994	1.39178e-23
Zm00001d006069	Alcohol dehydrogenase GroES-like domain	2.71849	8.58424e-33
Zm00001d033835	0	2.71515	1.61765e-06
Zm00001d044703	cytochrome P450	2.712	4.03445e-07
Zm00001d001989	0	2.70812	2.96139e-25
Zm00001d046342	Ent-kaurene oxidase	2.70811	0.00672913
Zm00001d012335	Utilizes UDP-glucose as the sugar donor and catalyzes the formation of O-beta-D-glucosyl-cis-zeatin from cis-zeatin. May regulate active versus storage forms of cytokinins and could have an impact on seed growth	2.70651	0.00723954
Zm00001d042922	MreB/Mbl protein	2.70302	1.69538e-100
Zm00001d011154	Glutathione S-transferase, C-terminal domain	2.70268	0.0141812
Zm00001d016435	UDP-glucoronosyl and UDP-glucosyl transferase	2.70228	0.000538646
Zm00001d007831	Protease inhibitor/seed storage/LTP family	2.69976	1.40942e-27
Zm00001d038596	0	2.6991	0.000103158
Zm00001d044921	Carboxylesterase family	2.6882	5.35882e-16
Zm00001d040071	Protein of unknown function (DUF563)	2.68402	0.0143537
Zm00001d000434	Permease family	2.67862	9.74914e-39
Zm00001d020251	0	2.67784	1.80374e-24
Zm00001d025922	KR domain	2.67742	0.0379267
Zm00001d029599	Inherit from euNOG: expressed protein	2.67645	1.00774e-11
Zm00001d030542	Transferase family	2.67581	3.45731e-29
Zm00001d026297	Arrestin (or S-antigen), N-terminal domain	2.67064	0.0149938
Zm00001d006893	Zinc finger, C3HC4 type (RING finger)	2.66465	8.62297e-07
Zm00001d045051	Zinc finger, C3HC4 type (RING finger)	2.6614	5.0125e-09
Zm00001d043713	0	2.65986	0.000890782
Zm00001d041544	#N/A	2.65848	4.75421e-05
Zm00001d037514	RuBisCO catalyzes two reactions the carboxylation of D- ribulose 1,5-bisphosphate, the primary event in carbon dioxide fixation, as well as the oxidative fragmentation of the pentose substrate	2.6567	0.00098286
Zm00001d008535	Protein of unknown function (DUF1666)	2.65296	7.17481e-14
Zm00001d031794	Aamy	2.64804	0.0169011
Zm00001d000162	Phosphoenolpyruvate carboxykinase	2.63863	0.0191441
Zm00001d024821	sucrose-phosphate phosphatase activity	2.636	2.71501e-13
Zm00001d003830	Prephenate dehydratase	2.63541	4.39242e-31
Zm00001d021683	Pfam:DUF26	2.62331	2.43935e-05
Zm00001d024265	Inherit from KOG: F-box and leucine-rich repeat protein	2.61916	3.33708e-10
Zm00001d016664	C-terminal, D2-small domain, of ClpB protein	2.61621	3.68938e-24
Zm00001d009899	pectinesterase	2.61213	5.95801e-07
Zm00001d007420	0	2.60733	2.61987e-07
Zm00001d013619	Auxin responsive protein	2.60303	1.03735e-07
Zm00001d004342	Agglutinin	2.60006	1.39851e-46
Zm00001d013830	Cytochrome P450 family protein, expressed	2.59941	1.48887e-15
Zm00001d035775	E1-E2 ATPase	2.59928	7.01379e-51
Zm00001d004698	receptor-like protein kinase	2.59181	3.06571e-05
Zm00001d043742	STYKc	2.58662	3.87976e-17
Zm00001d052368	Plant protein of unknown function (DUF936)	2.58272	0.00675137
Zm00001d003545	0	2.57483	2.70178e-05
Zm00001d005383	Pfam:LACT	2.57438	1.20336e-08
Zm00001d052245	Exocyst complex component Sec6	2.56934	0.0481463
Zm00001d003064	Myb-like DNA-binding domain	2.55923	9.14681e-36
Zm00001d021698	Pfam:DUF26	2.54811	1.38153e-23
Zm00001d012304	Cytochrome P450	2.5473	7.44599e-25
Zm00001d028230	Sugar (and other) transporter	2.54675	1.44254e-42
Zm00001d011687	Peptidase dimerisation domain	2.54624	1.79879e-08
Zm00001d021936	Sugar (and other) transporter	2.54613	9.64433e-73
Zm00001d020780	Glutathione S-transferase, N-terminal domain	2.5438	3.51756e-55
Zm00001d029699	Glutathione S-transferase	2.5429	1.64393e-46
Zm00001d021094	0	2.53811	0.000497932
Zm00001d042285	Protein tyrosine kinase	2.53682	4.83734e-28
Zm00001d044076	0	2.5333	1.13004e-10
Zm00001d002476	Myb-like DNA-binding domain	2.53182	3.57171e-05
Zm00001d044734	Ubox	2.52471	1.17495e-17
Zm00001d006591	F-box protein	2.5224	4.43329e-15
Zm00001d020521	ZnF_U1	2.51617	1.70417e-14
Zm00001d038748	0	2.51532	0.0126899
Zm00001d034782	Ammonium Transporter Family	2.51507	2.18538e-16
Zm00001d037682	Leucine rich repeat N-terminal domain	2.51158	6.88937e-05
Zm00001d038664	Exosome component 5	2.51077	0.00440623
Zm00001d037797	Serine Carboxypeptidase	2.505	1.61157e-57
Zm00001d050864	0	2.50101	1.10254e-20
Zm00001d044107	Myb-like DNA-binding domain	2.49709	0.0186218
Zm00001d047492	Heavy-metal-associated domain	2.4967	6.38307e-57
Zm00001d038665	Pyridoxal-dependent decarboxylase conserved domain	2.49509	8.91682e-23
Zm00001d045965	formate dehydrogenase	2.49403	2.21174e-24
Zm00001d022277	WD40-like Beta Propeller Repeat	2.49366	5.59664e-09
Zm00001d017976	Ubox	2.49059	7.97308e-05
Zm00001d021929	Polyprenyl synthetase	2.48951	2.27558e-10
Zm00001d020395	VIT family	2.48915	2.61806e-09
Zm00001d038532	Protease inhibitor/seed storage/LTP family	2.48804	9.16793e-13
Zm00001d011377	GH3 auxin-responsive promoter	2.48632	3.54167e-27
Zm00001d027532	0	2.48331	1.23394e-41
Zm00001d038954	2OG-Fe(II) oxygenase superfamily	2.4766	3.35381e-33
Zm00001d048220	LRR_TYP	2.46479	3.89243e-05
Zm00001d009814	Leucine rich repeat N-terminal domain	2.46447	0.00273413
Zm00001d019734	AP2	2.4644	0.0331917
Zm00001d042088	orotate phosphoribosyltransferase activity	2.46383	1.28563e-30
Zm00001d033389	VQ motif	2.46367	3.78897e-15
Zm00001d021699	Pfam:DUF26	2.46048	1.129e-13
Zm00001d012427	ZnF_C2H2	2.45758	1.76386e-06
Zm00001d053916	ERCC4	2.45542	7.61156e-05
Zm00001d045119	Plant protein of unknown function (DUF868)	2.45526	0.00888515
Zm00001d020417	0	2.45364	5.14114e-07
Zm00001d037160	EamA-like transporter family	2.45273	5.39665e-11
Zm00001d003999	Inherit from lilNOG: expressed protein	2.44444	0.0082042
Zm00001d032870	Legume lectin domain	2.44222	6.53371e-21
Zm00001d047458	Inherit from euNOG: expressed protein	2.44177	5.38803e-06
Zm00001d014244	GDSL-like Lipase/Acylhydrolase	2.4404	1.93542e-16
Zm00001d051592	0	2.42998	0.013873
Zm00001d042063	Inherit from euNOG: expressed protein	2.42985	0.0418312
Zm00001d043209	0	2.4285	0.000191537
Zm00001d015394	PLATZ transcription factor	2.42163	3.51814e-07
Zm00001d036756	The proteasome is a multicatalytic proteinase complex which is characterized by its ability to cleave peptides with Arg, Phe, Tyr, Leu, and Glu adjacent to the leaving group at neutral or slightly basic pH. The proteasome has an ATP-dependent proteolytic activity (By similarity)	2.41809	2.62951e-07
Zm00001d028611	synthase	2.41685	0.00191298
Zm00001d037637	Glyoxalase/Bleomycin resistance protein/Dioxygenase superfamily	2.41527	1.41498e-07
Zm00001d027534	AMP-dependent synthetase and ligase	2.41094	0.00248204
Zm00001d048558	glutathione Stransferase	2.41046	1.53821e-19
Zm00001d049107	0	2.40338	7.2635e-48
Zm00001d012285	#N/A	2.40099	0.000286586
Zm00001d037939	3-hydroxyacyl-CoA dehydrogenase, C-terminal domain	2.39813	2.6007e-13
Zm00001d008255	FAD binding domain	2.39134	0.0260445
Zm00001d031678	Regulator of biological processes that recruits a histone deacetylase to control gene transcription. May play a role in the entry into mitosis, negatively regulating the cell proliferation. Formation of stable complexes with geminiviridae replication-associated proteins may create a cellular environment which favors viral DNA replication (By similarity)	2.3908	3.15112e-06
Zm00001d048333	Protein of unknown function (DUF1997)	2.38897	3.54412e-06
Zm00001d040148	Helix-loop-helix DNA-binding domain	2.38205	1.51836e-12
Zm00001d043950	WRKY	2.3811	1.99348e-27
Zm00001d038451	WRKY transcription factor	2.37761	0.00284024
Zm00001d023387	0	2.37584	6.98946e-08
Zm00001d026341	0	2.37581	0.000417558
Zm00001d035471	0	2.37193	3.8453e-16
Zm00001d044833	Fatty acid hydroxylase superfamily	2.36111	0.000321127
Zm00001d027946	Transferase family	2.35986	2.15744e-05
Zm00001d013907	AAI	2.35756	2.93511e-10
Zm00001d017152	Chitin recognition protein	2.35676	2.1816e-25
Zm00001d044460	Serine hydrolase (FSH1)	2.35422	9.7915e-20
Zm00001d000260	One of the two reaction center proteins of photosystem II (PSII), D2 is needed for assembly of a stable PSII complex (By similarity)	2.35418	0.000867825
Zm00001d005158	Domain of unknown function (DUF588)	2.35293	7.77531e-32
Zm00001d051798	0	2.35244	0.0370592
Zm00001d005594	Sugar (and other) transporter	2.35117	3.09548e-46
Zm00001d025564	Plastocyanin-like domain	2.34946	3.35834e-07
Zm00001d032806	Amb_all	2.34653	6.82008e-14
Zm00001d000202	Snf7	2.34325	1.33479e-07
Zm00001d019400	Protease inhibitor/seed storage/LTP family	2.34202	2.73206e-22
Zm00001d037005	Berberine and berberine like	2.34042	2.21158e-15
Zm00001d049204	Cleavage site for pathogenic type III effector avirulence factor Avr	2.3324	2.50269e-07
Zm00001d031993	Rhamnogalacturonate lyase family	2.32814	0.000454226
Zm00001d025864	Myb-like DNA-binding domain	2.32522	2.49491e-21
Zm00001d039576	Protein of unknown function (DUF295)	2.31984	0.0327777
Zm00001d043025	WRKY	2.31553	4.31487e-15
Zm00001d053612	Plant PDR ABC transporter associated	2.30834	1.11307e-08
Zm00001d042095	Glutathione S-transferase, N-terminal domain	2.30452	5.34594e-06
Zm00001d019291	Plant invertase/pectin methylesterase inhibitor	2.30439	3.28355e-05
Zm00001d006448	replication protein	2.30402	0.000136624
Zm00001d042135	amino acid permease family protein	2.30138	4.09049e-06
Zm00001d046157	0	2.29746	1.9585e-22
Zm00001d022041	Cyclin-Dependent Kinase	2.29594	1.54642e-44
Zm00001d020569	Myb-like DNA-binding domain	2.2884	0.000125301
Zm00001d039935	heat shock protein	2.28796	9.80622e-08
Zm00001d010175	AP2	2.27397	4.05348e-12
Zm00001d039527	0	2.27196	0.00137509
Zm00001d023213	Cytochrome p450	2.27065	0.0489559
Zm00001d034387	CO_deh_flav_C	2.26691	1.111e-20
Zm00001d038151	Inherit from strNOG: Basic 7S	2.26674	1.97202e-22
Zm00001d023617	Multicopper oxidase	2.26175	0.00731245
Zm00001d033991	STYKc	2.25944	0.00751698
Zm00001d045884	carrier protein	2.25881	1.99833e-07
Zm00001d003356	0	2.25604	1.38184e-13
Zm00001d003471	Sugar (and other) transporter	2.25382	3.80888e-05
Zm00001d031189	VQ motif	2.25104	1.96436e-05
Zm00001d020772	Cyclin, C-terminal domain	2.25083	0.00763893
Zm00001d020958	Polysaccharide biosynthesis protein	2.24663	0.000167302
Zm00001d043480	STYKc	2.24565	2.0812e-12
Zm00001d024543	No apical meristem (NAM) protein	2.24386	2.70322e-59
Zm00001d028744	2OG-Fe(II) oxygenase superfamily	2.24134	1.79593e-22
Zm00001d044387	Transmembrane amino acid transporter protein	2.24113	0.00243532
Zm00001d012785	UDP-glucoronosyl and UDP-glucosyl transferase	2.24056	8.79402e-15
Zm00001d044027	VQ motif	2.23885	1.69898e-08
Zm00001d048690	Serine carboxypeptidase	2.23861	3.02002e-24
Zm00001d010520	PlsC	2.23854	2.6874e-17
Zm00001d033675	EamA-like transporter family	2.23585	9.26508e-20
Zm00001d047342	0	2.23298	0.00517542
Zm00001d007153	Hypoxia induced protein conserved region	2.22774	3.22582e-13
Zm00001d008878	VQ motif	2.22756	3.53868e-05
Zm00001d038784	AUX/IAA family	2.22681	1.64085e-13
Zm00001d048263	Divergent CCT motif	2.2197	1.23485e-08
Zm00001d020790	Helix-loop-helix DNA-binding domain	2.21797	0.0102388
Zm00001d020620	0	2.21592	3.44057e-06
Zm00001d024886	von Willebrand factor type A domain	2.21166	4.20907e-14
Zm00001d028400	THN	2.21049	0.00653826
Zm00001d029688	Cytochrome P450	2.20977	3.57716e-20
Zm00001d048709	tryptophan synthase	2.20718	5.7533e-18
Zm00001d000204	STAS domain	2.20468	6.16125e-09
Zm00001d022630	RNase S-like protein	2.19734	3.2528e-16
Zm00001d021093	0	2.19637	7.5911e-06
Zm00001d043654	Methyltransferase domain	2.19586	4.39185e-06
Zm00001d021677	Eukaryotic aspartyl protease	2.19295	0.000604457
Zm00001d008273	Glycosyl hydrolases family 31	2.19211	0.000456299
Zm00001d039392	Amino acid permease	2.19163	3.23119e-09
Zm00001d043346	Pfam:efhand	2.18814	0.0338427
Zm00001d027900	Divergent CCT motif	2.18804	5.91182e-14
Zm00001d012702	Phosphoenolpyruvate carboxylase	2.18484	2.93363e-28
Zm00001d019256	UDP-glucoronosyl and UDP-glucosyl transferase	2.18453	2.98648e-23
Zm00001d038420	Zinc finger, C3HC4 type (RING finger)	2.18377	7.16477e-06
Zm00001d036650	VQ motif	2.18167	4.49403e-25
Zm00001d031128	5-methyltetrahydropteroyltriglutamate-homocysteine methyltransferase	2.17944	3.08165e-22
Zm00001d016401	#N/A	2.17362	1.01683e-08
Zm00001d014074	CCT motif	2.17337	1.32356e-23
Zm00001d043318	Pfam:DUF567	2.17254	5.54906e-10
Zm00001d029397	Hydrolyzes glycerol-phospholipids at the terminal phosphodiesteric bond (By similarity)	2.17217	2.79961e-14
Zm00001d028303	branched-chain-amino-acid aminotransferase	2.17084	1.87717e-07
Zm00001d037229	Transmembrane amino acid transporter protein	2.16948	1.03366e-10
Zm00001d000002	starch synthase	2.16654	4.14244e-13
Zm00001d012402	Domain of unknown function (DUF3475)	2.16271	1.25298e-16
Zm00001d015053	Terpene synthase family, metal binding domain	2.16217	1.77864e-16
Zm00001d038288	Myb-like DNA-binding domain	2.15624	0.00377537
Zm00001d046145	Zinc finger, C3HC4 type (RING finger)	2.14715	1.04809e-06
Zm00001d019629	Putative undecaprenyl diphosphate synthase	2.14641	6.07617e-16
Zm00001d048949	Barwin family	2.14444	0.000234328
Zm00001d051194	arginine decarboxylase	2.14387	7.28871e-22
Zm00001d048273	Protein of unknown function (DUF1677)	2.14333	1.22214e-10
Zm00001d009960	Transferase family	2.14318	1.61697e-05
Zm00001d052661	0	2.13816	4.14217e-11
Zm00001d022509	0	2.13713	2.59042e-06
Zm00001d029183	Cytochrome P450	2.13699	2.67203e-30
Zm00001d007843	Legume lectin domain	2.13312	0.0028601
Zm00001d013377	0	2.1324	7.36528e-09
Zm00001d048634	2OG-Fe(II) oxygenase superfamily	2.13042	8.81964e-27
Zm00001d001832	Late embryogenesis abundant protein	2.12872	4.42101e-05
Zm00001d029320	Amino acid permease	2.12701	0.0141689
Zm00001d049742	Protein of unknown function, DUF547	2.12497	0.0012621
Zm00001d038520	receptor-like protein kinase	2.12418	0.00335483
Zm00001d049103	C1-like domain	2.12374	4.60872e-08
Zm00001d051504	Triose-phosphate Transporter family	2.12307	2.41653e-34
Zm00001d035243	Amino acid permease	2.11907	6.19383e-17
Zm00001d035865	Transferase family	2.11825	9.14769e-07
Zm00001d007301	Protein disulfide isomerase	2.11721	4.54584e-39
Zm00001d048458	Inherit from strNOG: cell growth defect factor 2	2.11667	7.17631e-07
Zm00001d037329	0	2.11311	1.18535e-19
Zm00001d014081	Protein of unknown function (DUF861)	2.10905	0.00264912
Zm00001d038325	Protein of unknown function (DUF1218)	2.10677	3.54855e-19
Zm00001d038412	Ammonium Transporter Family	2.09423	2.91263e-22
Zm00001d042887	Domain of unknown function (DUF3475)	2.09266	2.84234e-10
Zm00001d003160	bromo adjacent homology domain containing 1	2.09199	7.97494e-05
Zm00001d048702	Cytochrome p450	2.09076	7.85738e-09
Zm00001d028870	Inherit from lilNOG: expressed protein	2.0887	2.29507e-05
Zm00001d018700	Xyloglucan fucosyltransferase	2.08747	3.36139e-06
Zm00001d019628	0	2.08523	3.0363e-16
Zm00001d011413	#NAME?	2.08156	2.4498e-05
Zm00001d014253	Divergent CCT motif	2.08058	1.67046e-12
Zm00001d018627	Sugar (and other) transporter	2.07689	1.0838e-21
Zm00001d010131	ZnF_C2H2	2.07279	2.28598e-12
Zm00001d043853	Pfam:UPF0089	2.06721	5.31551e-27
Zm00001d013926	Formin Homology 2 Domain	2.06568	0.000624117
Zm00001d033174	reversibly glycosylated polypeptide	2.06169	2.45276e-63
Zm00001d052744	CAP10	2.05979	2.88299e-09
Zm00001d038696	0	2.05975	0.00168807
Zm00001d020794	Plastocyanin-like domain	2.05765	8.74687e-30
Zm00001d015330	0	2.05623	1.15548e-08
Zm00001d033517	Nodulin-like	2.05274	4.56926e-07
Zm00001d020736	Carboxylesterase family	2.05195	9.32965e-11
Zm00001d047020	Putative GTPase activating protein for Arf	2.05175	3.13406e-73
Zm00001d005377	Pfam:LACT	2.0494	5.41569e-23
Zm00001d009908	RmlD substrate binding domain	2.04921	1.92924e-09
Zm00001d051479	FYVE	2.04569	1.55661e-14
Zm00001d004380	Transferase family	2.04508	6.13648e-16
Zm00001d037759	Inherit from lilNOG: Calmodulin-binding protein	2.04283	7.25173e-06
Zm00001d052008	ENTH	2.04064	4.94267e-25
Zm00001d042917	Transcription factor	2.03865	2.91823e-07
Zm00001d043849	0	2.0365	2.23422e-07
Zm00001d037182	NADH:flavin oxidoreductase / NADH oxidase family	2.03515	3.32305e-07
Zm00001d017251	WAX2 C-terminal domain	2.03167	3.76255e-05
Zm00001d035080	0	2.02629	2.09982e-07
Zm00001d025455	NB-ARC domain	2.02571	5.84124e-11
Zm00001d050455	Transferase family	2.02323	1.13879e-17
Zm00001d028374	Ubox	2.02271	0.00569178
Zm00001d049273	0	2.02099	5.09908e-16
Zm00001d047799	Heat shock cognate 70 kDa	2.0207	8.68021e-11
Zm00001d005788	ZnF_C2H2	2.0175	0.000332387
Zm00001d016891	Galactosyltransferase	2.01701	1.75812e-15
Zm00001d037608	0	2.00864	0.031745
Zm00001d026597	0	2.00859	5.54008e-12
Zm00001d007184	Glycosyl transferase family 8	2.00651	4.24562e-06
Zm00001d033623	Plant lipoxygenase may be involved in a number of diverse aspects of plant physiology including growth and development, pest resistance, and senescence or responses to wounding (By similarity)	2.00461	9.20426e-22
Zm00001d048020	May not function as an oxygen storage or transport protein, but might act as an oxygen sensor or play a role in electron transfer, possibly to a bound oxygen molecule	2.00096	5.77873e-32
Zm00001d015054	Terpene synthase family, metal binding domain	1.99956	0.000376488
Zm00001d000195	Mate efflux family protein	1.99936	0.00395495
Zm00001d039531	WRKY	1.99278	5.81907e-05
Zm00001d033503	E3 ubiquitin-protein ligase BAH1-like	1.99199	7.7684e-10
Zm00001d008715	Leucine rich repeat N-terminal domain	1.98962	0.0438346
Zm00001d052210	UDP-glucoronosyl and UDP-glucosyl transferase	1.98938	0.00463182
Zm00001d053702	Pfam:SPB_interacting	1.98894	0.0315778
Zm00001d046668	0	1.98573	0.0208879
Zm00001d020702	Mitochondrial carrier protein	1.97965	2.39361e-09
Zm00001d023294	NAC domain transcription factor	1.97954	5.86409e-11
Zm00001d026460	Glycosyltransferase family 43	1.97761	1.36543e-11
Zm00001d049954	Pyridine nucleotide-disulphide oxidoreductase	1.97739	6.49509e-27
Zm00001d052253	Kelch motif	1.97234	2.00838e-29
Zm00001d040697	Catalyzes the formation of S-adenosylmethionine from methionine and ATP. The overall synthetic reaction is composed of two sequential steps, AdoMet formation and the subsequent tripolyphosphate hydrolysis which occurs prior to release of AdoMet from the enzyme (By similarity)	1.97164	8.53037e-36
Zm00001d024768	WRKY	1.97088	1.37093e-14
Zm00001d038883	STYKc	1.96613	0.0456052
Zm00001d016216	0	1.96576	2.63397e-06
Zm00001d026657	Ccr4-not transcription complex, subunit	1.96394	2.71945e-05
Zm00001d036550	Inherit from strNOG: lipid transfer-like protein	1.96388	1.16478e-16
Zm00001d019237	Ascorbate Peroxidase	1.96122	0.00838407
Zm00001d010870	glutathione Stransferase	1.95993	5.2914e-07
Zm00001d009022	NmrA-like family	1.95935	8.51047e-05
Zm00001d037494	0	1.95824	0.00644271
Zm00001d047350	0	1.95772	0.00240327
Zm00001d030982	ankyrin repeat protein	1.95576	0.0237454
Zm00001d033024	Pyridoxal-dependent decarboxylase conserved domain	1.95574	2.17382e-13
Zm00001d017849	Inherit from strNOG: expressed protein	1.95417	1.02597e-12
Zm00001d036668	Core-2/I-Branching enzyme	1.9505	3.4891e-11
Zm00001d017270	phosphoenolpyruvate carboxylase kinase	1.94875	0.0100868
Zm00001d044100	Protein of unknown function (DUF1645)	1.94584	3.31601e-06
Zm00001d005460	Calreticulin family	1.94578	9.0739e-23
Zm00001d048517	May be involved in modulation of pathogen defense and leaf cell death (By similarity)	1.94518	0.000229508
Zm00001d013099	alpha/beta hydrolase fold	1.94283	8.59479e-06
Zm00001d010961	STYKc	1.94122	1.70101e-08
Zm00001d036401	Hsp90 protein	1.93886	2.1321e-24
Zm00001d012648	Core-2/I-Branching enzyme	1.93532	2.47146e-08
Zm00001d003492	Inherit from euNOG: expressed protein	1.9349	1.76591e-07
Zm00001d029197	IQ calmodulin-binding motif	1.93465	4.5522e-13
Zm00001d002564	2OG-Fe(II) oxygenase superfamily	1.93217	7.35674e-08
Zm00001d053746	transcription factor	1.93187	4.2472e-10
Zm00001d003395	Anthranilate synthase component	1.93034	1.73279e-15
Zm00001d044154	Cytochrome p450	1.92852	0.00534919
Zm00001d025377	0	1.92631	0.00231651
Zm00001d021930	UAA transporter family	1.9234	1.83558e-25
Zm00001d045785	STYKc	1.92241	3.85769e-21
Zm00001d017420	SANT	1.92198	2.33948e-05
Zm00001d010353	Dienelactone hydrolase family protein	1.92179	2.71729e-05
Zm00001d021895	beta-hexosaminidase	1.92023	0.0202827
Zm00001d011639	B3	1.91951	8.16852e-13
Zm00001d009178	Serine carboxypeptidase	1.917	9.42661e-11
Zm00001d030759	Legume lectin domain	1.9169	1.99407e-17
Zm00001d047540	Dedicator of cytokinesis	1.91668	0.0313924
Zm00001d042933	ZnF_C2H2	1.91476	0.000157113
Zm00001d050643	HELICc	1.91444	0.00899162
Zm00001d013112	IQ calmodulin-binding motif	1.91056	0.000160517
Zm00001d042961	Respiratory burst	1.90149	5.39452e-08
Zm00001d037916	Thiamin pyrophosphokinase, vitamin B1 binding domain	1.90052	1.18337e-11
Zm00001d002287	Leucine rich repeat N-terminal domain	1.90007	0.00105856
Zm00001d047981	Glutamate decarboxylase	1.89965	7.16142e-23
Zm00001d039274	4-coumarate--CoA	1.89036	0.00840856
Zm00001d018220	Glutathione S-transferase, C-terminal domain	1.88959	8.14497e-12
Zm00001d044777	Protein of unknown function (DUF679)	1.8895	0.041403
Zm00001d013369	Protein of unknown function (DUF630)	1.88482	8.85948e-13
Zm00001d041889	SAP	1.88414	0.000653618
Zm00001d021629	MatE	1.8839	9.96766e-10
Zm00001d016616	AP2	1.88221	1.17881e-07
Zm00001d015623	UDP-glucoronosyl and UDP-glucosyl transferase	1.88071	4.15226e-06
Zm00001d029051	Protein of unknown function (DUF3133)	1.8778	2.94244e-07
Zm00001d021898	DNA repair protein Rad51	1.87733	0.000606877
Zm00001d026377	Sugar (and other) transporter	1.87411	0.00208843
Zm00001d021632	0	1.87323	2.26436e-05
Zm00001d033931	Alcohol dehydrogenase 1	1.87041	3.36964e-52
Zm00001d048705	Cytochrome p450	1.86987	8.32204e-18
Zm00001d043795	Glutathione S-transferase, C-terminal domain	1.86915	0.000168424
Zm00001d014405	No apical meristem (NAM) protein	1.86675	1.59017e-08
Zm00001d040864	Inherit from strNOG: Protein of unknown function (DUF3595)	1.86615	0.00393466
Zm00001d019116	AP2	1.86293	2.15932e-11
Zm00001d043166	UDP-glucoronosyl and UDP-glucosyl transferase	1.8619	8.48477e-09
Zm00001d030921	#N/A	1.86153	0.0236255
Zm00001d023596	amino acid	1.86092	1.29287e-24
Zm00001d054106	Thioredoxin	1.85953	0.00465288
Zm00001d042013	S-locus glycoprotein family	1.85722	1.9404e-12
Zm00001d033957	Helix-loop-helix DNA-binding domain	1.85372	3.57867e-07
Zm00001d014804	Eukaryotic aspartyl protease	1.85315	2.09758e-20
Zm00001d052545	0	1.8512	4.8995e-17
Zm00001d019457	Domain of unknown function (DUF588)	1.85089	5.95328e-07
Zm00001d017977	CHASE domain	1.84981	2.17731e-24
Zm00001d042148	Cytokinin dehydrogenase 1, FAD and cytokinin binding	1.84957	4.449e-13
Zm00001d038460	Aminotransferase class-III	1.84801	0.00104928
Zm00001d052254	Helix-loop-helix DNA-binding domain	1.84772	0.0263347
Zm00001d043516	STYKc	1.84696	2.3212e-15
Zm00001d039607	UDP-glucoronosyl and UDP-glucosyl transferase	1.84207	0.000257317
Zm00001d001924	2OG-Fe(II) oxygenase superfamily	1.84012	0.000581174
Zm00001d035461	HECTc	1.83901	4.28614e-17
Zm00001d053634	0	1.83622	5.73431e-06
Zm00001d031344	Transfers the N-acyl diglyceride group on what will become the N-terminal cysteine of membrane lipoproteins (By similarity)	1.8359	0.0210056
Zm00001d025654	0	1.83124	4.95498e-13
Zm00001d034512	0	1.82474	0.0247669
Zm00001d022163	Protein of unknown function (DUF1645)	1.82324	1.54065e-28
Zm00001d043515	AUX/IAA family	1.82108	1.03422e-24
Zm00001d043798	Inherit from KOG: receptor-like protein kinase	1.81867	0.00317028
Zm00001d042608	Kinesin-associated protein (KAP)	1.81764	0.000160734
Zm00001d039364	DJ-1/PfpI family	1.81583	7.07564e-13
Zm00001d039245	WRKY	1.81461	4.53682e-11
Zm00001d049239	adenosylhomocysteinase	1.811	3.4819e-31
Zm00001d037934	RmlD substrate binding domain	1.80863	5.80959e-23
Zm00001d037242	Sodium:solute symporter family	1.80861	7.83633e-10
Zm00001d039988	0	1.80662	0.00559429
Zm00001d028103	glycosyl hydrolase family 10 protein	1.80648	0.000450376
Zm00001d004435	#N/A	1.80547	0.0484496
Zm00001d043253	serine threonine-protein kinase	1.80397	2.34478e-13
Zm00001d032485	0	1.8028	7.42231e-26
Zm00001d028988	E1-E2 ATPase	1.80176	9.9534e-12
Zm00001d042292	Auxin responsive protein	1.79883	0.00105091
Zm00001d043293	cytokinin	1.79868	9.38551e-05
Zm00001d010373	HAD superfamily, subfamily IIIB (Acid phosphatase)	1.79796	7.95779e-12
Zm00001d042625	pectinesterase	1.79761	5.38861e-17
Zm00001d003389	0	1.7976	0.0221061
Zm00001d012010	0	1.7949	1.73558e-21
Zm00001d010399	#NAME?	1.79212	6.62344e-32
Zm00001d048865	cytochrome P450	1.78868	1.72838e-05
Zm00001d015589	Cytochrome p450	1.78862	3.14691e-07
Zm00001d025586	Converts alpha-aldose to the beta-anomer. It is active on D-glucose, L-arabinose, D-xylose, D-galactose, maltose and lactose (By similarity)	1.78581	0.000180354
Zm00001d041082	Terpene synthase family, metal binding domain	1.7849	1.8863e-06
Zm00001d026471	UDP-glucoronosyl and UDP-glucosyl transferase	1.78263	0.00633592
Zm00001d038626	#N/A	1.78162	0.00324223
Zm00001d019696	Cyclin, N-terminal domain	1.7811	0.0491193
Zm00001d039488	Ndr family	1.78028	7.05308e-07
Zm00001d019725	Plastocyanin-like domain	1.77969	5.51754e-12
Zm00001d040023	STYKc	1.77748	2.09259e-11
Zm00001d019230	AP2	1.77637	7.77411e-16
Zm00001d034184	Allene oxide synthase	1.7758	6.21716e-16
Zm00001d039591	0	1.77388	1.6432e-26
Zm00001d014703	Protein of unknown function, DUF547	1.77384	0.00563793
Zm00001d026480	AUX/IAA family	1.77254	2.15774e-06
Zm00001d049260	serine palmitoyltransferase 2	1.77087	0.000196939
Zm00001d048680	STYKc	1.76847	8.27505e-78
Zm00001d037783	serine threonine-protein kinase	1.76068	1.28941e-08
Zm00001d010388	0	1.75875	1.01398e-05
Zm00001d001824	Zinc finger protein	1.75734	1.41102e-12
Zm00001d043925	ATPase, Ca transporting, plasma membrane	1.75608	1.1685e-06
Zm00001d028317	STYKc	1.75542	4.06243e-09
Zm00001d021684	Pfam:DUF26	1.75484	3.51603e-17
Zm00001d043701	Peptidase dimerisation domain	1.75075	0.00373073
Zm00001d049179	Dimerisation domain	1.75055	5.5581e-22
Zm00001d016947	0	1.74826	1.16698e-07
Zm00001d003247	malate synthase	1.74775	0.0394352
Zm00001d037073	Transferase family	1.74669	0.00030167
Zm00001d017864	Eukaryotic aspartyl protease	1.74424	1.29622e-22
Zm00001d027901	Divergent CCT motif	1.7437	2.85959e-16
Zm00001d014993	luminal-binding protein	1.74348	2.17731e-24
Zm00001d050218	This enzyme is required for electron transfer from NADP to cytochrome P450 (By similarity)	1.74346	4.18042e-05
Zm00001d035994	2OG-Fe(II) oxygenase superfamily	1.74174	0.00102254
Zm00001d014914	2OG-Fe(II) oxygenase superfamily	1.74015	0.0465993
Zm00001d033241	Amino acid permease	1.73971	0.000284713
Zm00001d052269	auxin efflux carrier	1.73635	7.93531e-06
Zm00001d040589	Glycosyl hydrolases family 28	1.73569	1.26099e-14
Zm00001d015205	alpha/beta hydrolase fold	1.73378	1.09986e-36
Zm00001d048226	Protein of unknown function (DUF740)	1.73377	3.83998e-07
Zm00001d031880	Zinc finger, C3HC4 type (RING finger)	1.72986	0.0365412
Zm00001d038221	No apical meristem (NAM) protein	1.72729	6.73134e-13
Zm00001d003101	Leucine rich repeat N-terminal domain	1.72405	3.5089e-16
Zm00001d046865	WAX2 C-terminal domain	1.7228	4.00806e-18
Zm00001d049234	Interconversion of serine and glycine (By similarity)	1.72131	2.03239e-18
Zm00001d017423	Origin recognition complex subunit	1.71967	0.036562
Zm00001d053706	ABC transporter transmembrane region	1.71911	2.18039e-06
Zm00001d009328	Protein of unknown function (DUF563)	1.71895	3.91547e-06
Zm00001d038064	Cytochrome P450	1.71643	8.02914e-08
Zm00001d013185	Cytochrome P450	1.71534	8.2172e-15
Zm00001d008909	gibberellin 2-beta-dioxygenase	1.71426	1.79824e-15
Zm00001d012757	ZnF_GATA	1.71377	5.28267e-06
Zm00001d037632	0	1.71357	0.0013944
Zm00001d007977	0	1.70707	1.40526e-08
Zm00001d023263	Glucosaminefructose-6-phosphate aminotransferase	1.70555	2.09065e-22
Zm00001d020170	Sulfite exporter TauE/SafE	1.70535	9.39429e-24
Zm00001d021752	Nucleoside transporter	1.70121	1.25724e-22
Zm00001d035013	Cytochrome P450	1.69824	0.000805163
Zm00001d007180	Cytochrome P450	1.69597	8.83541e-05
Zm00001d051620	Domain of unknown function (DUF296)	1.69569	0.0333053
Zm00001d035166	lysine histidine transporter	1.6945	3.71797e-15
Zm00001d048087	Dimerisation domain	1.69368	0.000772673
Zm00001d052124	Pfam:DUF231	1.69356	8.44289e-07
Zm00001d053272	Reticulon	1.69127	0.0111562
Zm00001d039575	2OG-Fe(II) oxygenase superfamily	1.68889	9.53316e-14
Zm00001d017714	POT family	1.68634	0.0220733
Zm00001d013751	reversibly glycosylated polypeptide	1.6852	3.79524e-39
Zm00001d038730	calcineurin B-like protein	1.68413	7.32266e-11
Zm00001d045567	EamA-like transporter family	1.68267	6.54511e-12
Zm00001d038366	PlsC	1.67889	9.24822e-06
Zm00001d002051	S-adenosyl-L-homocysteine hydrolase, NAD binding domain	1.67568	2.06822e-20
Zm00001d008539	0	1.67487	3.62173e-08
Zm00001d018809	Glutathione S-transferase, N-terminal domain	1.67484	1.94703e-18
Zm00001d011838	Protein of unknown function (DUF563)	1.67271	7.06311e-15
Zm00001d037779	transporter activity	1.66841	5.69613e-32
Zm00001d048419	La ribonucleoprotein domain family member	1.66797	4.61166e-08
Zm00001d050308	Zinc-finger of the MIZ type in Nse subunit	1.66671	0.0269026
Zm00001d038762	Respiratory burst	1.66557	8.77163e-19
Zm00001d048903	Glycosyl hydrolases family 18	1.66489	0.000101367
Zm00001d049201	cytochrome P450	1.66144	1.3258e-10
Zm00001d006165	TCP family transcription factor	1.6609	9.72229e-08
Zm00001d021835	Pfam:efhand	1.65801	5.94683e-29
Zm00001d036854	C2 domain	1.65711	0.000224522
Zm00001d020172	Di-glucose binding within endoplasmic reticulum	1.65632	2.53313e-07
Zm00001d010406	MCM	1.65563	0.00326812
Zm00001d003048	Archaeal ATPase	1.6536	1.9981e-10
Zm00001d021605	0	1.65299	2.44825e-05
Zm00001d021673	0	1.65025	1.03263e-14
Zm00001d011881	GRAS domain family	1.64845	0.000172334
Zm00001d028325	cytochrome P450	1.64636	7.76481e-41
Zm00001d048703	Cytochrome p450	1.64543	5.47161e-16
Zm00001d004375	Protein of unknown function (DUF668)	1.64531	0.00859
Zm00001d029602	Protein of unknown function DUF260	1.6452	9.32965e-11
Zm00001d005392	Pfam:LACT	1.64286	0.0144341
Zm00001d002415	Inherit from lilNOG: expressed protein	1.64284	2.43982e-09
Zm00001d043256	PAN_AP	1.6395	2.39593e-07
Zm00001d036439	Arogenate dehydrogenase	1.63898	1.57171e-18
Zm00001d014241	DIL domain	1.63882	0.00132745
Zm00001d034859	0	1.6369	1.25936e-30
Zm00001d013376	STYKc	1.63475	9.05631e-17
Zm00001d033567	Glucose / Sorbosone dehydrogenase	1.63389	3.17978e-24
Zm00001d020703	B_lectin	1.63296	2.43534e-07
Zm00001d003062	0	1.6318	2.30862e-16
Zm00001d020692	Galactosyltransferase	1.62552	6.06584e-10
Zm00001d029056	PA domain	1.62524	8.09309e-33
Zm00001d018001	Permease family	1.62311	5.50697e-07
Zm00001d021303	STYKc	1.62246	0.000108024
Zm00001d043205	Transcription factor	1.62208	2.52073e-20
Zm00001d012560	Cyclin, C-terminal domain	1.62191	0.0276705
Zm00001d047507	Zinc finger, C3HC4 type (RING finger)	1.61986	0.000784773
Zm00001d031527	Mitochondrial carrier protein	1.61942	3.9911e-35
Zm00001d038471	Ubox	1.61906	3.68369e-12
Zm00001d040850	Shikimate dehydrogenase substrate binding domain	1.61675	6.53264e-15
Zm00001d040735	Amylo-alpha-1,6-glucosidase	1.61646	1.09335e-21
Zm00001d037862	receptor-like protein kinase	1.61626	0.000833001
Zm00001d042056	Pfam:efhand	1.61497	1.23448e-06
Zm00001d043220	0	1.61047	6.9728e-07
Zm00001d025140	Anthranilate synthase component	1.60366	0.000374557
Zm00001d019985	GDSL-like Lipase/Acylhydrolase	1.60308	0.000677809
Zm00001d043958	#N/A	1.60265	4.62164e-13
Zm00001d043238	Peroxidase	1.60112	5.81401e-15
Zm00001d045338	Transferase family	1.59873	4.52144e-09
Zm00001d030164	0	1.59661	0.00546792
Zm00001d016708	May play a role in sucrose partitioning during seed development and in stress response (By similarity)	1.59587	8.99749e-20
Zm00001d003852	0	1.59542	1.27257e-08
Zm00001d012569	0	1.59058	0.00178984
Zm00001d040880	Mitochondrial membrane ATP synthase (F(1)F(0) ATP synthase or Complex V) produces ATP from ADP in the presence of a proton gradient across the membrane which is generated by electron transport complexes of the respiratory chain. F-type ATPases consist of two structural domains, F(1) - containing the extramembraneous catalytic core, and F(0) - containing the membrane proton channel, linked togethe…	1.5905	0.0101027
Zm00001d035217	#N/A	1.59032	0.000114133
Zm00001d038772	Inherit from KOG: zinc finger CCCH domain-containing protein	1.59021	0.000648394
Zm00001d027715	KISc	1.58872	0.000968556
Zm00001d049099	Protein disulfide isomerase	1.58724	2.97398e-39
Zm00001d002436	Ubiquinol oxidase	1.58585	2.7227e-10
Zm00001d006944	NAF domain	1.58472	1.2825e-14
Zm00001d008976	Ketopantoate hydroxymethyltransferase	1.58382	2.05968e-06
Zm00001d031222	Aaa atpase	1.58324	0.000178664
Zm00001d043994	Fatty acid hydroxylase superfamily	1.58017	0.0325521
Zm00001d022636	Nodulin-like	1.57844	0.00413958
Zm00001d027434	0	1.57818	2.3337e-07
Zm00001d043706	Helix-loop-helix DNA-binding domain	1.57669	0.00208118
Zm00001d000196	Mate efflux family protein	1.57614	0.000464198
Zm00001d011626	STYKc	1.57557	1.352e-11
Zm00001d020102	RAB	1.57423	0.0191768
Zm00001d008922	BROMO	1.57421	4.3016e-19
Zm00001d026191	transcription factor	1.57295	2.7339e-06
Zm00001d050689	U-box domain-containing protein	1.57136	9.16679e-13
Zm00001d006158	0	1.57049	1.93677e-13
Zm00001d050247	#NAME?	1.56985	0.000137433
Zm00001d048189	Sulfate transporter	1.5691	1.56521e-06
Zm00001d025921	Legume lectin domain	1.56817	5.54472e-10
Zm00001d006753	Indole-3-acetic acid-amido synthetase	1.56199	0.0400177
Zm00001d051628	Diacylglycerol acyltransferase	1.56056	9.11174e-31
Zm00001d047664	Inherit from lilNOG: expressed protein	1.55703	0.00560059
Zm00001d034237	STYKc	1.55645	2.85991e-19
Zm00001d032223	2OG-Fe(II) oxygenase superfamily	1.55567	0.00281994
Zm00001d049640	Tryptophan/tyrosine permease family	1.55516	0.00383998
Zm00001d017214	0	1.55391	0.0355247
Zm00001d048789	0	1.55237	6.00819e-16
Zm00001d044927	0	1.5509	0.00257639
Zm00001d025622	Pfam:DUF593	1.54863	1.55371e-14
Zm00001d028273	mitogen-activated protein kinase kinase	1.54624	5.24012e-19
Zm00001d034129	Peroxidase	1.5457	0.000622665
Zm00001d022424	No apical meristem (NAM) protein	1.5442	1.71833e-08
Zm00001d008891	B_lectin	1.54314	1.23745e-09
Zm00001d035467	STYKc	1.54256	4.25313e-06
Zm00001d012302	Glycosyltransferase family 29 (sialyltransferase)	1.54234	1.7977e-06
Zm00001d016219	Leucine Rich Repeat	1.54196	1.19521e-07
Zm00001d052551	carbonic anhydrase	1.54155	0.0241566
Zm00001d004340	Transmembrane amino acid transporter protein	1.53934	2.01533e-21
Zm00001d034488	Nodulin-like	1.53769	2.14857e-14
Zm00001d053675	Plant lipoxygenase may be involved in a number of diverse aspects of plant physiology including growth and development, pest resistance, and senescence or responses to wounding (By similarity)	1.53524	1.07921e-30
Zm00001d026528	RNA recognition motif. (a.k.a. RRM, RBD, or RNP domain)	1.5345	0.00100236
Zm00001d034673	0	1.53339	1.53251e-16
Zm00001d037623	DVL family	1.53327	2.02783e-05
Zm00001d043200	Protein of unknown function, DUF594	1.53271	0.00274021
Zm00001d010985	UAA transporter family	1.52949	6.87479e-11
Zm00001d002020	STYKc	1.52734	9.67915e-09
Zm00001d037210	0	1.5264	2.50287e-07
Zm00001d004545	galactosylgalactosylxylosylprotein 3-beta-glucuronosyltransferase activity	1.52587	6.90872e-07
Zm00001d043727	farnesyl pyrophosphate	1.5248	4.62126e-27
Zm00001d002261	Photorespiratory enzyme that can exert a strong regulation over photosynthesis, possibly through a feed-back inhibition on Rubisco activase. Not required for oxalate accumulation (By similarity)	1.52412	2.24605e-44
Zm00001d013406	Putative lysophospholipase	1.5241	2.13535e-08
Zm00001d020171	LRR receptor-like serine threonine-protein kinase	1.52398	0.00572677
Zm00001d004664	cytochrome P450	1.52377	1.95639e-12
Zm00001d044351	0	1.52209	2.04661e-05
Zm00001d033068	K+ potassium transporter	1.52187	0.0341321
Zm00001d040461	VQ motif	1.52076	0.014752
Zm00001d001862	0	1.5197	4.30671e-07
Zm00001d011081	Cytochrome b5-like Heme/Steroid binding domain	1.51839	2.02363e-21
Zm00001d043667	DIL	1.51723	0.00122744
Zm00001d029497	ZIP Zinc transporter	1.51687	5.23264e-14
Zm00001d027862	calcium-binding protein 39	1.51656	0.0431748
Zm00001d020963	Hydroxymethylglutaryl-coenzyme A reductase	1.51171	1.40446e-09
Zm00001d020148	receptor-like protein kinase	1.5108	1.2507e-05
Zm00001d028536	Anthranilate synthase	1.50855	1.13834e-26
Zm00001d045295	AMP-binding enzyme	1.50745	7.7714e-06
Zm00001d038493	Copper-transporting ATPase	1.5074	1.4917e-05
Zm00001d022139	K13464 jasmonate ZIM domain-containing protein	1.50683	3.06609e-23
Zm00001d042717	AP2	1.50642	9.18478e-09
Zm00001d012607	Minor allergen Alt a 7	1.50635	1.06841e-44
Zm00001d047893	phosphoenolpyruvate carboxykinase	1.50512	8.07952e-13
Zm00001d042846	Reticulon	1.505	0.000719875
Zm00001d034130	0	1.50477	0.00116992
Zm00001d029004	Dedicator of cytokinesis	1.50362	0.000487293
Zm00001d038810	VQ motif	1.50353	0.000194723
Zm00001d013057	Protein of unknown function (DUF569)	1.50116	3.44279e-08
Zm00001d006182	HpcH/HpaI aldolase/citrate lyase family	1.49968	1.97881e-06
Zm00001d028369	Hydroxyproline-rich glycoprotein family protein	1.49948	7.86109e-20
Zm00001d018455	3-ketoacyl-CoA synthase	1.49896	0.000946407
Zm00001d027991	transcription regulatory region sequence-specific DNA binding	1.4959	8.31891e-07
Zm00001d018438	TBC	1.49573	1.10521e-05
Zm00001d051193	OPT oligopeptide transporter protein	1.49368	3.22709e-22
Zm00001d047202	VQ motif	1.49283	0.00906035
Zm00001d013210	0	1.49208	2.60184e-18
Zm00001d027665	HEAT repeat	1.49024	0.00814837
Zm00001d045063	cytochrome P450	1.48793	3.21333e-08
Zm00001d003614	STYKc	1.48549	8.83073e-08
Zm00001d026070	SPX domain-containing membrane protein	1.48547	4.8728e-10
Zm00001d030888	NB-ARC domain	1.48462	8.375e-32
Zm00001d037945	Zinc finger, C3HC4 type (RING finger)	1.4844	0.000151075
Zm00001d032679	Double-stranded RNA binding motif	1.48423	8.12478e-07
Zm00001d009365	sugar transmembrane transporter activity	1.48313	8.69042e-16
Zm00001d023400	cytochrome P450	1.48311	0.00738533
Zm00001d050132	STYKc	1.483	4.98726e-14
Zm00001d034615	Pfam:DUF567	1.48193	5.02137e-08
Zm00001d015895	Inherit from strNOG: wiskott-Aldrich syndrome protein family member 2	1.48152	3.33414e-18
Zm00001d017755	PRONE (Plant-specific Rop nucleotide exchanger)	1.48144	3.01965e-10
Zm00001d043199	NB-ARC domain	1.48139	0.0128869
Zm00001d019334	Serine Threonine protein kinase	1.47741	5.55285e-14
Zm00001d004868	expressed protein	1.47702	4.72826e-13
Zm00001d032608	Melibiase	1.4767	5.08942e-27
Zm00001d002434	Ubiquinol oxidase	1.47656	3.40088e-06
Zm00001d017806	STYKc	1.47594	0.0116742
Zm00001d052194	Heat shock protein	1.47511	2.26612e-09
Zm00001d016768	Pfam:Invertase_neut	1.47389	3.07814e-31
Zm00001d004086	WRKY transcription factor	1.47267	9.04826e-16
Zm00001d004335	ABC transporter	1.47087	7.64005e-10
Zm00001d038226	sugar transmembrane transporter activity	1.47086	8.75006e-22
Zm00001d044065	GRAS domain family	1.47011	0.00730538
Zm00001d045336	0	1.46551	3.21885e-13
Zm00001d017264	Calcium-binding EGF domain	1.46369	0.000201135
Zm00001d028809	Protein of unknown function (DUF2985)	1.46345	8.21963e-07
Zm00001d038993	0	1.46296	0.000215096
Zm00001d027656	Pheophorbide a oxygenase	1.46182	1.3919e-19
Zm00001d005908	Leucine rich repeat N-terminal domain	1.46135	7.77932e-06
Zm00001d027621	VWA domain containing CoxE-like protein	1.46074	0.00028747
Zm00001d040670	dihydrolipoyllysine-residue acetyltransferase component of pyruvatedehydrogenase complex	1.46035	1.62182e-21
Zm00001d026029	Protein of unknown function (DUF581)	1.45934	1.96335e-11
Zm00001d051121	enzyme of the cupin superfamily protein	1.45906	3.26337e-10
Zm00001d011417	Cytochrome P450	1.45851	4.98145e-32
Zm00001d052018	PHOsphatase	1.45672	1.37971e-13
Zm00001d015007	Glutamate-gated receptor that probably acts as non- selective cation channel (By similarity)	1.45647	2.1762e-12
Zm00001d013307	Plant zinc cluster domain	1.45541	0.000319367
Zm00001d033079	GDSL-like Lipase/Acylhydrolase	1.45508	3.29757e-12
Zm00001d019228	ZIP Zinc transporter	1.45159	2.78123e-19
Zm00001d003667	Thioredoxin	1.45122	6.95129e-14
Zm00001d010970	Dehydrogenase	1.44967	1.39322e-18
Zm00001d038358	Amino acid kinase family	1.44882	6.09522e-09
Zm00001d009103	AP2	1.44835	4.31987e-14
Zm00001d002150	0	1.44806	4.37418e-08
Zm00001d005976	S_TKc	1.44776	6.93544e-11
Zm00001d048307	0	1.44756	0.000100285
Zm00001d027457	0	1.44742	2.00892e-07
Zm00001d003252	glucose-6-phosphate 1-dehydrogenase	1.44572	3.60664e-20
Zm00001d025761	KR domain	1.44502	6.14673e-08
Zm00001d042751	0	1.44353	0.00014616
Zm00001d049028	Glycosyl hydrolases family 18	1.44307	1.25003e-12
Zm00001d042758	No apical meristem (NAM) protein	1.44208	0.0321092
Zm00001d022075	Cytochrome P450	1.44131	0.0214679
Zm00001d028004	LRR_TYP	1.43923	4.55808e-16
Zm00001d047182	Typical P-type R2R3 Myb protein	1.43892	0.0106505
Zm00001d041787	NB-ARC domain containing protein	1.43881	0.0430616
Zm00001d013934	Putative lysophospholipase	1.43765	1.4754e-29
Zm00001d025057	Aldo/keto reductase family	1.43765	5.651e-08
Zm00001d006739	Protein of unknown function DUF260	1.43729	0.000823107
Zm00001d042572	0	1.43636	7.1426e-11
Zm00001d029922	flavin-containing monooxygenase FMO GS-OX-like	1.43601	7.74601e-06
Zm00001d017462	AP2	1.43558	1.17964e-05
Zm00001d009051	#N/A	1.43548	0.00660176
Zm00001d045145	2OG-Fe(II) oxygenase superfamily	1.43546	8.7226e-16
Zm00001d019333	Legume lectin domain	1.435	1.30486e-08
Zm00001d005306	GED	1.43394	4.24759e-10
Zm00001d025043	ABC transporter transmembrane region	1.43393	0.000429196
Zm00001d011921	Rapid ALkalinization Factor (RALF)	1.43188	0.0289554
Zm00001d034072	UDP-glucose 6-dehydrogenase	1.4315	0.00287188
Zm00001d023462	Eukaryotic and archaeal DNA primase, large subunit	1.42765	0.0322227
Zm00001d038165	gibberellin receptor	1.4276	1.21592e-17
Zm00001d019306	Peptidase dimerisation domain	1.42614	4.47383e-13
Zm00001d007709	IBR domain	1.4254	4.58259e-05
Zm00001d041378	Histone acetylation protein	1.42315	0.000661746
Zm00001d027387	Peptidase inhibitor I9	1.4213	1.70559e-10
Zm00001d020267	AP2	1.41933	3.48671e-14
Zm00001d007186	GDA1/CD39 (nucleoside phosphatase) family	1.4186	5.91596e-22
Zm00001d052542	Dual specificity phosphatase, catalytic domain	1.41807	0.000445501
Zm00001d008841	Heat shock protein	1.41642	0.0104036
Zm00001d016930	transmembrane 9 superfamily	1.41504	1.05255e-21
Zm00001d021761	Myb-like DNA-binding domain	1.41481	0.0118847
Zm00001d002521	Protein of unknown function (DUF581)	1.41288	5.6708e-06
Zm00001d044083	Membrane transport protein	1.41131	0.000470367
Zm00001d034901	Domain of unknown function (DUF303)	1.41019	0.0170934
Zm00001d041955	Protein of unknown function (DUF506)	1.40895	2.50563e-08
Zm00001d029594	allene oxide cyclase	1.4087	2.37373e-10
Zm00001d006397	UDP-glucoronosyl and UDP-glucosyl transferase	1.40777	2.88155e-07
Zm00001d029983	Glycosyl hydrolase family 14	1.40751	1.36301e-14
Zm00001d051014	Nucleotide-sugar transporter	1.4061	0.000410278
Zm00001d029516	Galacturonosyltransferase	1.40556	1.66112e-15
Zm00001d030148	Inherit from strNOG: expressed protein	1.40405	1.45835e-13
Zm00001d044340	Aldehyde dehydrogenase family	1.40098	5.82992e-05
Zm00001d012861	60Kd inner membrane protein	1.39948	1.3255e-15
Zm00001d050224	4-coumarate-CoA ligase activity	1.39918	6.23526e-11
Zm00001d042209	carboxylesterase activity	1.3962	0.0420958
Zm00001d033834	GRAS domain family	1.3959	0.00103275
Zm00001d005764	Protein of unknown function (DUF1666)	1.39411	1.0671e-13
Zm00001d014792	Endoplasmin homolog	1.3937	1.44705e-11
Zm00001d008966	serine threonine-protein kinase	1.3929	0.00018874
Zm00001d015798	Subtilase family	1.39237	5.31078e-08
Zm00001d005454	RICIN	1.3903	1.78556e-08
Zm00001d007027	Zinc finger, C3HC4 type (RING finger)	1.39011	1.52613e-05
Zm00001d023253	Legume lectin domain	1.38938	0.0016337
Zm00001d005936	Zinc finger, C3HC4 type (RING finger)	1.38935	6.21361e-06
Zm00001d045450	3-phosphoshikimate 1-carboxyvinyltransferase	1.3888	3.32077e-28
Zm00001d046263	amino acid	1.38638	2.31315e-10
Zm00001d033061	MatE	1.38493	4.20586e-12
Zm00001d038475	Nuclear chaperone required for maturation and nuclear export of pre-60S ribosome subunits (By similarity)	1.38232	7.89034e-05
Zm00001d039454	Sulfatase	1.38204	1.02243e-07
Zm00001d028999	No apical meristem (NAM) protein	1.38016	0.000275838
Zm00001d042750	Late embryogenesis abundant protein	1.37965	0.0337757
Zm00001d024621	0	1.37943	8.36106e-08
Zm00001d020613	0	1.37865	0.000398012
Zm00001d020969	Protein of unknown function, DUF547	1.37804	0.00104118
Zm00001d046947	Myb family transcription	1.37763	2.81884e-17
Zm00001d024204	Tryptophan/tyrosine permease family	1.37749	5.57523e-16
Zm00001d011198	0	1.37543	0.000159958
Zm00001d046838	Di-glucose binding within endoplasmic reticulum	1.37535	0.0217804
Zm00001d013245	UDP-glucose 6-dehydrogenase	1.37396	6.28598e-09
Zm00001d001896	Involved in the activation and reutilization of phytol from chlorophyll degradation in plant metabolism, including tocopherol biosynthesis. Catalyzes the conversion of phytol to phytolmonophosphate (PMP) (By similarity)	1.37348	1.90297e-22
Zm00001d027719	LA	1.37256	0.000228129
Zm00001d052725	Transcription factor	1.37133	1.43209e-09
Zm00001d011857	Jacalin	1.3711	1.05309e-06
Zm00001d002181	serine threonine-protein kinase	1.37055	3.64967e-09
Zm00001d026614	Protein arginine N-methyltransferase	1.37012	1.79102e-08
Zm00001d026184	AP2	1.36957	0.008889
Zm00001d002064	Glycosyltransferase family 43	1.3681	2.57557e-09
Zm00001d042642	Inherit from KOG: Splicing factor 3B subunit 4	1.36615	0.000689456
Zm00001d020401	Involved in lignin biosynthesis. Catalyzes the final step specific for the production of lignin monomers, like coniferyl alcohol, sinapyl alcohol and 4-coumaryl alcohol (By similarity)	1.365	0.00946044
Zm00001d049197	ELMO/CED-12 family	1.36499	0.000100571
Zm00001d047418	Cytochrome P450	1.36474	1.06597e-07
Zm00001d017951	NUDIX domain	1.36324	6.79507e-05
Zm00001d015201	RWP-RK domain	1.36277	2.37564e-09
Zm00001d011393	Pfam:C4dic_mal_tran	1.36041	0.000125673
Zm00001d030683	0	1.35847	3.91547e-06
Zm00001d050365	Divergent CCT motif	1.35667	5.62837e-11
Zm00001d001915	Heavy-metal-associated domain	1.3528	7.68692e-17
Zm00001d010717	Protein of unknown function, DUF594	1.35138	0.0497761
Zm00001d031209	UDP-glucoronosyl and UDP-glucosyl transferase	1.35136	3.22309e-33
Zm00001d037728	STYKc	1.34376	0.00979354
Zm00001d026653	STYKc	1.34281	5.94347e-18
Zm00001d025035	receptor-like protein kinase	1.34049	3.0644e-05
Zm00001d018964	Guanylate-binding protein, C-terminal domain	1.33833	2.15187e-07
Zm00001d050868	somatic embryogenesis	1.33811	2.78088e-25
Zm00001d048099	beta-glucosidase	1.33785	5.5155e-10
Zm00001d034773	Elongation factor	1.33746	0.000383025
Zm00001d030038	Zinc finger, C3HC4 type (RING finger)	1.33602	1.02077e-05
Zm00001d045838	Legume lectin domain	1.33572	0.0347518
Zm00001d044723	MAC/Perforin domain	1.33468	1.77786e-09
Zm00001d023669	No apical meristem (NAM) protein	1.33303	2.26612e-09
Zm00001d026490	Plasma membrane	1.33288	1.21604e-11
Zm00001d038843	WRKY transcription factor	1.33228	7.05483e-10
Zm00001d053308	Peroxisomal fatty acid beta-oxidation multifunctional	1.33213	3.85055e-18
Zm00001d052260	Glycosyl transferase family 8	1.33201	0.0010506
Zm00001d022234	EF hand family protein	1.33169	0.00361065
Zm00001d039052	transporter	1.33057	4.68197e-10
Zm00001d048770	stress-associated endoplasmic reticulum protein	1.33037	0.0342507
Zm00001d005726	TIFY	1.3301	4.67642e-14
Zm00001d025533	Aldo/keto reductase family	1.32967	1.47045e-05
Zm00001d032291	Heavy-metal-associated domain	1.32967	4.36163e-09
Zm00001d011656	STYKc	1.32863	0.046311
Zm00001d032480	Actins are highly conserved proteins that are involved in various types of cell motility and are ubiquitously expressed in all eukaryotic cells	1.32787	4.94187e-07
Zm00001d034356	oligopeptide binding	1.32784	1.08748e-13
Zm00001d033595	Protease inhibitor/seed storage/LTP family	1.32697	0.0254237
Zm00001d028171	C2 domain	1.32512	0.00161069
Zm00001d044771	Matrixin	1.32176	0.0155505
Zm00001d037284	PPR repeat	1.3217	0.00629373
Zm00001d017809	Hsp70 protein	1.32169	3.65022e-14
Zm00001d030172	Serine carboxypeptidase	1.32146	0.00197597
Zm00001d033152	Cytochrome P450	1.32012	2.41313e-05
Zm00001d029581	Inherit from euNOG: NAD dependent epimerase dehydratase family protein	1.31957	0.000897883
Zm00001d016948	0	1.31848	3.19064e-10
Zm00001d018799	CBL-interacting protein kinase 23	1.31823	2.03334e-27
Zm00001d012585	transcription factor 4	1.31746	1.10838e-18
Zm00001d021024	X8 domain	1.31721	0.000457097
Zm00001d052264	DPBB_1	1.3137	0.000450905
Zm00001d012853	B-cell receptor-associated protein 31-like	1.31276	0.0104974
Zm00001d007139	Holliday junction DNA helicase ruvB N-terminus	1.31159	1.68981e-22
Zm00001d039632	transporter	1.31158	0.0476939
Zm00001d010579	calcium-dependent protein kinase	1.31143	1.32569e-07
Zm00001d027530	No apical meristem (NAM) protein	1.31086	0.000231497
Zm00001d013571	RING	1.31076	3.8765e-18
Zm00001d002974	OPT oligopeptide transporter protein	1.31075	0.00450937
Zm00001d013182	NPH3 family	1.31047	1.25246e-11
Zm00001d031044	Helix-loop-helix DNA-binding domain	1.3095	0.0332011
Zm00001d049597	Pyridine nucleotide-disulphide oxidoreductase	1.30835	2.62522e-11
Zm00001d050107	NADH:flavin oxidoreductase / NADH oxidase family	1.30692	1.30752e-12
Zm00001d019399	Protease inhibitor/seed storage/LTP family	1.30681	1.10216e-05
Zm00001d037354	Lipase 3 N-terminal region	1.30678	9.68074e-09
Zm00001d044977	Legume lectin domain	1.30652	3.05603e-05
Zm00001d029416	Thiolase, C-terminal domain	1.30652	5.7201e-31
Zm00001d044476	ABC-2 type transporter	1.30416	0.000863431
Zm00001d033633	Inherit from KOG: Haloacid dehalogenase-like hydrolase family protein	1.30371	3.59625e-11
Zm00001d030101	0	1.30232	0.0225282
Zm00001d044390	Eukaryotic aspartyl protease	1.30182	1.25454e-08
Zm00001d012848	SAM	1.3012	0.00219222
Zm00001d003357	0	1.29897	1.38672e-16
Zm00001d032265	#NAME?	1.29874	0.0108912
Zm00001d018965	Glycosyl hydrolases family 18	1.2974	1.97329e-17
Zm00001d003530	Serine Carboxypeptidase homologue, expressed	1.29681	4.24167e-05
Zm00001d037725	Mitochondrial carrier protein	1.29442	5.1593e-23
Zm00001d027585	kinase inhibitor	1.29354	2.92694e-08
Zm00001d053695	LysM domain	1.29327	2.45429e-08
Zm00001d002759	NUDIX domain	1.2927	4.20184e-14
Zm00001d025333	Arogenate dehydratase prephenate dehydratase	1.29117	1.09831e-05
Zm00001d038297	ZnF_C2H2	1.29086	7.98389e-09
Zm00001d021577	UDP-glucoronosyl and UDP-glucosyl transferase	1.28894	9.36607e-14
Zm00001d048217	Dor1-like family	1.2884	1.31792e-13
Zm00001d041221	Core-2/I-Branching enzyme	1.28802	2.18488e-07
Zm00001d006242	Iron-containing alcohol dehydrogenase	1.28757	1.08232e-25
Zm00001d025401	ABA/WDS induced protein	1.28501	1.78387e-06
Zm00001d007477	STYKc	1.28267	9.48307e-07
Zm00001d043129	0	1.28267	1.26048e-09
Zm00001d017966	Dihydroorotate dehydrogenase	1.28118	4.17002e-18
Zm00001d052306	Leucine-rich repeat family protein	1.28113	2.3977e-16
Zm00001d020351	alpha-amylase	1.28016	3.88601e-08
Zm00001d053818	STYKc	1.27997	3.87173e-05
Zm00001d027899	Divergent CCT motif	1.27906	0.0421842
Zm00001d018794	ferredoxin--NADP reductase	1.27856	3.46861e-24
Zm00001d010594	Glutaredoxin	1.27855	0.0129407
Zm00001d036942	POT family	1.27789	0.00590368
Zm00001d029438	Zinc finger, C3HC4 type (RING finger)	1.27725	9.8732e-05
Zm00001d048707	UDP-glucoronosyl and UDP-glucosyl transferase	1.27685	3.04505e-12
Zm00001d028502	alpha-galactosidase	1.27504	1.61638e-15
Zm00001d052333	Hypoxia induced protein conserved region containing protein, expressed	1.27416	1.94791e-05
Zm00001d016457	Plant zinc cluster domain	1.2739	1.10089e-10
Zm00001d010075	Inherit from strNOG: expressed protein	1.27362	5.09263e-06
Zm00001d028167	Protein of unknown function (DUF568)	1.27287	0.000538342
Zm00001d022369	Protein of unknown function, DUF288	1.27083	4.62743e-09
Zm00001d028572	mannose-1-phosphate guanylyltransferase	1.26965	5.11972e-12
Zm00001d048460	cbl-interacting protein kinase	1.26767	7.83848e-21
Zm00001d017425	Cytochrome b5-like Heme/Steroid binding domain	1.26697	0.000215608
Zm00001d027751	Type II intron maturase	1.26546	0.0354114
Zm00001d031676	STYKc	1.26494	7.36169e-18
Zm00001d034050	mitochondrial carrier protein	1.26483	4.28808e-11
Zm00001d004525	Pfam:Cas1p	1.26459	0.000818504
Zm00001d035462	2OG-Fe(II) oxygenase superfamily	1.26403	2.57276e-05
Zm00001d030363	Dirigent-like protein	1.26327	0.00368994
Zm00001d045054	Terpene synthase family, metal binding domain	1.26274	0.0145824
Zm00001d040340	CTNS	1.26237	3.20942e-06
Zm00001d036780	0	1.26008	4.0941e-07
Zm00001d043680	phosphatidylcholine 1-acylhydrolase activity	1.2578	4.03899e-16
Zm00001d038174	Microtubule associated protein (MAP65/ASE1 family)	1.25774	0.000205948
Zm00001d003996	0	1.2574	0.0044033
Zm00001d003833	Inherit from KOG: Pentatricopeptide repeat-containing protein	1.2562	6.74948e-11
Zm00001d048143	Cyclin, N-terminal domain	1.25603	1.66187e-05
Zm00001d021927	Plant protein of unknown function (DUF822)	1.25525	0.000152186
Zm00001d003174	KR domain	1.25417	0.0137456
Zm00001d020687	Thioredoxin	1.2541	5.48511e-12
Zm00001d011767	DnaJ homolog subfamily C member 3	1.25369	1.11903e-16
Zm00001d040047	WD repeatcontaining protein	1.25256	0.0119201
Zm00001d011041	Protein of unknown function (DUF1635)	1.25217	0.0169284
Zm00001d009127	Citrate synthase	1.25073	1.44769e-05
Zm00001d038894	STYKc	1.24929	2.01393e-10
Zm00001d006616	Transcription factor of the NAC family associated with	1.24839	1.36181e-05
Zm00001d045725	Inherit from strNOG: IBN_N	1.24345	0.000953506
Zm00001d028538	ATPase family associated with various cellular activities (AAA)	1.243	0.0323734
Zm00001d004585	Plant transposase (Ptta/En/Spm family)	1.24222	0.00319655
Zm00001d047562	Exostosin family	1.24135	0.0051177
Zm00001d046234	Family of unknown function (DUF706)	1.2409	0.0139365
Zm00001d046364	Ubox	1.2409	4.31183e-10
Zm00001d024851	2OG-Fe(II) oxygenase superfamily	1.24062	1.03802e-05
Zm00001d008258	0	1.23901	2.61473e-05
Zm00001d036532	STYKc	1.23895	1.43141e-10
Zm00001d047774	RmlD substrate binding domain	1.23762	0.0137767
Zm00001d000403	Exo70 exocyst complex subunit	1.2375	3.54158e-11
Zm00001d043015	Exo70 exocyst complex subunit	1.23652	0.0233792
Zm00001d005978	Zinc finger, C3HC4 type (RING finger)	1.23586	4.73651e-06
Zm00001d017403	Autophagy-related protein 13	1.23562	1.22933e-13
Zm00001d027259	SpoU rRNA Methylase family	1.23466	4.62342e-05
Zm00001d038988	0	1.23441	0.0285635
Zm00001d004908	0	1.23431	0.00229265
Zm00001d006619	Ankyrin repeat	1.23404	1.64018e-12
Zm00001d016194	Serine Threonine protein kinase	1.2329	0.00842908
Zm00001d050293	Glycosyltransferase family 20	1.23011	5.87694e-07
Zm00001d046905	VHP	1.23009	0.000390347
Zm00001d018461	Pfam:DUF862	1.22903	8.43658e-09
Zm00001d019254	UDP-glucoronosyl and UDP-glucosyl transferase	1.2275	7.0166e-09
Zm00001d011717	RAB	1.22713	4.18843e-09
Zm00001d009702	Holliday junction DNA helicase ruvB N-terminus	1.22574	1.93228e-07
Zm00001d047779	Plant protein 1589 of unknown function (A_thal_3526)	1.22444	4.19109e-05
Zm00001d034186	Allene oxide synthase	1.22395	4.30284e-09
Zm00001d051800	Caleosin related protein	1.22115	1.39453e-06
Zm00001d041472	No apical meristem (NAM) protein	1.22091	8.11977e-09
Zm00001d037684	0	1.21955	5.25603e-08
Zm00001d008389	Pyridoxal-dependent decarboxylase conserved domain	1.21904	3.50114e-38
Zm00001d041826	S_TKc	1.21778	0.000600321
Zm00001d002364	ethylene-responsive transcription factor	1.21529	0.00199045
Zm00001d038844	DIL domain	1.2146	0.0244419
Zm00001d018454	Glutathione reductase	1.21425	6.49558e-32
Zm00001d035445	gamma-glutamylcysteine synthetase	1.21296	6.2188e-06
Zm00001d013208	ZnF_C2H2	1.20952	5.05354e-06
Zm00001d006534	Pfam:DUF26	1.20931	2.20812e-09
Zm00001d035763	RNA recognition motif 2	1.20668	1.20269e-06
Zm00001d021119	Glycosyl hydrolase family 1	1.20654	4.03611e-07
Zm00001d043056	STYKc	1.20578	3.11762e-07
Zm00001d019432	Peptidase family M28	1.2055	6.40119e-07
Zm00001d012015	Squamosa promoter-binding-like protein	1.20535	0.000612237
Zm00001d049409	Aconitate hydratase	1.2053	1.19314e-12
Zm00001d025984	glutamate dehydrogenase	1.20517	7.21332e-23
Zm00001d016483	MAC/Perforin domain	1.20413	8.23039e-09
Zm00001d005857	emp24/gp25L/p24 family/GOLD	1.20371	0.0290863
Zm00001d002837	electron transport chain	1.20338	2.80227e-14
Zm00001d032230	Terpene synthase	1.20331	2.24198e-06
Zm00001d019311	Peptidase dimerisation domain	1.20071	1.31425e-20
Zm00001d010632	0	1.20063	6.45582e-14
Zm00001d009811	KIP1-like protein	1.20022	0.00659606
Zm00001d019002	0	1.19971	8.15531e-10
Zm00001d044008	Inherit from NOG: keratin, type II cytoskeletal	1.19698	2.1964e-05
Zm00001d053518	STYKc	1.19622	8.21952e-08
Zm00001d019534	Serine carboxypeptidase	1.1955	3.25848e-29
Zm00001d047104	Glycosyl transferase family 8	1.19483	0.000601869
Zm00001d021689	Pfam:DUF26	1.19469	0.000106755
Zm00001d047554	No apical meristem (NAM) protein	1.19411	8.73976e-13
Zm00001d053028	Inherit from lilNOG: expressed protein	1.19304	0.0195393
Zm00001d042185	STYKc	1.19197	6.73271e-46
Zm00001d024962	receptor-like kinase	1.19181	3.3963e-06
Zm00001d046305	Plant protein of unknown function (DUF822)	1.19118	3.65854e-06
Zm00001d025626	betaine aldehyde	1.19093	1.06151e-23
Zm00001d027753	Helix-loop-helix DNA-binding domain	1.1894	5.4311e-08
Zm00001d047445	serine threonine-protein kinase	1.18905	2.05714e-20
Zm00001d016477	Eukaryotic aspartyl protease	1.18903	1.91945e-10
Zm00001d008296	Inherit from lilNOG: protein PHYTOCHROME KINASE SUBSTRATE	1.18839	2.86367e-05
Zm00001d005890	sucrose catabolic process	1.18757	0.00114715
Zm00001d042468	structural maintenance of chromosomes protein	1.18706	1.67134e-08
Zm00001d034104	Cytochrome P450	1.18664	0.0311627
Zm00001d017820	Pfam:DUF23	1.18648	1.493e-06
Zm00001d016855	Voltage gated chloride channel	1.18607	6.30406e-11
Zm00001d043075	STYKc	1.1845	5.07825e-10
Zm00001d037086	Origin recognition complex subunit	1.18378	0.0115428
Zm00001d010231	amino acid	1.18321	1.62998e-07
Zm00001d022416	Inherit from euNOG: Polyadenylate-binding protein-interacting protein	1.18319	1.11661e-10
Zm00001d051644	Involved in proper cytoplasmic distribution of mitochondria (By similarity)	1.1828	0.00415158
Zm00001d041991	Glyco_32	1.18161	0.000685761
Zm00001d012086	Oligosaccharyltransferase subunit Ribophorin II	1.18123	2.48655e-22
Zm00001d046182	GDP-fucose protein O-fucosyltransferase	1.18121	1.28514e-05
Zm00001d004019	Converts stearoyl-ACP to oleoyl-ACP by introduction of a cis double bond between carbons Delta(9) and Delta(10) of the acyl chain (By similarity)	1.18032	4.38601e-06
Zm00001d034491	Thioredoxin	1.17898	1.64685e-16
Zm00001d042062	Helix-loop-helix DNA-binding domain	1.17713	0.00842434
Zm00001d017889	serine threonine-protein kinase	1.17601	0.000154457
Zm00001d028214	Triose-phosphate Transporter family	1.17557	2.59717e-12
Zm00001d014611	ABC transporter	1.17462	5.68794e-08
Zm00001d038195	STYKc	1.17288	1.94144e-07
Zm00001d002661	RWP-RK domain	1.17262	5.0139e-05
Zm00001d019283	Molecular calcium-binding chaperone promoting folding, oligomeric assembly and quality control in the ER via the calreticulin calnexin cycle. This lectin may interact transiently with almost all of the monoglucosylated glycoproteins that are synthesized in the ER (By similarity)	1.17208	2.89794e-13
Zm00001d028720	Phosphatidylinositol transfer protein	1.17192	6.59172e-06
Zm00001d034216	HRDC domain	1.17125	0.0265444
Zm00001d045311	Putative serine esterase (DUF676)	1.16897	1.12969e-05
Zm00001d051901	2-phosphoglycerate kinase-related	1.16876	2.8728e-07
Zm00001d032669	DEP	1.16789	0.000138702
Zm00001d038998	Protein of unknown function (DUF1421)	1.16781	1.24433e-08
Zm00001d015658	neutral amino acid transporter	1.16711	8.0681e-15
Zm00001d031127	Protein of unknown function (DUF1637)	1.16598	0.000648743
Zm00001d042909	C2 domain	1.16553	0.00425468
Zm00001d040166	FATC domain	1.16514	0.0359471
Zm00001d031726	Inherit from lilNOG: expressed protein	1.1643	1.06239e-08
Zm00001d039037	Lipopolysaccharide kinase (Kdo/WaaP) family	1.16345	4.34514e-06
Zm00001d004078	Legume lectin domain	1.16302	6.29451e-11
Zm00001d006759	S_TKc	1.16266	7.249e-09
Zm00001d021726	serine threonine-protein kinase	1.1619	4.40136e-06
Zm00001d005506	0	1.16158	3.62936e-05
Zm00001d026511	mitogen-activated protein kinase kinase kinase	1.16154	1.61765e-06
Zm00001d012145	recA bacterial DNA recombination protein	1.16053	0.00318771
Zm00001d009146	Catalyzes the formation of S-adenosylmethionine from methionine and ATP. The overall synthetic reaction is composed of two sequential steps, AdoMet formation and the subsequent tripolyphosphate hydrolysis which occurs prior to release of AdoMet from the enzyme (By similarity)	1.16034	7.8238e-06
Zm00001d025920	Legume lectin domain	1.15932	0.00147518
Zm00001d017649	RING	1.15742	3.15457e-11
Zm00001d011700	STYKc	1.15707	1.22116e-06
Zm00001d038080	0	1.15564	4.95968e-07
Zm00001d047042	Domain of unknown function (DUF296)	1.15552	1.13398e-12
Zm00001d007868	TCP family transcription factor	1.15467	0.0233999
Zm00001d045788	UDP-glucoronosyl and UDP-glucosyl transferase	1.15454	0.00287492
Zm00001d047592	Dehydrogenase E1 component	1.1533	3.98111e-07
Zm00001d035032	Alcohol dehydrogenase GroES-like domain	1.15253	8.17598e-10
Zm00001d031203	epoxide hydrolase	1.152	4.42659e-22
Zm00001d020951	Domain of unknown function (DUF296)	1.15069	0.000356015
Zm00001d033817	Domain of unknown function (DUF3554)	1.14965	0.0404596
Zm00001d043992	G-box binding protein MFMR	1.1496	1.39134e-08
Zm00001d010730	TCP family transcription factor	1.14946	5.60721e-13
Zm00001d044690	Amino acid permease	1.14834	6.52409e-06
Zm00001d032815	Amidohydrolase	1.14773	1.94358e-30
Zm00001d023230	WD40	1.14767	0.0320731
Zm00001d042867	BowB	1.1474	4.41228e-06
Zm00001d040667	RmlD substrate binding domain	1.14721	1.45079e-13
Zm00001d045064	Protein tyrosine kinase	1.1472	2.23071e-07
Zm00001d017271	pfkB family carbohydrate kinase	1.14659	1.47487e-27
Zm00001d007687	Tropinone reductase	1.14631	1.50174e-08
Zm00001d025865	Glycosyl transferase family 8	1.14583	6.75657e-08
Zm00001d017560	Zinc-finger double-stranded RNA-binding	1.14565	5.3532e-16
Zm00001d011204	0	1.14255	7.29211e-07
Zm00001d054067	Cytochrome P450	1.14111	2.51887e-15
Zm00001d038751	DnaJ domain	1.14088	1.79851e-07
Zm00001d046626	Leucine rich repeat N-terminal domain	1.14084	0.00388672
Zm00001d029297	PP2Cc	1.14005	1.25002e-05
Zm00001d033734	The coatomer is a cytosolic protein complex that binds to dilysine motifs and reversibly associates with Golgi non- clathrin-coated vesicles, which further mediate biosynthetic protein transport from the ER, via the Golgi up to the trans Golgi network. Coatomer complex is required for budding from Golgi membranes, and is essential for the retrograde Golgi-to-ER transport of dilysine-tagged protei…	1.1399	1.6387e-11
Zm00001d005269	WD domain, G-beta repeat	1.1386	8.17817e-08
Zm00001d021570	PIGA (GPI anchor biosynthesis)	1.13816	2.47048e-06
Zm00001d032434	Mitochondrial import inner membrane translocase subunit	1.13748	2.36038e-06
Zm00001d000117	Glycosyl hydrolases family 17	1.13656	0.00195409
Zm00001d011058	Dof domain, zinc finger	1.13572	0.000980243
Zm00001d006623	Leucine rich repeat N-terminal domain	1.13175	0.0349859
Zm00001d052340	CBL-interacting protein kinase	1.13079	1.60068e-10
Zm00001d036541	Granulin	1.13033	7.79316e-16
Zm00001d019936	0	1.12981	1.95539e-06
Zm00001d032510	NB-ARC domain	1.12909	4.8384e-05
Zm00001d024712	Cytochrome P450	1.12864	0.00321342
Zm00001d026126	STYKc	1.1281	0.00741683
Zm00001d009783	Pfam:DnaJ_C	1.12732	0.000520981
Zm00001d036829	Inherit from KOG: Family with sequence similarity 108, member	1.12559	1.02325e-15
Zm00001d049330	Plant protein of unknown function	1.12541	2.72726e-21
Zm00001d048546	CCR4-Not complex component, Not1	1.12539	0.00967663
Zm00001d034433	HSF-type DNA-binding	1.12423	3.60346e-10
Zm00001d012968	ZnF_C2H2	1.12396	0.0369842
Zm00001d009084	Methyltransferase domain	1.1237	1.51002e-11
Zm00001d017240	Glutaredoxin	1.12334	4.83164e-15
Zm00001d037917	Ribosome biogenesis protein Nop16	1.12324	3.21461e-11
Zm00001d041608	Inherit from strNOG: Catalyzes the transfer of the phosphorylinositol group from phosphatidylinositol (PI) to phytoceramide, an essential step in sphingolipid biosynthesis	1.12254	2.7812e-10
Zm00001d008586	receptor-like protein kinase	1.12214	0.0205223
Zm00001d006494	MatE	1.12202	5.89015e-13
Zm00001d029042	#N/A	1.12189	0.0402704
Zm00001d015767	0	1.12055	0.00166814
Zm00001d049630	Kelch	1.11945	0.0078053
Zm00001d005888	HSF-type DNA-binding	1.11836	1.97232e-08
Zm00001d034357	NmrA-like family	1.11805	1.72692e-13
Zm00001d018326	mitogen-activated protein kinase kinase	1.11789	0.000272583
Zm00001d004020	0	1.11706	0.0454428
Zm00001d034967	#N/A	1.11557	0.0145435
Zm00001d049732	Ferredoxin	1.11456	5.24642e-06
Zm00001d031677	Stress up-regulated Nod 19	1.11367	3.06343e-06
Zm00001d025831	Ammonium Transporter Family	1.11238	8.90448e-07
Zm00001d044951	EamA-like transporter family	1.11207	0.00380493
Zm00001d017380	Cytochrome b5-like Heme/Steroid binding domain	1.1116	0.000535255
Zm00001d046697	Polysaccharide biosynthesis protein	1.11104	8.30149e-16
Zm00001d052371	Pfam:DUF567	1.11078	0.000958616
Zm00001d015791	0	1.1075	8.88486e-05
Zm00001d053819	Auxin response factors (ARFs) are transcriptional factors that binds specifically to the DNA sequence 5'-TGTCTC-3' found in the auxin-responsive promoter elements (AuxREs)	1.10619	1.69e-10
Zm00001d015785	CRAL/TRIO, N-terminal domain	1.10543	1.9656e-15
Zm00001d031013	Biotin_carb_C	1.10509	1.45576e-08
Zm00001d029066	Nucleotidyltransferase domain	1.10507	1.0636e-13
Zm00001d038991	STYKc	1.10506	6.53254e-07
Zm00001d038340	Plant phosphoribosyltransferase C-terminal	1.10387	1.88401e-05
Zm00001d051974	ChaC, cation transport regulator homolog	1.10343	3.57867e-07
Zm00001d049860	No apical meristem (NAM) protein	1.10291	1.47224e-11
Zm00001d016586	BAR domain	1.10284	6.32083e-06
Zm00001d044614	clathrin heavy chain	1.10282	2.66381e-07
Zm00001d002762	transcription factor	1.1027	1.28963e-06
Zm00001d006041	Inherit from NOG: proton pump interactor	1.10212	1.89065e-15
Zm00001d018502	Protein tyrosine kinase	1.10206	0.000488354
Zm00001d051180	Protein of unknown function (DUF3755)	1.10149	0.0165476
Zm00001d052354	PA domain	1.09947	1.27898e-17
Zm00001d051420	dehydrin	1.09856	0.000294892
Zm00001d007869	UDP-glucoronosyl and UDP-glucosyl transferase	1.09848	0.0244668
Zm00001d044701	Inherit from strNOG: Microtubule-associated protein	1.09839	0.00665037
Zm00001d017393	heavy metal-associated domain containing protein, expressed	1.09807	6.15874e-05
Zm00001d007708	STYKc	1.0963	0.010701
Zm00001d034842	Domain of unknown function (DUF3510)	1.0956	0.000125301
Zm00001d043365	Exo70 exocyst complex subunit	1.09462	3.50614e-09
Zm00001d022500	CCT motif	1.09278	0.000281443
Zm00001d034602	Methylenetetrahydrofolate reductase	1.09151	1.496e-17
Zm00001d050899	PLAC8 family	1.09002	4.72804e-05
Zm00001d028733	snf1-related protein kinase	1.08834	7.73991e-13
Zm00001d054090	Protein of unknown function (DUF1336)	1.08799	1.57221e-16
Zm00001d021287	Glycosyl transferase family 8	1.08771	2.74639e-06
Zm00001d053306	0	1.08671	0.0161286
Zm00001d002704	glutathione peroxidase	1.08662	3.32879e-21
Zm00001d040010	Inherit from lilNOG: Uncharacterised conserved protein (DUF2359)	1.08658	1.77472e-20
Zm00001d034511	Galactoside-binding lectin	1.08472	0.000225824
Zm00001d010478	Mitochondrial carrier protein	1.08352	5.00622e-17
Zm00001d021901	THN	1.08332	0.0103418
Zm00001d040843	Inherit from KOG: Solute carrier family 12 (Potassium chloride	1.08223	0.0105735
Zm00001d019650	0	1.08131	8.37461e-10
Zm00001d041567	Domain of unknown function (DUF588)	1.08129	6.23425e-05
Zm00001d005356	Inherit from strNOG: nuclear pore	1.08115	0.000381519
Zm00001d046812	DnaJ domain	1.08114	1.84626e-10
Zm00001d051977	VWA domain containing CoxE-like protein	1.0804	1.59112e-08
Zm00001d008496	Protein of unknown function (DUF563)	1.07913	0.00242109
Zm00001d040554	WRKY	1.07895	0.0358113
Zm00001d045599	monocopper oxidase-like protein	1.07886	0.0146344
Zm00001d007313	STYKc	1.07862	0.00236334
Zm00001d030900	Inherit from strNOG: expressed protein	1.0768	4.06752e-05
Zm00001d041345	Cyclin, N-terminal domain	1.07597	0.0164687
Zm00001d042543	Calcineurin-like phosphoesterase	1.07512	0.00903893
Zm00001d024455	K13464 jasmonate ZIM domain-containing protein	1.07347	6.58799e-14
Zm00001d010512	Importin-beta N-terminal domain	1.07308	5.07542e-06
Zm00001d037745	Cytochrome P450	1.07182	3.39318e-13
Zm00001d008377	Zinc-binding dehydrogenase	1.07176	1.35747e-11
Zm00001d028093	calcium-transporting ATPase 2, plasma	1.07016	2.15606e-13
Zm00001d020936	Inherit from strNOG: expressed protein	1.06963	0.000706
Zm00001d048956	#N/A	1.06782	1.01006e-08
Zm00001d016764	Ubox	1.06758	0.0187469
Zm00001d052779	Exo70 exocyst complex subunit	1.06637	1.23341e-09
Zm00001d040292	Late embryogenesis abundant protein	1.0641	6.21569e-08
Zm00001d021653	UAA transporter family	1.06372	4.23184e-05
Zm00001d030666	Putative zinc-finger domain	1.06331	2.77852e-08
Zm00001d007444	#N/A	1.06254	0.0302673
Zm00001d051157	pfkB family carbohydrate kinase	1.06117	0.00105209
Zm00001d025305	Calnexin	1.06052	4.72582e-19
Zm00001d012484	Heavy-metal-associated domain	1.06003	0.0491003
Zm00001d045948	Mate efflux family protein	1.05989	0.0275324
Zm00001d012229	Transmembrane amino acid transporter protein	1.0595	0.029025
Zm00001d010448	STYKc	1.05759	2.70153e-11
Zm00001d002979	EGF	1.05732	1.27602e-09
Zm00001d045218	Thioredoxin	1.05728	5.02054e-16
Zm00001d048392	DENN	1.05712	6.35537e-07
Zm00001d010887	serine threonine-protein phosphatase	1.05661	6.76207e-13
Zm00001d043726	Adaptor complexes medium subunit family	1.05604	4.62715e-15
Zm00001d009687	Peptidase of plants and bacteria	1.05512	0.04103
Zm00001d008582	0	1.05223	0.000624117
Zm00001d012544	Myblike DNAbinding domain containing protein	1.05195	0.0322815
Zm00001d011610	GXGXG motif	1.0509	0.000394588
Zm00001d043519	Transferrin receptor-like dimerisation domain	1.05083	3.51815e-09
Zm00001d028169	Protein of unknown function (DUF724)	1.05058	0.0342242
Zm00001d037550	peroxidase	1.05006	1.51341e-06
Zm00001d008493	Phosphatidyl serine synthase	1.04952	0.0190761
Zm00001d048507	Major facilitator superfamily domain-containing protein	1.04944	4.31183e-10
Zm00001d040603	Citrate synthase	1.04894	3.54833e-10
Zm00001d026438	Coatomer epsilon subunit	1.04889	0.0210056
Zm00001d037590	Endoplasmic reticulum protein ERp29, C-terminal domain	1.04841	7.7745e-25
Zm00001d053080	STYKc	1.04813	2.39148e-09
Zm00001d039051	Sugar (and other) transporter	1.04797	5.41722e-06
Zm00001d032810	RING finger and CHY zinc finger domain-containing protein	1.04763	5.92434e-09
Zm00001d048667	PAS fold	1.04757	2.18146e-05
Zm00001d005307	Myb-like DNA-binding domain	1.04723	7.16624e-15
Zm00001d029705	#N/A	1.04675	1.61578e-06
Zm00001d023608	STYKc	1.04664	2.78541e-10
Zm00001d006883	Protein of unknown function (DUF1645)	1.04504	0.0108153
Zm00001d002292	RmlD substrate binding domain	1.0447	8.11216e-14
Zm00001d052308	clathrin heavy chain	1.04424	1.49536e-07
Zm00001d028477	Chorismate synthase	1.04297	5.4665e-22
Zm00001d046909	UbiA prenyltransferase family	1.04247	1.68151e-17
Zm00001d025943	Domain of unknown function (DUF3357)	1.04181	9.09348e-05
Zm00001d046632	Myb-like DNA-binding domain	1.04086	6.65181e-05
Zm00001d053648	CRAL/TRIO, N-terminal domain	1.04069	1.00505e-10
Zm00001d024853	2OG-Fe(II) oxygenase superfamily	1.04018	4.69507e-16
Zm00001d045829	wd repeat	1.03987	1.76955e-06
Zm00001d038873	0	1.0397	1.35346e-06
Zm00001d020955	EGF	1.03788	0.00220345
Zm00001d030613	sphingomyelin synthase	1.03771	1.07368e-09
Zm00001d020752	Serine carboxypeptidase	1.03741	9.46125e-05
Zm00001d013886	0	1.03632	1.67098e-13
Zm00001d043935	RAB	1.0353	0.000178233
Zm00001d050896	0	1.0347	0.00450075
Zm00001d018133	0	1.03307	1.891e-08
Zm00001d039263	Inherit from euNOG: DNA-binding protein-related	1.03303	5.316e-08
Zm00001d007753	Inherit from KOG: aspartic	1.03285	4.34804e-14
Zm00001d047574	0	1.03238	3.21254e-09
Zm00001d005343	Inosine-uridine preferring nucleoside hydrolase	1.03228	6.62551e-37
Zm00001d021915	Inherit from KOG: Major facilitator superfamily domain containing	1.03215	7.55711e-08
Zm00001d011740	Senescence-associated protein	1.03195	4.84939e-11
Zm00001d005144	Oxidoreductase family, C-terminal alpha/beta domain	1.03153	1.40189e-10
Zm00001d031449	Plant lipoxygenase may be involved in a number of diverse aspects of plant physiology including growth and development, pest resistance, and senescence or responses to wounding (By similarity)	1.03125	0.000104987
Zm00001d053575	STYKc	1.03075	0.000100414
Zm00001d012962	PP2Cc	1.03031	2.57223e-07
Zm00001d053751	0	1.02979	2.47958e-09
Zm00001d021615	Cathepsin B-like cysteine proteinase 3	1.02846	9.59474e-26
Zm00001d006900	Class-II DAHP synthetase family	1.02784	2.99394e-05
Zm00001d013644	5-methyltetrahydropteroyltriglutamate-homocysteine methyltransferase	1.02772	1.46775e-11
Zm00001d023918	acid phosphatase	1.02601	2.17523e-11
Zm00001d016379	0	1.02583	0.000518068
Zm00001d021546	malic enzyme	1.02542	1.86866e-19
Zm00001d042749	Late embryogenesis abundant protein	1.02467	0.021114
Zm00001d034139	protein transport protein sec61	1.02462	3.79984e-16
Zm00001d005866	Thioredoxin	1.02353	1.33892e-07
Zm00001d037557	HECTc	1.0235	0.000512094
Zm00001d030684	DnaJ (Hsp40) homolog, subfamily C, member 9	1.02345	0.0456052
Zm00001d009926	KISc	1.02335	0.000276502
Zm00001d040599	Quinolinate synthetase A protein	1.02194	3.98829e-12
Zm00001d043652	Choline/ethanolamine kinase	1.02085	2.88143e-20
Zm00001d020867	Subtilase family	1.02017	0.000125673
Zm00001d022561	cAMP-regulated phosphoprotein/endosulfine conserved region	1.01976	4.70842e-16
Zm00001d033827	chromatin complex subunit	1.01953	0.00944014
Zm00001d047640	Seed maturation protein PM36	1.01949	1.05188e-05
Zm00001d011269	GDSL-like Lipase/Acylhydrolase	1.01925	1.1048e-08
Zm00001d048050	glutamine synthetase	1.01867	0.0300039
Zm00001d026394	Glycosyl transferase family 8	1.01737	8.15935e-10
Zm00001d048969	PHD-finger	1.01677	0.0304616
Zm00001d020578	ATPase family associated with various cellular activities (AAA)	1.01663	0.00104342
Zm00001d050430	MIR domain	1.01626	4.19669e-16
Zm00001d016155	1,3-beta-glucan synthase component	1.01614	0.0115687
Zm00001d035023	Chromatin assembly factor 1 subunit	1.01474	8.79025e-05
Zm00001d050612	Rad50 zinc hook motif	1.01439	0.0114838
Zm00001d034487	WD domain, G-beta repeat	1.01424	0.00115058
Zm00001d042024	HIT zinc finger	1.01385	2.33948e-05
Zm00001d042731	Actins are highly conserved proteins that are involved in various types of cell motility and are ubiquitously expressed in all eukaryotic cells	1.01331	0.00156466
Zm00001d023931	Myb-like DNA-binding domain	1.01228	0.00536926
Zm00001d010401	Inherit from lilNOG: expressed protein	1.01199	4.44536e-12
Zm00001d041077	Quinolinate synthetase A protein	1.01165	0.00024113
Zm00001d005817	Lung seven transmembrane receptor	1.00977	3.47892e-05
Zm00001d033651	Glycosyl hydrolase family 1	1.00962	8.1929e-13
Zm00001d006521	0	1.00942	3.40143e-06
Zm00001d029246	Inherit from lilNOG: expressed protein	1.00915	0.000184242
Zm00001d039412	0	1.00897	0.00101961
Zm00001d033420	acidic leucine-rich nuclear phosphoprotein	1.0067	2.77768e-09
Zm00001d039079	Isocitrate dehydrogenase NADP	1.00645	5.38387e-18
Zm00001d034495	STYKc	1.00616	0.00183152
Zm00001d044443	Plant PDR ABC transporter associated	1.00546	1.78744e-07
Zm00001d013193	0	1.00488	9.51294e-07
Zm00001d033848	Helix-loop-helix DNA-binding domain	1.00457	0.000444697
Zm00001d037215	DEP	1.00452	0.000166339
Zm00001d016825	SPRY	1.00344	9.71868e-06
Zm00001d005969	transcription factor	1.00313	3.4e-06
Zm00001d031489	UvrB/uvrC motif	1.00085	0.0050776
Zm00001d034674	transporter	1.00065	2.53425e-09
Zm00001d005476	DnaJ (Hsp40) homolog, subfamily	-1.00037	0.0234233
Zm00001d025860	0	-1.00068	2.36917e-12
Zm00001d032896	ribosomal protein L28	-1.00101	3.45099e-18
Zm00001d048422	0	-1.00216	7.83212e-19
Zm00001d018603	0	-1.00218	8.23716e-06
Zm00001d047942	actin-depolymerizing factor	-1.00243	0.00350813
Zm00001d024718	0	-1.00364	3.90881e-21
Zm00001d047685	glycosyltransferase 8 domain containing	-1.004	8.69328e-10
Zm00001d027868	Zinc finger, C3HC4 type (RING finger)	-1.00439	0.00151679
Zm00001d033065	0	-1.00545	5.54515e-10
Zm00001d020434	NADH dehydrogenase transmembrane subunit	-1.00611	1.76156e-14
Zm00001d003513	Converts zeaxanthin into antheraxanthin and subsequently violaxanthin (By similarity)	-1.00629	7.95356e-05
Zm00001d009404	Asp/Glu/Hydantoin racemase	-1.00733	1.05037e-09
Zm00001d051206	Serine carboxypeptidase	-1.00754	5.30421e-07
Zm00001d012325	expressed protein	-1.00783	4.11312e-05
Zm00001d049160	Sigma-70, region 4	-1.00797	3.52843e-22
Zm00001d024630	myb-like DNA-binding domain containing protein	-1.00798	0.0483785
Zm00001d011761	Mpv17 / PMP22 family	-1.00871	2.54438e-16
Zm00001d051875	Ubox	-1.00915	3.20506e-05
Zm00001d016973	F-box domain	-1.00971	0.000911109
Zm00001d053936	0	-1.01001	5.87118e-20
Zm00001d042473	POT family	-1.01006	2.88695e-08
Zm00001d007166	NAF domain	-1.01028	0.0299335
Zm00001d007937	C2 domain	-1.01031	3.56691e-18
Zm00001d038125	0	-1.01073	5.48543e-07
Zm00001d025130	solute carrier family 30 (zinc transporter), member 9	-1.01077	2.49288e-05
Zm00001d052760	Farnesylated protein	-1.01088	6.74948e-11
Zm00001d025960	SANT	-1.01133	0.00465642
Zm00001d032353	PAS fold	-1.01145	5.08891e-15
Zm00001d042663	5'-3' exonuclease, N-terminal resolvase-like domain	-1.01146	3.49922e-20
Zm00001d050666	Redoxin	-1.01152	1.44546e-44
Zm00001d027321	PPIases accelerate the folding of proteins. It catalyzes the cis-trans isomerization of proline imidic peptide bonds in oligopeptides (By similarity)	-1.01217	4.01939e-08
Zm00001d039415	Pfam:LACT	-1.01218	8.50759e-06
Zm00001d036521	NifU-like domain	-1.0136	1.12e-14
Zm00001d012706	Acetamidase/Formamidase family	-1.01396	0.00404369
Zm00001d021667	Xyloglucan endo-transglycosylase (XET) C-terminus	-1.01414	0.000155348
Zm00001d030623	Ferroportin1 (FPN1)	-1.01416	6.08348e-26
Zm00001d002593	Transmembrane proteins 14C	-1.01428	0.0083244
Zm00001d002550	PPR repeat	-1.01443	1.52968e-07
Zm00001d021870	0	-1.01452	0.00308498
Zm00001d018234	Protein of unknown function (DUF3464)	-1.01453	9.03567e-13
Zm00001d039716	0	-1.01547	0.0184718
Zm00001d012263	S_TKc	-1.01601	1.83738e-07
Zm00001d015085	0	-1.01627	1.35858e-08
Zm00001d021296	Myb-like DNA-binding domain	-1.01639	3.46976e-06
Zm00001d007838	PPR repeat	-1.01643	5.02291e-13
Zm00001d020497	NAF domain	-1.01658	3.00192e-07
Zm00001d019956	Inherit from strNOG: protein FLUORESCENT IN BLUE LIGHT	-1.01674	1.11903e-16
Zm00001d022421	0	-1.01691	1.99652e-09
Zm00001d044452	0	-1.01704	8.71127e-08
Zm00001d039194	Sigma-70, region 4	-1.01725	0.000585157
Zm00001d050106	0	-1.01773	3.84378e-06
Zm00001d034453	Indole-3-glycerol phosphate lyase	-1.018	2.79523e-08
Zm00001d035212	NAD dependent epimerase/dehydratase family	-1.01814	1.18272e-14
Zm00001d047760	Inherit from KOG: Cat eye syndrome chromosome region, candidate 5	-1.01829	1.10488e-26
Zm00001d010130	Aluminum-activated malate transporter	-1.0193	0.00679498
Zm00001d027694	trans-octaprenyltranstransferase activity	-1.02	1.36585e-18
Zm00001d038718	Globin	-1.02043	1.85945e-05
Zm00001d042487	Lipase (class 3)	-1.02053	4.96122e-06
Zm00001d028868	AMP-binding enzyme	-1.02115	9.50518e-21
Zm00001d045475	histone H3	-1.02149	0.0136813
Zm00001d054049	0	-1.02198	0.0171889
Zm00001d046660	alpha/beta hydrolase fold	-1.02281	2.37349e-05
Zm00001d044829	Carboxylesterase	-1.02335	5.21557e-08
Zm00001d049494	RNA polymerase sigma factor	-1.02434	1.24248e-09
Zm00001d030096	#N/A	-1.02506	1.89743e-07
Zm00001d012931	serine threonine-protein kinase	-1.02514	0.00317303
Zm00001d047840	Protein of unknown function (DUF620)	-1.0253	0.000161095
Zm00001d009603	transporter	-1.02584	9.63735e-11
Zm00001d023282	Myb-like DNA-binding domain containing protein, expressed	-1.02602	0.0068171
Zm00001d018374	Helix-loop-helix DNA-binding domain	-1.02625	7.06159e-05
Zm00001d029519	Cytochrome P450	-1.02628	1.51431e-11
Zm00001d003553	GRAS domain family	-1.02651	5.87294e-12
Zm00001d047934	Pollen proteins Ole e I like	-1.02672	0.00130631
Zm00001d025572	Sugar (and other) transporter	-1.02705	2.199e-09
Zm00001d003015	Phenylalanine ammonia-lyase	-1.02707	6.27229e-06
Zm00001d048953	3-ketoacyl-coa synthase	-1.02793	4.72495e-16
Zm00001d027992	Protein of unknown function (DUF740)	-1.02826	0.00407212
Zm00001d017449	50S ribosomal protein L19	-1.02829	1.09014e-40
Zm00001d037228	transporter activity	-1.02835	2.53719e-09
Zm00001d002649	Myb-like DNA-binding domain	-1.0294	0.000837416
Zm00001d026690	S_TKc	-1.03019	2.33853e-13
Zm00001d002128	Shikimate kinase	-1.03137	0.00164294
Zm00001d052136	1-aminocyclopropane-1-carboxylate oxidase	-1.03202	0.000473521
Zm00001d044874	Hsp20/alpha crystallin family	-1.03215	0.0246951
Zm00001d017179	Protein of unknown function (DUF1092)	-1.03227	1.37261e-15
Zm00001d034312	0	-1.03233	0.000152136
Zm00001d005814	Chlorophyll A-B binding protein	-1.0331	1.60666e-09
Zm00001d033873	Protein of unknown function (DUF3054)	-1.03418	5.81617e-31
Zm00001d050198	Retrotransposon protein	-1.03447	0.00251371
Zm00001d046938	STYKc	-1.03452	8.19585e-13
Zm00001d003041	Inherit from lilNOG: expressed protein	-1.03454	6.5564e-09
Zm00001d021791	Cotton fibre expressed protein	-1.03455	0.00241123
Zm00001d052101	Cpn10	-1.03476	1.69438e-07
Zm00001d043733	CRAL/TRIO, N-terminal domain	-1.03487	0.000116916
Zm00001d038097	Dynamin family	-1.03489	5.76593e-11
Zm00001d042843	Protein of unknown function (DUF1295)	-1.03577	9.06148e-05
Zm00001d033539	Peptidase C26	-1.0358	4.81394e-06
Zm00001d047442	mTERF	-1.03683	0.0281384
Zm00001d024598	XS zinc finger domain	-1.03695	0.0210238
Zm00001d017621	0	-1.03698	2.49496e-19
Zm00001d011496	WRKY	-1.03756	0.00297182
Zm00001d033551	Pfam:Acid_phosphat_A	-1.03778	5.88322e-12
Zm00001d047998	Squalene epoxidase	-1.03827	5.77391e-15
Zm00001d048116	0	-1.03832	8.87823e-20
Zm00001d032383	Triose-phosphate Transporter family	-1.03835	3.4796e-06
Zm00001d032366	0	-1.03894	1.90999e-13
Zm00001d031639	ACT domain	-1.03947	1.1747e-11
Zm00001d051235	0	-1.03977	0.00342773
Zm00001d042049	Ferredoxin--NADP reductase, leaf isozyme	-1.03994	2.62584e-18
Zm00001d034729	X8 domain	-1.03996	0.0450395
Zm00001d022390	Eukaryotic aspartyl protease	-1.04002	0.000483429
Zm00001d047723	Inherit from strNOG: protein CHUP1, chloroplastic-like	-1.04025	0.015063
Zm00001d031799	NmrA-like family	-1.04042	1.3941e-25
Zm00001d012415	Eukaryotic aspartyl protease	-1.04182	0.00151481
Zm00001d008933	0	-1.04232	0.000225883
Zm00001d048066	SEC14 cytosolic factor family protein	-1.04236	0.009109
Zm00001d003463	0	-1.04257	0.000764333
Zm00001d011585	0	-1.04279	9.86024e-16
Zm00001d019944	NPH3 family	-1.04308	1.97791e-05
Zm00001d028056	NPH3 family	-1.04308	6.86064e-07
Zm00001d002006	Plasma membrane	-1.04326	4.49206e-11
Zm00001d003712	ABA/WDS induced protein	-1.04525	2.42488e-21
Zm00001d025959	STYKc	-1.04621	0.00154038
Zm00001d023863	riboflavin synthase alpha	-1.0463	0.000461418
Zm00001d023469	Exo70 exocyst complex subunit	-1.04642	0.0398601
Zm00001d029869	0	-1.04691	0.0193348
Zm00001d043422	Zinc finger, C3HC4 type (RING finger)	-1.04695	0.00146001
Zm00001d012709	interactor of constitutive active rops	-1.04726	0.0376639
Zm00001d024734	Peroxidase	-1.04783	3.76354e-10
Zm00001d032337	Thioredoxin	-1.04894	3.04098e-12
Zm00001d018901	0	-1.04911	4.57611e-67
Zm00001d051429	Protein of unknown function (DUF295)	-1.04923	5.90522e-13
Zm00001d031253	Sodium:sulfate symporter transmembrane region	-1.04989	7.76198e-09
Zm00001d020903	FAS1	-1.05036	2.20097e-06
Zm00001d054071	STYKc	-1.0504	0.0153836
Zm00001d023468	Vamp protein sec22	-1.05049	3.65064e-08
Zm00001d016470	Inositol 1, 3, 4-trisphosphate 5/6-kinase	-1.05121	4.61175e-05
Zm00001d013295	calcium homeostasis regulator CHoR1	-1.05148	1.40447e-21
Zm00001d042366	0	-1.05217	0.00291329
Zm00001d028423	0	-1.0531	0.000105752
Zm00001d045385	0	-1.05371	4.08881e-13
Zm00001d028770	STYKc	-1.05435	1.17045e-05
Zm00001d029074	Uroporphyrinogen decarboxylase	-1.05491	2.02731e-27
Zm00001d002454	Phosphoribulokinase / Uridine kinase family	-1.05524	2.35922e-10
Zm00001d006470	Removes the N-terminal methionine from nascent proteins (By similarity)	-1.05546	2.95005e-21
Zm00001d011993	ribosomal protein L27	-1.05589	5.01976e-31
Zm00001d036224	0	-1.05641	6.64576e-13
Zm00001d016873	Helix-loop-helix DNA-binding domain	-1.05696	4.41491e-09
Zm00001d033225	pyruvate dehydrogenase E1 beta subunit	-1.05713	0.0388939
Zm00001d050022	Inherit from COG: heptosyltransferase	-1.05715	2.14474e-16
Zm00001d017209	Plant protein of unknown function (DUF869)	-1.05721	3.8482e-05
Zm00001d028806	Tasselseed2-like short-chain dehydrogenase reductase	-1.05763	7.87811e-05
Zm00001d039685	Raffinose synthase or seed imbibition protein Sip1	-1.05871	4.21176e-08
Zm00001d051749	transcription regulatory region sequence-specific DNA binding	-1.05924	4.39713e-06
Zm00001d002873	Inherit from strNOG: UPF0426 protein	-1.05972	8.90805e-14
Zm00001d039674	Triose-phosphate Transporter family	-1.06013	8.20495e-10
Zm00001d022182	alpha/beta hydrolase fold	-1.06042	6.84713e-12
Zm00001d041332	Inherit from lilNOG: Zinc finger protein	-1.0609	1.8023e-05
Zm00001d037108	3-oxoacyl- acyl-carrier-protein synthase	-1.06107	4.71578e-20
Zm00001d027481	0	-1.06158	8.6728e-09
Zm00001d030549	Red chlorophyll catabolite	-1.06239	2.31501e-14
Zm00001d033473	NusB family	-1.06262	8.98663e-25
Zm00001d052184	0	-1.06321	8.42479e-20
Zm00001d007311	HLH	-1.06345	2.51045e-06
Zm00001d009189	Inherit from NOG: expressed protein	-1.06461	2.6907e-16
Zm00001d021951	Armadillo/beta-catenin-like repeat	-1.06515	1.40462e-06
Zm00001d042864	POX	-1.06543	6.99347e-08
Zm00001d016274	Sugar (and other) transporter	-1.06569	2.47692e-11
Zm00001d002989	Catalyzes the oxidation of cytokinins, a family of N(6)- substituted adenine derivatives that are plant hormones, where the substituent is an isopentenyl group (By similarity)	-1.06618	0.00792145
Zm00001d050830	0	-1.0668	3.30173e-06
Zm00001d017505	Inherit from KOG: B double prime 1, subunit of RNA polymerase III transcription initiation factor IIIB	-1.06684	1.14942e-07
Zm00001d012791	BURP domain	-1.06753	4.34727e-13
Zm00001d014701	Myb-like DNA-binding domain	-1.06805	7.48115e-08
Zm00001d013013	Involved in chlorophyll biosynthesis. Catalyzes the insertion of magnesium ion into protoporphyrin IX to yield Mg- protoporphyrin IX. The reaction takes place in two steps, with an ATP-dependent activation followed by an ATP-dependent chelation step	-1.06808	2.79848e-30
Zm00001d016896	UDP-glucoronosyl and UDP-glucosyl transferase	-1.06812	0.000801615
Zm00001d004347	Pfam:DUF889	-1.06814	1.58442e-09
Zm00001d008266	Peroxidase	-1.06822	0.00735985
Zm00001d007785	Nodulin-like	-1.06912	6.98444e-07
Zm00001d014781	0	-1.06958	6.19383e-17
Zm00001d010672	phosphoglycerate kinase	-1.06979	3.12969e-12
Zm00001d039842	Dirigent-like protein	-1.07034	1.82301e-05
Zm00001d017418	Aldehyde dehydrogenase	-1.0708	1.77574e-07
Zm00001d053327	Xyloglucan fucosyltransferase	-1.071	2.929e-06
Zm00001d034192	ribosomal protein S9	-1.07142	1.78167e-20
Zm00001d009415	#N/A	-1.07171	0.000287671
Zm00001d033747	glutamine synthetase	-1.07185	2.1983e-19
Zm00001d032215	ATP-dependent Clp protease adaptor protein ClpS containing protein	-1.07189	5.70198e-12
Zm00001d026148	haloacid dehalogenase-like hydrolase	-1.07211	5.82012e-13
Zm00001d003671	Inherit from strNOG: PI-PLC X domain-containing protein	-1.07231	1.43542e-05
Zm00001d023756	Inherit from lilNOG: expressed protein	-1.07266	7.50446e-24
Zm00001d003995	Pfam:hATC	-1.07319	0.00705203
Zm00001d014659	macrophage migration inhibitory factor	-1.07338	5.35326e-12
Zm00001d018362	TPR	-1.07396	9.82947e-11
Zm00001d029475	ATP-dependent protease La (LON) domain	-1.07427	4.85907e-06
Zm00001d027500	S locus-related glycoprotein 1 binding pollen coat protein (SLR1-BP)	-1.07448	0.0151824
Zm00001d020030	0	-1.07499	7.75172e-24
Zm00001d022190	Inherit from strNOG: expressed protein	-1.07507	3.91499e-05
Zm00001d022099	Histone-like transcription factor (CBF/NF-Y) and archaeal histone	-1.07582	5.08683e-12
Zm00001d026498	0	-1.07618	6.39945e-05
Zm00001d043431	auxin response factor	-1.07741	7.88366e-12
Zm00001d039031	0	-1.07758	0.000265412
Zm00001d047519	transcription factor	-1.07768	0.000124676
Zm00001d008295	ARF	-1.07864	5.06734e-05
Zm00001d017514	Beige/BEACH domain	-1.07956	0.00930402
Zm00001d012564	Zinc finger, C3HC4 type (RING finger)	-1.08056	3.55594e-05
Zm00001d003931	ACT domain	-1.08059	8.13485e-08
Zm00001d002591	Uncharacterized conserved protein (DUF2358)	-1.08091	2.62359e-15
Zm00001d048736	DegT/DnrJ/EryC1/StrS aminotransferase family	-1.08132	3.27892e-06
Zm00001d045261	starch synthase I	-1.08152	2.03941e-13
Zm00001d006466	ATP-dependent protease La (LON) domain	-1.08304	2.10937e-23
Zm00001d044130	50S ribosomal protein L31	-1.08347	8.99002e-24
Zm00001d017274	Phenylalanine ammonialyase	-1.08408	7.97353e-18
Zm00001d030638	PsbP	-1.08422	1.81639e-22
Zm00001d046127	Glycosyl transferase, family 2	-1.08522	4.83232e-05
Zm00001d029201	50S ribosomal protein L6	-1.08558	1.87565e-24
Zm00001d033666	PAP_fibrillin	-1.08571	1.48592e-28
Zm00001d028968	DnaJ domain	-1.08583	1.70464e-06
Zm00001d032301	ubiE/COQ5 methyltransferase family	-1.08606	6.70392e-05
Zm00001d048117	Cp protein	-1.08665	1.41875e-07
Zm00001d019898	RNA recognition motif. (a.k.a. RRM, RBD, or RNP domain)	-1.08683	4.65044e-23
Zm00001d042886	PP2C_SIG	-1.08749	7.25856e-06
Zm00001d032420	Ribosomal protein S5, N-terminal domain	-1.08836	1.5701e-32
Zm00001d007845	Protein of unknown function (DUF1005)	-1.0885	5.65296e-05
Zm00001d011985	TCP family transcription factor	-1.08952	1.93958e-15
Zm00001d022006	Protein of unknown function (DUF620)	-1.08958	0.000982268
Zm00001d049461	HLH	-1.08959	7.49658e-05
Zm00001d036340	Inherit from strNOG: photosystem II stability assembly factor HCF136	-1.08997	6.41007e-27
Zm00001d021620	ATP synthase	-1.08998	1.07369e-17
Zm00001d011735	Serine acetyltransferase, N-terminal	-1.09003	9.11045e-07
Zm00001d032479	Arabidopsis protein of unknown function	-1.09079	0.000177213
Zm00001d038130	DnaJ domain	-1.09125	1.67356e-14
Zm00001d014349	Protein of unknown function (DUF3252)	-1.09137	1.27161e-37
Zm00001d044405	STYKc	-1.092	5.18627e-15
Zm00001d005767	Methyladenine glycosylase	-1.09229	0.00622364
Zm00001d002277	BAG domain	-1.09233	2.22822e-07
Zm00001d029839	EXOIII	-1.09236	0.000971275
Zm00001d023559	Fructose-bisphosphate aldolase	-1.09251	1.04433e-11
Zm00001d034692	UDP-glucoronosyl and UDP-glucosyl transferase	-1.09263	0.000297519
Zm00001d029662	Inherit from strNOG: hydrolase, alpha beta fold family protein	-1.09271	0.00552949
Zm00001d043101	cysteine synthase	-1.0934	1.41515e-11
Zm00001d006653	AP2	-1.09355	0.0251536
Zm00001d015475	Zinc finger, C3HC4 type (RING finger)	-1.0938	0.0181318
Zm00001d020852	cellulose synthase-like	-1.09388	2.28028e-10
Zm00001d011288	STYKc	-1.09448	4.25541e-09
Zm00001d002851	Glycosyl transferase family 8	-1.09513	0.00363042
Zm00001d013468	Protein of unknown function (DUF3049)	-1.09527	0.000656364
Zm00001d034725	Inherit from strNOG: Haloacid dehalogenase-like hydrolase family protein	-1.09547	6.70323e-36
Zm00001d009775	Inherit from KOG: aspartic	-1.09592	4.31694e-08
Zm00001d043972	ribosomal protein	-1.09607	1.67188e-29
Zm00001d034182	0	-1.09608	6.46675e-05
Zm00001d011673	Polyprenyl synthetase	-1.09653	1.04708e-05
Zm00001d041491	Nuclear transcription factor Y subunit	-1.09702	0.000589284
Zm00001d038181	POT family	-1.09741	0.00203879
Zm00001d014967	STYKc	-1.09743	4.78072e-10
Zm00001d027442	50S ribosomal protein L5	-1.09782	7.80015e-31
Zm00001d037097	0	-1.09805	0.034268
Zm00001d006553	BTB POZ domain-containing protein	-1.09832	4.0911e-06
Zm00001d027742	0	-1.09836	3.84378e-06
Zm00001d025307	OTU-like cysteine protease	-1.09852	3.32573e-07
Zm00001d016863	PPR repeat	-1.09853	1.86063e-13
Zm00001d044529	POT family	-1.1	0.0220827
Zm00001d038698	Auxin response factor	-1.10046	0.000843579
Zm00001d036218	Transferase family	-1.10089	0.00021778
Zm00001d010280	Myb-like DNA-binding domain	-1.10122	0.000223719
Zm00001d011849	REC	-1.10133	2.39347e-10
Zm00001d024607	0	-1.10161	0.0173354
Zm00001d017097	RHOD	-1.10222	4.16821e-54
Zm00001d044513	Pfam:DUF894	-1.10236	1.38692e-24
Zm00001d032344	STYKc	-1.10314	0.013873
Zm00001d020560	beta-1,4-glucan synthase rather involved in the synthesis of the xyloglucan backbone than cellulose. Seems to work simultaneously with xyloglucan 6-xylosyltransferase. Xyloglucan is a noncellulosic polysaccharides of plant cell wall and consists of a glucan backbone substituted by xylose, galactose and fucose (By similarity)	-1.10353	7.01473e-15
Zm00001d028180	Inositol-3-phosphate synthase	-1.10369	1.06767e-10
Zm00001d017726	Myb-like DNA-binding domain	-1.10427	3.81133e-05
Zm00001d052977	Inherit from lilNOG: expressed protein	-1.10446	0.00152234
Zm00001d009596	KH domain	-1.10475	2.70442e-25
Zm00001d003411	30S ribosomal protein	-1.10521	8.43705e-19
Zm00001d002232	#NAME?	-1.1055	0.00323679
Zm00001d037696	Inherit from strNOG: glycine-rich protein	-1.10589	1.93114e-06
Zm00001d007079	0	-1.10783	0.000546211
Zm00001d000390	Zinc finger, C3HC4 type (RING finger)	-1.10929	7.95675e-05
Zm00001d040212	expressed protein	-1.10953	3.13475e-11
Zm00001d039900	Peptidase family M50	-1.10992	1.52526e-05
Zm00001d050241	BURP domain	-1.11004	0.000983854
Zm00001d010661	VQ motif	-1.11014	0.000651277
Zm00001d040477	FBOX	-1.11148	3.24326e-21
Zm00001d034017	Glycosyl hydrolase family 3 N terminal domain	-1.11221	2.28645e-08
Zm00001d012033	Converts stearoyl-ACP to oleoyl-ACP by introduction of a cis double bond between carbons Delta(9) and Delta(10) of the acyl chain	-1.1124	6.30849e-25
Zm00001d038445	Glutaredoxin	-1.11269	4.86881e-08
Zm00001d046555	50S ribosomal protein L35	-1.1131	7.73185e-28
Zm00001d042533	Bacterial trigger factor protein (TF)	-1.11407	4.25289e-17
Zm00001d013743	zinc finger protein	-1.11481	0.00339399
Zm00001d045752	0	-1.11518	0.0422861
Zm00001d003468	Sugar (and other) transporter	-1.11554	1.84983e-10
Zm00001d040836	Glutaredoxin	-1.11602	3.45433e-06
Zm00001d009560	#N/A	-1.11657	1.44001e-07
Zm00001d027411	Peroxidase	-1.11748	0.000161705
Zm00001d044686	Plant non-specific lipid-transfer proteins transfer phospholipids as well as galactolipids across membranes. May play a role in wax or cutin deposition in the cell walls of expanding epidermal cells and certain secretory tissues (By similarity)	-1.11774	2.12019e-12
Zm00001d053815	Auxin responsive protein	-1.11792	0.0298164
Zm00001d021525	FAD binding domain	-1.11802	1.44156e-15
Zm00001d035303	Inherit from strNOG: F-Box protein	-1.12001	5.56483e-05
Zm00001d048053	Leucine rich repeat N-terminal domain	-1.12018	3.1386e-08
Zm00001d013346	growth-regulating factor	-1.12068	0.00215386
Zm00001d046629	Protein of unknown function (DUF3611)	-1.12077	8.52008e-20
Zm00001d015030	PPR repeat	-1.1208	1.63282e-14
Zm00001d038229	Glycosyl transferase family 8	-1.12155	8.31703e-18
Zm00001d051475	Inherit from KOG: Rna binding protein	-1.12187	0.00201848
Zm00001d017364	ferredoxin-thioredoxin reductase, variable	-1.12187	2.12971e-18
Zm00001d002358	Key enzyme in heme biosynthesis. Catalyzes the oxidative decarboxylation of propionic acid side chains of rings A and B of coproporphyrinogen III (By similarity)	-1.12222	1.34577e-24
Zm00001d031997	NmrA-like family	-1.12234	1.4247e-24
Zm00001d005804	Dormancy/auxin associated protein	-1.12251	2.15257e-05
Zm00001d017086	0	-1.12319	0.000323036
Zm00001d033922	non-ribosomal peptide synthetase	-1.12337	3.51334e-16
Zm00001d038999	Pfam:Di19	-1.12405	4.55765e-08
Zm00001d008999	Thioesterase superfamily	-1.12535	3.42066e-07
Zm00001d012814	0	-1.12552	2.88637e-07
Zm00001d010502	#N/A	-1.12644	0.0399547
Zm00001d029529	Protein of unknown function (DUF1675)	-1.12661	5.37287e-13
Zm00001d025869	Triose-phosphate Transporter family	-1.12688	0.00020228
Zm00001d030129	Methyltransferase domain	-1.12781	5.28061e-07
[truncated: 1,692 more rows]

## Sheet: DEGs in 3+ 4+ Group
Table S1. All DEGs in maize systemic leaves of 3+ 4-, 3- 4+, and 3+ 4+ group.
DEGs in 3+ 4+ Group
FC=Fold change
Gene ID	Annotation	log2 FC of "3+ 4+" group	padj
Zm00001d016253	Phosphatidylethanolamine-binding protein	12.6413	2.85184e-25
Zm00001d040501	Erg28 like protein	11.0769	2.45569e-19
Zm00001d024286	Serine carboxypeptidase	10.3223	1.07541e-11
Zm00001d021666	Isocitrate lyase	10.2382	1.88535e-14
Zm00001d025614	BAG domain	9.87989	2.35541e-15
Zm00001d004921	Dimerisation domain	9.75333	2.20949e-54
Zm00001d029359	Dimerisation domain	9.68854	2.45119e-15
Zm00001d008548	BowB	9.48408	7.43625e-58
Zm00001d044162	WRKY DNA -binding domain	8.9465	9.01764e-33
Zm00001d048660	0	8.64033	1.1871e-18
Zm00001d012456	2OG-Fe(II) oxygenase superfamily	8.44977	6.92046e-29
Zm00001d051934	O-methyltransferase	8.40751	4.73327e-21
Zm00001d035386	0	8.36602	1.81293e-13
Zm00001d039423	Protein of unknown function (DUF1677)	8.25472	9.02328e-11
Zm00001d022530	Ethylene insensitive 3	8.13526	2.56308e-09
Zm00001d029356	Dimerisation domain	8.07985	5.23897e-22
Zm00001d030670	Caleosin related protein	8.00631	2.45077e-19
Zm00001d007312	GDA1 CD39 family protein	7.93074	3.14537e-31
Zm00001d018064	phenylpropanoid catabolic process	7.74545	2.74202e-08
Zm00001d008794	WRKY	7.74112	2.4785e-09
Zm00001d030559	synthase	7.72667	1.30647e-08
Zm00001d003188	Chitin recognition protein	7.65689	8.72943e-12
Zm00001d024664	Pyridoxal-dependent decarboxylase conserved domain	7.64562	6.9738e-31
Zm00001d051695	Eukaryotic aspartyl protease	7.58622	5.30488e-16
Zm00001d002629	Cytochrome P450	7.55256	6.06428e-09
Zm00001d031778	Eukaryotic-type carbonic anhydrase	7.51384	8.5209e-09
Zm00001d046318	Berberine and berberine like	7.5002	5.83386e-29
Zm00001d025753	amino sugar catabolic process	7.48908	4.34884e-50
Zm00001d042780	alpha/beta hydrolase fold	7.43397	7.25255e-08
Zm00001d047170	to zinc finger, MYM domain containing 1	7.32131	9.89032e-16
Zm00001d028349	Peroxidase	7.30203	1.10292e-15
Zm00001d052390	(No apical meristem) protein	7.29095	3.23289e-08
Zm00001d035753	Polygalacturonase inhibiting protein	7.27181	3.75773e-30
Zm00001d012296	Basic region leucine zipper	7.09944	1.18879e-53
Zm00001d021647	Plant PDR ABC transporter associated	7.0804	5.95874e-62
Zm00001d048656	0	7.07495	6.4069e-06
Zm00001d029630	CY	7.03158	3.74838e-16
Zm00001d033710	Plastocyanin-like domain	7.01041	4.89405e-43
Zm00001d036234	GDSL-like Lipase/Acylhydrolase	6.99584	8.39389e-08
Zm00001d020400	Involved in lignin biosynthesis. Catalyzes the final step specific for the production of lignin monomers, like coniferyl alcohol, sinapyl alcohol and 4-coumaryl alcohol (By similarity)	6.9583	3.97255e-10
Zm00001d033284	EamA-like transporter family	6.94146	9.44123e-41
Zm00001d018704	Inherit from COG: Monooxygenase	6.93624	2.31732e-74
Zm00001d010287	EamA-like transporter family	6.90485	9.20811e-25
Zm00001d035684	Potato inhibitor I family	6.88875	1.6131e-06
Zm00001d051863	Cytochrome P450	6.88141	4.04486e-20
Zm00001d024960	0	6.84446	1.89046e-09
Zm00001d012957	DPBB_1	6.8429	6.11596e-07
Zm00001d010588	Pyruvate decarboxylase isozyme	6.84144	6.94216e-07
Zm00001d047752	LOB domain protein	6.82018	1.487e-17
Zm00001d011378	Protein of unknown function (DUF1221)	6.78652	3.42521e-07
Zm00001d040705	Peroxidase	6.72846	9.64515e-42
Zm00001d039119	SANT	6.67331	7.07666e-07
Zm00001d005696	S_TKc	6.65167	1.24117e-06
Zm00001d024996	0	6.57431	0.0453168
Zm00001d026076	MATE efflux family protein	6.56695	5.74817e-07
Zm00001d040028	0	6.56372	1.38723e-165
Zm00001d027947	Pyridoxal-dependent decarboxylase conserved domain	6.53222	8.04615e-37
Zm00001d029353	Dimerisation domain	6.50554	9.40407e-18
Zm00001d016558	Glyco_10	6.49146	1.09659e-05
Zm00001d003190	#N/A	6.46557	1.17696e-19
Zm00001d037681	HAD superfamily, subfamily IIIB (Acid phosphatase)	6.4603	2.60321e-24
Zm00001d002016	Protein of unknown function, DUF538	6.45189	2.22109e-06
Zm00001d038703	Dimerisation domain	6.39278	1.57888e-05
Zm00001d035553	ABC-2 type transporter	6.32823	1.86152e-06
Zm00001d048861	monooxygenase	6.30735	5.95347e-29
Zm00001d034204	ap2 EREBP transcription factor	6.26106	8.45365e-06
Zm00001d037680	HAD superfamily, subfamily IIIB (Acid phosphatase)	6.21062	1.24067e-26
Zm00001d031594	Membrane transport protein	6.14934	9.05041e-06
Zm00001d034508	Gal-bind_lectin	6.14026	1.33816e-05
Zm00001d047495	Cytochrome P450	6.10658	6.63473e-20
Zm00001d036266	Transcription elongation factor Elf1 like	6.08936	2.02734e-05
Zm00001d040298	Inherit from euNOG: flp1 flp1 (fpf1-like protein 1)	6.05711	2.63621e-10
Zm00001d037656	xylanase inhibitor protein	6.04723	5.49401e-74
Zm00001d035609	ZnF_C2H2	6.02268	0.000718809
Zm00001d004085	#N/A	6.01539	3.95269e-19
Zm00001d022524	Homeobox domain	5.96479	1.18898e-48
Zm00001d006585	Myb-like DNA-binding domain	5.92333	6.38193e-05
Zm00001d047736	asparagine synthetase	5.90803	6.28766e-35
Zm00001d007714	Acyltransferase	5.86287	1.81667e-45
Zm00001d048268	Divergent CCT motif	5.85252	4.2755e-05
Zm00001d016262	Inherit from lilNOG: AP2	5.83166	4.16078e-05
Zm00001d007604	Patatin-like phospholipase	5.81359	1.61762e-48
Zm00001d048461	Glycosyl transferase family, a/b domain	5.81197	1.02395e-45
Zm00001d022191	VQ motif	5.8017	2.96932e-05
Zm00001d020266	DnaJ domain	5.7907	7.3258e-05
Zm00001d032868	Legume lectin domain	5.78109	8.58901e-10
Zm00001d048866	Transferase family	5.77278	1.43811e-47
Zm00001d027932	Protein of unknown function (DUF581)	5.77268	8.94638e-21
Zm00001d032757	vac14 homolog (S. cerevisiae)	5.76898	0.000340275
Zm00001d044908	12-oxophytodienoic acid reductase	5.76211	1.94834e-45
Zm00001d045946	Protein of unknown function, DUF617	5.76023	0.000437057
Zm00001d045088	Leucine rich repeat N-terminal domain	5.75692	6.10051e-05
Zm00001d028172	amine oxidase	5.7514	0.000554299
Zm00001d028120	Haemolysin-III related	5.74423	8.13728e-05
Zm00001d035561	jasmonate-induced protein	5.74236	7.8182e-05
Zm00001d006526	aspartic	5.68662	4.12495e-11
Zm00001d024597	Protein of unknown function, DUF599	5.68636	7.03409e-05
Zm00001d043350	GH3 auxin-responsive promoter	5.68336	0.000141212
Zm00001d027948	Transferase family	5.67617	4.15879e-28
Zm00001d039532	WRKY	5.67012	1.56157e-20
Zm00001d020577	ZnF_C2H2	5.6599	2.04033e-07
Zm00001d023413	cytochrome P450	5.64071	0.00274952
Zm00001d042781	ZnF_C2H2	5.6276	3.09206e-25
Zm00001d017826	Hydroxymethylglutaryl-coenzyme A reductase	5.61223	5.12472e-05
Zm00001d051629	pyrophosphate--fructose 6-phosphate 1-phosphotransferase	5.59857	0.000349188
Zm00001d038341	PAR1 protein	5.59573	0.000125939
Zm00001d017025	Nitrate reductase is a key enzyme involved in the first step of nitrate assimilation in plants, fungi and bacteria (By similarity)	5.58013	0.000314021
Zm00001d002776	STYKc	5.55409	9.68073e-19
Zm00001d044732	Caleosin related protein	5.55171	0.000667708
Zm00001d043837	Myb-like DNA-binding domain	5.54951	2.13561e-11
Zm00001d052243	phenylpropanoid catabolic process	5.54793	0.0079859
Zm00001d045092	Transferase family	5.53895	1.29978e-23
Zm00001d024885	Inherit from lilNOG: WD40-like Beta Propeller Repeat family protein	5.5121	5.01961e-49
Zm00001d013370	Transcription factor	5.5051	5.86343e-14
Zm00001d033271	0	5.5033	3.58736e-06
Zm00001d049154	Lipase (class 3)	5.49897	0.000557261
Zm00001d016277	AUX/IAA family	5.47981	1.2862e-49
Zm00001d051388	ADF	5.46699	0.00142423
Zm00001d003524	Aldo/keto reductase family	5.46355	1.96288e-98
Zm00001d042541	Plant lipoxygenase may be involved in a number of diverse aspects of plant physiology including growth and development, pest resistance, and senescence or responses to wounding (By similarity)	5.45791	2.37561e-103
Zm00001d028233	Transfer protein	5.44201	3.42803e-21
Zm00001d017002	0	5.43425	8.3467e-06
Zm00001d024486	terpene synthase activity	5.42397	2.42286e-31
Zm00001d020378	IPPc	5.41853	2.66067e-15
Zm00001d025409	AP2	5.4112	6.91794e-06
Zm00001d012642	Helix-loop-helix DNA-binding domain	5.40331	0.000997077
Zm00001d043235	alpha/beta hydrolase fold	5.39023	1.09118e-14
Zm00001d034277	nac domain	5.38599	0.000122011
Zm00001d016082	HMG (high mobility group) box	5.37689	0.000548474
Zm00001d027949	Pyridoxal-dependent decarboxylase conserved domain	5.37457	1.77921e-15
Zm00001d049073	Aminotransferase class-V	5.37016	0.00011787
Zm00001d010385	Domain of unknown function (DUF966)	5.36565	8.13765e-18
Zm00001d022458	Peroxidase	5.36183	3.28954e-15
Zm00001d051340	AP2	5.31197	0.000348835
Zm00001d049219	Pept_C1	5.29074	5.97394e-10
Zm00001d053234	MatE	5.28973	1.05414e-57
Zm00001d017952	Caleosin related protein	5.25487	0.000651269
Zm00001d048648	pectinesterase	5.25151	1.8026e-05
Zm00001d014840	chitinase	5.23365	4.20015e-31
Zm00001d025388	serine threonine-protein kinase	5.22702	5.98631e-10
Zm00001d049111	Phloem filament protein PP1	5.20574	5.69507e-23
Zm00001d022032	rRNA N-glycosidase	5.20254	6.33756e-230
Zm00001d037232	ATP-dependent zinc metalloprotease FTSH 6	5.19983	4.50594e-27
Zm00001d024939	PGAM	5.18753	2.91367e-127
Zm00001d034483	0	5.18607	0.00143665
Zm00001d040649	pectinesterase	5.17966	2.38506e-11
Zm00001d020811	ABC-2 type transporter	5.15258	0.00200492
Zm00001d028814	Pathogenesis-related protein	5.14633	6.13534e-221
Zm00001d003086	Aldo/keto reductase family	5.13869	1.35916e-06
Zm00001d002536	STYKc	5.13426	0.000381017
Zm00001d007093	Protein of unknown function (DUF1336)	5.13374	0.000650494
Zm00001d044906	12-oxophytodienoic acid reductase	5.12224	4.30264e-25
Zm00001d002847	KR domain	5.11607	3.37859e-124
Zm00001d039487	Aminotransferase class I and II	5.11348	0.000431563
Zm00001d026576	Inherit from COG: leucine Rich Repeat	5.11133	8.86683e-09
Zm00001d011477	Acylhydrolase that catalyzes the hydrolysis of phospholipids at the sn-1 position (By similarity)	5.10806	1.01803e-52
Zm00001d018966	Glycosyl hydrolases family 18	5.10359	2.09954e-221
Zm00001d041580	Myb-like DNA-binding domain	5.08739	3.33342e-09
Zm00001d035021	ompA family	5.08712	1.7057e-09
Zm00001d022457	Removal of H(2)O(2), oxidation of toxic reductants, biosynthesis and degradation of lignin, suberization, auxin catabolism, response to environmental stresses such as wounding, pathogen attack and oxidative stress. These functions might be dependent on each isozyme isoform in each plant tissue	5.0835	4.02153e-167
Zm00001d039394	gibberellin 2-beta-dioxygenase	5.07579	2.76299e-19
Zm00001d032947	Glycosyl hydrolases family 18	5.07528	1.6146e-18
Zm00001d052527	Root cap	5.0633	0.00365296
Zm00001d047579	Myb-like DNA-binding domain	5.05205	1.19946e-13
Zm00001d041596	Acyltransferase	5.04863	1.9131e-05
Zm00001d044995	STYKc	5.04133	6.12746e-30
Zm00001d006937	Peroxidase	5.0388	0.00244354
Zm00001d021576	UDP-glucoronosyl and UDP-glucosyl transferase	5.03253	7.25401e-09
Zm00001d027925	AP2	5.02539	6.09035e-05
Zm00001d028815	Pathogenesis-related protein	5.02436	4.0919e-102
Zm00001d002161	Wound-induced protein	5.01854	0.0024217
Zm00001d014591	NDC80 kinetochore complex component, homolog (S. cerevisiae)	5.00844	4.3853e-17
Zm00001d016601	CRAL/TRIO, N-terminal domain	5.0064	0.00977801
Zm00001d039301	Phosphorylase superfamily	4.97219	1.97142e-17
Zm00001d052209	UDP-glucoronosyl and UDP-glucosyl transferase	4.95759	1.64873e-12
Zm00001d036818	Glycosyl hydrolases family 28	4.95701	0.00678996
Zm00001d029003	Thaumatin family	4.95413	0.00285186
Zm00001d007181	calcium-binding protein	4.94321	0.00136943
Zm00001d012292	Glycosyl hydrolases family 17	4.93543	9.79921e-121
Zm00001d003884	AP2	4.9297	1.30894e-76
Zm00001d045361	0	4.9278	1.09482e-72
Zm00001d022253	BTB/POZ domain	4.91761	0.00119654
Zm00001d048960	Permease family	4.91434	3.54736e-11
Zm00001d023410	Purple acid phosphatase	4.90609	0.00321801
Zm00001d023256	mannose-1-phosphate guanyltransferase	4.90459	1.14458e-11
Zm00001d043128	Late embryogenesis abundant protein	4.90275	9.66769e-08
Zm00001d029449	Inherit from KOG: transposon protein	4.8927	0.0213227
Zm00001d048227	homeobox-leucine zipper protein	4.88945	6.25183e-05
Zm00001d043202	0	4.88836	1.08902e-06
Zm00001d003903	Divergent CCT motif	4.88621	9.3763e-14
Zm00001d050672	0	4.8786	0.00149425
Zm00001d031257	Plastocyanin-like domain	4.87534	3.54815e-34
Zm00001d009011	regulation of meiotic cell cycle	4.87167	0.00134518
Zm00001d010543	Inherit from euNOG: membrane-associated kinase regulator	4.8638	0.0102813
Zm00001d020714	HSF-type DNA-binding	4.86287	6.50046e-48
Zm00001d052915	3-Oxoacyl-[acyl-carrier-protein (ACP)] synthase III	4.85732	4.55108e-31
Zm00001d028986	Homeobox domain containing protein	4.85002	0.00159757
Zm00001d032363	Pirin C-terminal cupin domain	4.84801	4.04696e-82
Zm00001d041981	Transcriptional activator that binds specifically to the DNA sequence 5'- AG CCGAC-3'. Binding to the C-repeat DRE element mediates high salinity- and dehydration-inducible transcription	4.8463	0.0165886
Zm00001d018105	Phosphate-induced protein 1 conserved region	4.8442	0.00107831
Zm00001d037730	0	4.84189	0.00200377
Zm00001d023617	Multicopper oxidase	4.8356	2.70666e-10
Zm00001d007718	2OG-Fe(II) oxygenase superfamily	4.83104	1.37307e-188
Zm00001d016260	AP2	4.83021	1.68728e-21
Zm00001d011412	TOM7 family	4.82556	0.0157696
Zm00001d044762	benzothiadiazole-induced S-adenosyl-L-methionine salicylic acid carboxyl methyltransferase 1	4.81793	9.06986e-16
Zm00001d035162	Tryptophan/tyrosine permease family	4.80547	8.02124e-12
Zm00001d026063	LRR receptor-like serine threonine-protein kinase	4.80158	0.000984065
Zm00001d042540	Plant lipoxygenase may be involved in a number of diverse aspects of plant physiology including growth and development, pest resistance, and senescence or responses to wounding (By similarity)	4.7946	7.83599e-31
Zm00001d052386	GDA1 CD39 family protein	4.78461	3.2214e-25
Zm00001d028651	33 kDa secretory protein	4.78172	2.1499e-57
Zm00001d045862	UDP-glucoronosyl and UDP-glucosyl transferase	4.78096	0.000114181
Zm00001d011237	WRKY	4.77759	0.0286415
Zm00001d033395	0	4.765	0.00191832
Zm00001d044950	AP2	4.76247	0.00200868
Zm00001d030095	0	4.75899	0.0131574
Zm00001d029826	Complex 1 protein (LYR family)	4.72246	0.022846
Zm00001d040064	Glycosyltransferase	4.72063	0.0102273
Zm00001d043586	Pfam:DUF584	4.71979	2.09953e-21
Zm00001d039098	0	4.71906	2.68781e-35
Zm00001d042140	Glycosyl hydrolases family 17	4.71491	8.14692e-06
Zm00001d020898	Heat shock protein	4.70227	2.51261e-53
Zm00001d039615	Transferase family	4.68717	1.30831e-16
Zm00001d048021	Allene oxide synthase	4.6871	9.45091e-124
Zm00001d047841	heat shock protein	4.68358	1.24974e-46
Zm00001d042934	ZnF_C2H2	4.67072	7.04814e-08
Zm00001d039772	Serine carboxypeptidase	4.66957	2.34289e-93
Zm00001d017477	AP2	4.66377	3.62519e-13
Zm00001d044442	purine ribonucleoside monophosphate catabolic process	4.65509	8.8488e-84
Zm00001d049704	Transferase family	4.65359	0.0321258
Zm00001d051693	Eukaryotic aspartyl protease	4.63344	0.000188911
Zm00001d020101	Leucine rich repeat N-terminal domain	4.62814	0.000498544
Zm00001d010671	Glycosyl hydrolases family 17	4.62693	7.25234e-12
Zm00001d025886	UDP-glucoronosyl and UDP-glucosyl transferase	4.61915	2.88038e-12
Zm00001d048948	Barwin family	4.61779	5.4159e-09
Zm00001d036864	serine incorporator	4.61474	0.0181264
Zm00001d008190	WRKY	4.6119	0.00255346
Zm00001d031796	AP2	4.61049	0.00614824
Zm00001d022290	Peroxidase	4.60818	0.0335038
Zm00001d033998	Protein of unknown function (DUF1677)	4.60637	0.000327735
Zm00001d040027	0	4.58535	5.92929e-15
Zm00001d003283	Cytochrome P450	4.57212	1.30562e-37
Zm00001d007719	WW domain	4.57144	4.04814e-13
Zm00001d028721	LOB domain protein	4.56985	3.14218e-10
Zm00001d040502	Plastocyanin-like domain	4.56243	3.10137e-19
Zm00001d052172	EFh	4.5596	4.38423e-06
Zm00001d037689	Hexokinase	4.54717	1.79987e-102
Zm00001d036539	DPBB_1	4.54463	2.13251e-06
Zm00001d038081	Domain of unknown function (DUF702)	4.54077	0.0290968
Zm00001d006211	Senescence-inducible chloroplast stay-green protein	4.54007	2.43559e-35
Zm00001d046893	Membrane transport protein	4.51461	0.032208
Zm00001d003191	Chitinase class I	4.49075	2.21452e-07
Zm00001d003861	Potassium transporter	4.48648	1.75999e-106
Zm00001d002132	0	4.47512	2.77703e-15
Zm00001d003745	Ubox	4.46514	0.0276994
Zm00001d048335	Inherit from euNOG: major facilitator superfamily domain containing 12	4.45962	3.75717e-12
Zm00001d035562	jasmonate-induced protein	4.45862	7.97343e-72
Zm00001d035646	Pfam:DUF26	4.458	2.43803e-50
Zm00001d002654	Zinc-finger double-stranded RNA-binding	4.45768	0.0176815
Zm00001d031591	transcription factor	4.45419	0.00351465
Zm00001d032468	cytochrome P450	4.44516	0.0158425
Zm00001d006493	MatE	4.43947	0.0138378
Zm00001d034723	Cellulase (glycosyl hydrolase family 5)	4.43747	2.89474e-07
Zm00001d034642	ZnF_C2H2	4.43723	4.9315e-08
Zm00001d011078	Nucleic acid binding protein NABP	4.42995	1.76069e-26
Zm00001d039103	0	4.424	1.95597e-41
Zm00001d024023	TWIN SISTER of	4.42033	0.0124885
Zm00001d010170	#N/A	4.41552	0.00458097
Zm00001d013409	ZF-HD protein dimerisation region	4.41277	3.3108e-05
Zm00001d037611	Transferase family	4.41219	0.000534008
Zm00001d047548	heat shock protein	4.41009	0.000907553
Zm00001d032850	phosphate transporter	4.40958	9.54511e-92
Zm00001d045056	Universal stress protein family	4.40478	0.0326189
Zm00001d039795	alpha/beta hydrolase fold	4.40396	1.27258e-26
Zm00001d004524	Legume lectin domain	4.40247	6.73144e-08
Zm00001d012584	AP2	4.39931	0.00543518
Zm00001d018847	3-oxo-5-alpha-steroid 4-dehydrogenase	4.39884	0.00682934
Zm00001d001871	#N/A	4.39302	5.03481e-05
Zm00001d048841	Patatin-like phospholipase	4.38611	1.53613e-09
Zm00001d010218	Peroxidase	4.37994	0.0381418
Zm00001d032745	Leucine rich repeat N-terminal domain	4.37063	0.000770538
Zm00001d042244	K+ potassium transporter	4.36991	1.30439e-11
Zm00001d019726	Plastocyanin-like domain	4.35286	3.41061e-17
Zm00001d050702	Transcription activator	4.34544	1.16738e-11
Zm00001d029677	MatE	4.33985	0.0113778
Zm00001d002477	0	4.32631	0.0353894
Zm00001d053068	0	4.32509	3.15589e-43
Zm00001d027300	0	4.32454	0.024035
Zm00001d041163	POT family	4.31698	0.0142366
Zm00001d012418	ENTH domain	4.31368	0.024203
Zm00001d011527	Transcription factor	4.31155	1.42013e-11
Zm00001d042143	Glycosyl hydrolases family 17	4.31069	8.88967e-27
Zm00001d053554	Peroxidase	4.3062	5.44741e-65
Zm00001d028816	Pathogenesis-related protein	4.30449	1.17828e-09
Zm00001d028930	Transcription factor	4.30347	3.5971e-20
Zm00001d020250	0	4.2912	0.0221193
Zm00001d049244	BAG domain	4.27664	2.84777e-47
Zm00001d012293	2Fe-2S iron-sulfur cluster binding domain	4.27367	0.00783861
Zm00001d046225	ABC transporter transmembrane region	4.22968	0.00582121
Zm00001d005670	0	4.22108	0.0395039
Zm00001d046852	Haemolysin-III related	4.22057	1.58763e-15
Zm00001d045468	hydrolase, alpha beta fold family	4.21349	0.0317025
Zm00001d018314	ornithine carbamoyltransferase	4.21313	0.00150398
Zm00001d005911	Patatin-like phospholipase	4.21114	0.024769
Zm00001d010828	Lipase (class 3)	4.21049	5.55425e-19
Zm00001d047620	GDSL-like Lipase/Acylhydrolase	4.2088	0.00855356
Zm00001d007191	Myb-like DNA-binding domain	4.2071	6.17084e-21
Zm00001d036242	Phosphatidylethanolamine-binding protein	4.20701	0.00195905
Zm00001d032186	Ribonuclease T2 family	4.19121	6.51449e-115
Zm00001d003264	Ubiquitin family	4.18795	0.0198583
Zm00001d033341	0	4.18763	3.03307e-05
Zm00001d052336	peroxidase	4.17465	3.37117e-06
Zm00001d020886	Eukaryotic aspartyl protease	4.17332	0.0105908
Zm00001d014757	PMEI	4.17329	1.61291e-116
Zm00001d034482	0	4.16872	7.18478e-31
Zm00001d031657	Calcineurin-like phosphoesterase	4.16848	2.00381e-24
Zm00001d035208	NPH3 family	4.16834	0.0428895
Zm00001d033135	Plant protein of unknown function (DUF869)	4.16406	0.0441107
Zm00001d023535	AP2	4.15921	2.40532e-17
Zm00001d039513	AUX/IAA family	4.14989	6.83851e-106
Zm00001d027983	Zinc finger, C3HC4 type (RING finger)	4.14595	5.45382e-06
Zm00001d012899	cell number regulator 1-like	4.1311	1.17029e-26
Zm00001d031934	Chlorophyllase	4.13011	4.74245e-13
Zm00001d032854	peroxidase	4.12917	1.31315e-06
Zm00001d006140	UDP-glucoronosyl and UDP-glucosyl transferase	4.11629	0.000148313
Zm00001d016151	Cytochrome P450	4.11431	3.24901e-07
Zm00001d051343	receptor-like protein kinase	4.11081	1.19955e-09
Zm00001d044030	Glycosyl transferases group 1	4.10044	9.99508e-05
Zm00001d048647	Myb-like DNA-binding domain	4.09838	5.77745e-76
Zm00001d025437	Amino acid permease	4.09303	9.24545e-56
Zm00001d043222	Pectate lyase	4.09008	0.0164511
Zm00001d032397	LA	4.08794	0.0143969
Zm00001d002970	UDP-glucoronosyl and UDP-glucosyl transferase	4.08479	7.03786e-11
Zm00001d003531	Pyridoxal-dependent decarboxylase conserved domain	4.07752	3.71696e-08
Zm00001d038320	AP2	4.0748	4.83435e-06
Zm00001d007105	KIP1-like protein	4.06737	0.0179021
Zm00001d012430	ZnF_C2H2	4.06427	0.00366211
Zm00001d023248	GRAS domain family	4.05966	0.0274079
Zm00001d033462	Auxin responsive protein	4.05817	0.0028469
Zm00001d038638	#N/A	4.04508	0.0304691
Zm00001d031556	Protein of unknown function (DUF568)	4.04213	1.31307e-101
Zm00001d052368	Plant protein of unknown function (DUF936)	4.04012	3.13259e-06
Zm00001d015627	0	4.03641	0.0033891
Zm00001d036715	Endomembrane protein 70	4.02577	3.34996e-63
Zm00001d009087	0	4.02343	0.0337568
Zm00001d010689	UDP-glucoronosyl and UDP-glucosyl transferase	4.02038	4.88146e-08
Zm00001d026173	Inherit from lilNOG: Zinc finger protein	4.01806	0.00964536
Zm00001d027622	VWA domain containing CoxE-like protein	4.00987	3.03576e-28
Zm00001d028750	asparagine synthetase	4.00775	5.34362e-66
Zm00001d015033	Hydrolyzes glycerol-phospholipids at the terminal phosphodiesteric bond (By similarity)	4.00721	0.0397929
Zm00001d018031	DPBB_1	4.00392	0.0263111
Zm00001d026317	Helix-loop-helix DNA-binding domain	4.00322	0.00305041
Zm00001d030795	Plant calmodulin-binding domain	4.0031	0.00011899
Zm00001d038596	0	4.00088	6.84009e-10
Zm00001d052518	Pollen proteins Ole e I like	3.98627	6.65811e-137
Zm00001d022550	Basic region leucine zipper	3.98548	4.67214e-05
Zm00001d040071	Protein of unknown function (DUF563)	3.98406	6.75494e-05
Zm00001d025116	alpha/beta hydrolase fold	3.97493	1.16284e-67
Zm00001d028447	S_TKc	3.97136	0.039132
Zm00001d029161	iron-sulfur cluster	3.97107	0.0199179
Zm00001d052335	peroxidase	3.96957	1.51941e-104
Zm00001d033050	Divergent CCT motif	3.96439	1.3673e-17
Zm00001d037849	Cytochrome p450	3.95482	1.4873e-14
Zm00001d020528	Transferase family	3.94309	0.0165959
Zm00001d008325	Inherit from euNOG: flp1 flp1 (fpf1-like protein 1)	3.94078	0.0142701
Zm00001d024665	aromatic-L-amino-acid decarboxylase-like	3.93948	0.000251231
Zm00001d053160	0	3.93424	2.99833e-29
Zm00001d018853	Carboxylesterase family	3.92819	0.0186458
Zm00001d008399	nac domain	3.92619	2.96858e-26
Zm00001d025296	NUDIX domain	3.92564	2.15936e-06
Zm00001d036370	Chitin recognition protein	3.91859	4.77707e-64
Zm00001d010177	Inherit from euNOG: helicase-like protein	3.91778	0.0401083
Zm00001d028282	Allene oxide synthase	3.91602	1.52135e-11
Zm00001d021481	Inherit from strNOG: tRNA-splicing endonuclease positive effector-related	3.91253	5.11562e-21
Zm00001d051269	R2R3 Myb protein	3.90578	4.54682e-60
Zm00001d042869	Aldo/keto reductase family	3.90204	0.000955137
Zm00001d051637	POT family	3.89463	2.0403e-104
Zm00001d020652	Family of unknown function (DUF716)	3.8942	1.84114e-07
Zm00001d022371	Uncharacterized protein family, UPF0114	3.88774	1.60058e-22
Zm00001d011841	calcium ion binding	3.8866	0.00520211
Zm00001d021568	NDC80 kinetochore complex component, homolog (S. cerevisiae)	3.88456	0.0409323
Zm00001d033049	Divergent CCT motif	3.8816	1.2163e-07
Zm00001d023404	Calcineurin-like phosphoesterase	3.875	2.80888e-07
Zm00001d010010	0	3.87251	0.0166662
Zm00001d022430	calcium-binding protein	3.8705	0.00460612
Zm00001d024852	2OG-Fe(II) oxygenase superfamily	3.86879	1.44435e-31
Zm00001d003520	Protein of unknown function (DUF3537)	3.86825	0.000492584
Zm00001d009473	STYKc	3.86824	0.000477494
Zm00001d037281	0	3.85937	0.000676889
Zm00001d051692	Eukaryotic aspartyl protease	3.85648	1.33822e-13
Zm00001d030644	Myb-like DNA-binding domain	3.84717	3.52535e-14
Zm00001d051525	OPT oligopeptide transporter protein	3.8442	1.58917e-102
Zm00001d020524	ZnF_U1	3.84367	0.0256782
Zm00001d040058	Pyruvate decarboxylase	3.842	0.0171776
Zm00001d033711	Plastocyanin-like domain	3.84	1.53501e-130
Zm00001d044107	Myb-like DNA-binding domain	3.83879	6.05207e-05
Zm00001d003668	Peptidase inhibitor I9	3.83858	1.64949e-37
Zm00001d021949	NPH3 family	3.82718	2.86429e-24
Zm00001d031794	Aamy	3.82592	0.000206399
Zm00001d040245	Potato type II proteinase inhibitor family	3.81841	3.10361e-17
Zm00001d012619	ultrapetala	3.81668	4.26038e-12
Zm00001d039788	Dirigent-like protein	3.81238	0.0463657
Zm00001d020446	No apical meristem (NAM) protein	3.81012	0.0310715
Zm00001d039088	phosphatidylcholine 1-acylhydrolase activity	3.80764	0.00517455
Zm00001d012427	ZnF_C2H2	3.80278	4.13424e-15
Zm00001d042980	2OG-Fe(II) oxygenase superfamily	3.79862	2.84449e-06
Zm00001d003545	0	3.78858	5.37539e-11
Zm00001d004348	Agglutinin	3.78644	3.21903e-51
Zm00001d048333	Protein of unknown function (DUF1997)	3.77872	1.62645e-14
Zm00001d038791	leucine Rich Repeat	3.76849	2.83467e-83
Zm00001d035020	cell wall vacuolar inhibitor of fructosidase	3.76697	8.76883e-05
Zm00001d021727	serine threonine-protein kinase	3.76	4.99871e-17
Zm00001d042922	MreB/Mbl protein	3.75922	9.47252e-201
Zm00001d034946	Myb-like DNA-binding domain	3.75222	0.00805314
Zm00001d006471	PAN-like domain	3.73842	1.62208e-19
Zm00001d006591	F-box protein	3.72479	2.22133e-33
Zm00001d052167	AP2	3.72397	0.0422073
Zm00001d000231	Zinc finger with UFM1-specific peptidase domain	3.72012	0.0050854
Zm00001d021897	Legume lectin domain	3.71891	7.47711e-17
Zm00001d030086	0	3.71716	3.92801e-34
Zm00001d040065	solute carrier family 17	3.6959	4.37807e-13
Zm00001d000037	Lipase (class 3)	3.69579	0.000357914
Zm00001d038874	Glycosyl hydrolases family 28	3.69395	4.66448e-23
Zm00001d025566	0	3.6893	9.05992e-07
Zm00001d042933	ZnF_C2H2	3.68782	9.94295e-16
Zm00001d003624	Ubox	3.67633	0.0366926
Zm00001d026042	Triose-phosphate Transporter family	3.6748	8.90518e-57
Zm00001d052254	Helix-loop-helix DNA-binding domain	3.67394	3.58749e-07
Zm00001d053195	AP2	3.67383	2.72713e-39
Zm00001d035854	Animal haem peroxidase	3.67299	3.41008e-11
Zm00001d050798	RING-H2 finger protein ATL3F	3.67257	0.0130385
Zm00001d033460	Auxin responsive protein	3.66801	0.0409016
Zm00001d020442	0	3.66129	1.49523e-31
Zm00001d011208	2OG-Fe(II) oxygenase superfamily	3.66118	0.0333486
Zm00001d044967	Eukaryotic aspartyl protease	3.65936	0.000235948
Zm00001d029241	Cytochrome P450	3.65522	0.0112921
Zm00001d013493	Plant lipoxygenase may be involved in a number of diverse aspects of plant physiology including growth and development, pest resistance, and senescence or responses to wounding (By similarity)	3.65143	4.0093e-32
Zm00001d037682	Leucine rich repeat N-terminal domain	3.64821	1.27947e-09
Zm00001d022309	GDSL-like Lipase/Acylhydrolase	3.64735	0.0368128
Zm00001d005593	0	3.63088	3.06315e-05
Zm00001d012063	0	3.6199	0.00735415
Zm00001d014063	Leucine rich repeat N-terminal domain	3.61463	1.19659e-50
Zm00001d044703	cytochrome P450	3.60553	1.74051e-12
Zm00001d030222	0	3.60064	0.0147634
Zm00001d002476	Myb-like DNA-binding domain	3.58932	4.31341e-10
Zm00001d025281	AP2	3.58387	1.10463e-66
Zm00001d007153	Hypoxia induced protein conserved region	3.58172	2.57066e-34
Zm00001d043988	Glycosyl hydrolases family 18	3.57765	1.80206e-14
Zm00001d045655	Inherit from strNOG: condensin complex subunit	3.57219	2.61601e-06
Zm00001d041327	Leucine Rich Repeat	3.57124	9.54026e-30
Zm00001d051544	0	3.56647	1.56754e-18
Zm00001d017516	ADF	3.56108	0.0432799
Zm00001d033385	Glycosyl transferase family 8	3.5517	7.74233e-07
Zm00001d027534	AMP-dependent synthetase and ligase	3.55019	1.28551e-06
Zm00001d052102	AP2	3.54628	0.0210226
Zm00001d037637	Glyoxalase/Bleomycin resistance protein/Dioxygenase superfamily	3.54547	3.49752e-16
Zm00001d016435	UDP-glucoronosyl and UDP-glucosyl transferase	3.54244	1.54204e-06
Zm00001d044768	POT family	3.53796	2.41262e-12
Zm00001d024281	Flavin containing amine oxidoreductase	3.533	3.21903e-51
Zm00001d043270	Inherit from strNOG: ultrapetala	3.53105	7.55501e-60
Zm00001d047269	Protein of unknown function (DUF1313)	3.52353	1.54352e-46
Zm00001d007831	Protease inhibitor/seed storage/LTP family	3.52326	6.48348e-48
Zm00001d027996	Alcohol dehydrogenase GroES-like domain	3.5194	1.30269e-61
Zm00001d013830	Cytochrome P450 family protein, expressed	3.51495	1.9009e-28
Zm00001d012769	Leucine rich repeat N-terminal domain	3.51433	1.82237e-22
Zm00001d026426	ABC transporter transmembrane region	3.51172	9.37436e-47
Zm00001d015397	VQ motif	3.51108	2.10814e-31
Zm00001d024324	AP2	3.51061	1.46809e-14
Zm00001d026649	AMP-binding enzyme	3.51034	6.67954e-70
Zm00001d039935	heat shock protein	3.50918	3.84036e-18
Zm00001d033573	Gal-bind_lectin	3.5016	0.00333109
Zm00001d005892	AP2	3.50096	0.00773545
Zm00001d011438	Male sterility protein	3.50041	0.000308282
Zm00001d043411	2OG-Fe(II) oxygenase superfamily	3.4967	1.24131e-47
Zm00001d003434	Converts alpha-aldose to the beta-anomer. It is active on D-glucose, L-arabinose, D-xylose, D-galactose, maltose and lactose (By similarity)	3.49185	9.70715e-32
Zm00001d014843	No apical meristem (NAM) protein	3.49184	5.30511e-11
Zm00001d023480	Zinc-finger of the MIZ type in Nse subunit	3.48777	1.43462e-09
Zm00001d022277	WD40-like Beta Propeller Repeat	3.47651	5.67608e-17
Zm00001d048947	Barwin family	3.4764	4.89231e-39
Zm00001d023387	0	3.46903	1.7064e-16
Zm00001d021160	0	3.46626	4.63914e-12
Zm00001d046981	Myb-like DNA-binding domain	3.45748	1.18554e-43
Zm00001d030542	Transferase family	3.45582	1.54457e-49
Zm00001d013053	ShK domain-like	3.45542	0.00391676
Zm00001d031344	Transfers the N-acyl diglyceride group on what will become the N-terminal cysteine of membrane lipoproteins (By similarity)	3.45369	7.67621e-07
Zm00001d023213	Cytochrome p450	3.45113	0.000963342
Zm00001d011268	Inherit from NOG: domain protein	3.44447	0.00366461
Zm00001d024771	Thioesterase superfamily	3.44374	1.65586e-08
Zm00001d051812	CHASE domain	3.43517	1.56629e-16
Zm00001d049127	Calcineurin-like phosphoesterase	3.4321	1.86619e-125
Zm00001d052813	UDP-glucoronosyl and UDP-glucosyl transferase	3.43191	2.14449e-06
Zm00001d002000	Plant lipoxygenase may be involved in a number of diverse aspects of plant physiology including growth and development, pest resistance, and senescence or responses to wounding (By similarity)	3.4249	2.72077e-55
Zm00001d021935	Sugar (and other) transporter	3.42252	1.08284e-53
Zm00001d041544	#N/A	3.41579	4.16944e-08
Zm00001d018701	Xyloglucan fucosyltransferase	3.41236	8.18706e-05
Zm00001d020260	Multicopper oxidase	3.41145	0.000103454
Zm00001d045884	carrier protein	3.40866	8.99848e-17
Zm00001d017121	Key enzyme in glycolysis that catalyzes the first step of the pathway by converting D-glyceraldehyde 3-phosphate (G3P) into 3-phospho-D-glyceroyl phosphate. Essential for the maintenance of cellular ATP levels and carbohydrate metabolism (By similarity)	3.40438	8.34505e-107
Zm00001d050340	0	3.40437	8.15826e-31
Zm00001d037749	Helix-loop-helix DNA-binding domain	3.40255	2.66666e-07
Zm00001d038551	receptor-like protein kinase	3.40143	2.17413e-48
Zm00001d012900	PLAC8 family	3.39611	1.29499e-53
Zm00001d020780	Glutathione S-transferase, N-terminal domain	3.39331	3.16817e-99
Zm00001d003999	Inherit from lilNOG: expressed protein	3.39053	7.32718e-05
Zm00001d047744	2OG-Fe(II) oxygenase superfamily	3.38421	8.08394e-08
Zm00001d024909	CCT motif	3.38043	0.0177706
Zm00001d046226	ABC transporter transmembrane region	3.37629	2.14534e-108
Zm00001d039527	0	3.37588	2.6559e-07
Zm00001d016664	C-terminal, D2-small domain, of ClpB protein	3.37275	3.37817e-40
Zm00001d050412	Inherit from KOG: chorismate mutase	3.37258	5.99546e-09
Zm00001d025391	serine threonine-protein kinase	3.3724	1.79519e-79
Zm00001d024273	Converts stearoyl-ACP to oleoyl-ACP by introduction of a cis double bond between carbons Delta(9) and Delta(10) of the acyl chain (By similarity)	3.3686	0.0219043
Zm00001d025568	expressed protein	3.36634	0.0216863
Zm00001d038665	Pyridoxal-dependent decarboxylase conserved domain	3.36082	4.27444e-42
Zm00001d020958	Polysaccharide biosynthesis protein	3.36056	1.81902e-09
Zm00001d046145	Zinc finger, C3HC4 type (RING finger)	3.35095	8.9661e-16
Zm00001d039891	UDP-glucoronosyl and UDP-glucosyl transferase	3.35024	0.00017812
Zm00001d047342	0	3.34968	4.71618e-06
Zm00001d025360	Inherit from strNOG: F-Box protein	3.34111	2.08982e-20
Zm00001d009895	Zinc finger, C3HC4 type (RING finger)	3.33698	0.00983897
Zm00001d050164	STYKc	3.3322	2.10683e-38
Zm00001d038453	Aminotransferase class-III	3.32984	1.34427e-12
Zm00001d014748	Transferase family	3.3158	2.97715e-58
Zm00001d046342	Ent-kaurene oxidase	3.31095	0.000456816
Zm00001d016401	#N/A	3.31021	4.22254e-20
Zm00001d008255	FAD binding domain	3.30969	0.000748464
Zm00001d013907	AAI	3.30296	1.16446e-19
Zm00001d028440	alpha/beta hydrolase fold	3.30207	5.72365e-32
Zm00001d048220	LRR_TYP	3.29768	6.49864e-09
Zm00001d003823	Cytochrome P450	3.29466	0.00414111
Zm00001d020395	VIT family	3.29025	2.18249e-16
Zm00001d021977	0	3.2883	9.17876e-20
Zm00001d025065	B_lectin	3.27918	2.92028e-15
Zm00001d033835	0	3.26677	2.19148e-09
Zm00001d009899	pectinesterase	3.26411	8.98916e-11
Zm00001d011843	Domain of unknown function (DUF702)	3.26056	1.5176e-42
Zm00001d024265	Inherit from KOG: F-box and leucine-rich repeat protein	3.25999	8.35621e-16
Zm00001d038748	0	3.2558	0.00055253
Zm00001d015992	Peroxisomal fatty acid beta-oxidation multifunctional	3.2553	0.000152406
Zm00001d006069	Alcohol dehydrogenase GroES-like domain	3.25303	1.70564e-47
Zm00001d034992	0	3.25009	1.86015e-10
Zm00001d048950	Barwin family	3.24332	1.17526e-42
Zm00001d044100	Protein of unknown function (DUF1645)	3.24061	9.74765e-17
Zm00001d011687	Peptidase dimerisation domain	3.23854	1.94004e-13
Zm00001d049103	C1-like domain	3.23843	1.10745e-18
Zm00001d037935	FBOX	3.23698	2.38075e-05
Zm00001d019461	Protein of unknown function (DUF2781)	3.23393	0.0182103
Zm00001d005782	Glutamate-gated receptor that probably acts as non- selective cation channel (By similarity)	3.23364	0.0251225
Zm00001d037005	Berberine and berberine like	3.23252	9.95599e-30
Zm00001d038954	2OG-Fe(II) oxygenase superfamily	3.20731	1.12547e-56
Zm00001d029699	Glutathione S-transferase	3.20617	1.8919e-74
Zm00001d034713	Anthranilate synthase component I, N terminal region	3.20334	2.57926e-18
Zm00001d029688	Cytochrome P450	3.20258	3.57024e-43
Zm00001d020702	Mitochondrial carrier protein	3.19524	9.92199e-24
Zm00001d044921	Carboxylesterase family	3.18842	8.13221e-23
Zm00001d050455	Transferase family	3.18694	9.84091e-44
Zm00001d044734	Ubox	3.18328	1.69166e-28
Zm00001d003315	Pfam:DZC	3.1776	0.0493842
Zm00001d049107	0	3.17703	2.73815e-85
Zm00001d008251	Myb-like DNA-binding domain	3.17671	0.000263583
Zm00001d048923	glutathione Stransferase	3.17576	0.0246776
Zm00001d007420	0	3.17242	9.02934e-11
Zm00001d006195	homeobox-leucine zipper protein	3.17223	0.0318982
Zm00001d044154	Cytochrome p450	3.17172	8.05525e-07
Zm00001d012561	Cysteine proteinase inhibitor	3.17127	4.4021e-13
Zm00001d015515	transcription factor	3.16877	1.28849e-60
Zm00001d048710	cytochrome P450	3.16688	3.69563e-20
Zm00001d003064	Myb-like DNA-binding domain	3.16503	6.47211e-56
Zm00001d011154	Glutathione S-transferase, C-terminal domain	3.16191	0.00249366
Zm00001d029599	Inherit from euNOG: expressed protein	3.1595	1.92081e-16
Zm00001d051896	2OG-Fe(II) oxygenase superfamily	3.15663	1.4438e-27
Zm00001d012335	Utilizes UDP-glucose as the sugar donor and catalyzes the formation of O-beta-D-glucosyl-cis-zeatin from cis-zeatin. May regulate active versus storage forms of cytokinins and could have an impact on seed growth	3.15298	0.00102888
Zm00001d017848	Involved in proper cytoplasmic distribution of mitochondria (By similarity)	3.15166	0.00188416
Zm00001d051798	0	3.1507	0.00244274
Zm00001d050074	Receptor-like protein	3.13667	0.00574943
Zm00001d049265	Dimerisation domain	3.13556	0.0148942
Zm00001d034782	Ammonium Transporter Family	3.13203	1.93017e-25
Zm00001d047799	Heat shock cognate 70 kDa	3.1286	2.4693e-26
Zm00001d045644	0	3.12837	2.70143e-19
Zm00001d014029	Myb-like DNA-binding domain	3.12731	7.68588e-25
Zm00001d021677	Eukaryotic aspartyl protease	3.12396	1.92791e-07
Zm00001d003247	malate synthase	3.12324	5.10337e-05
Zm00001d044027	VQ motif	3.11317	3.07692e-16
Zm00001d032870	Legume lectin domain	3.11067	2.32157e-34
Zm00001d039977	Inherit from strNOG: Zinc finger protein	3.10821	0.00810148
Zm00001d035619	histone h2a	3.10368	0.0499438
Zm00001d012285	#N/A	3.10356	7.56788e-07
Zm00001d017386	Remorin, N-terminal region	3.09485	0.0126019
Zm00001d037632	0	3.09245	6.22874e-10
Zm00001d038063	ArfGap	3.09074	2.87878e-08
Zm00001d043480	STYKc	3.08992	1.7013e-23
Zm00001d045965	formate dehydrogenase	3.08723	5.6085e-38
Zm00001d038626	#N/A	3.08643	2.65465e-08
Zm00001d012975	0	3.08463	0.0218987
Zm00001d011639	B3	3.0826	1.51583e-33
Zm00001d043318	Pfam:DUF567	3.08076	1.06873e-19
Zm00001d018795	Inherit from KOG: leucine rich repeat	3.07668	0.0147159
Zm00001d051451	AP2	3.07079	0.00331968
Zm00001d008273	Glycosyl hydrolases family 31	3.05884	2.69738e-07
Zm00001d041707	0	3.05809	0.00169264
Zm00001d021900	Plant protein of unknown function (DUF946)	3.05125	9.38228e-27
Zm00001d014250	Divergent CCT motif	3.05059	1.79246e-10
Zm00001d032223	2OG-Fe(II) oxygenase superfamily	3.04852	6.37616e-11
Zm00001d021895	beta-hexosaminidase	3.04372	4.84587e-05
Zm00001d028303	branched-chain-amino-acid aminotransferase	3.0386	4.64497e-14
Zm00001d052253	Kelch motif	3.03816	7.08514e-71
Zm00001d012482	transcription factor	3.03631	0.0125394
Zm00001d015394	PLATZ transcription factor	3.02893	3.99058e-11
Zm00001d019291	Plant invertase/pectin methylesterase inhibitor	3.02573	9.89937e-09
Zm00001d036756	The proteasome is a multicatalytic proteinase complex which is characterized by its ability to cleave peptides with Arg, Phe, Tyr, Leu, and Glu adjacent to the leaving group at neutral or slightly basic pH. The proteasome has an ATP-dependent proteolytic activity (By similarity)	3.02493	2.2392e-11
Zm00001d046668	0	3.02394	0.000104422
Zm00001d033503	E3 ubiquitin-protein ligase BAH1-like	3.02255	6.4102e-23
Zm00001d008370	Polyprenyl synthetase	3.02047	3.29998e-14
Zm00001d004698	receptor-like protein kinase	3.01574	5.08262e-07
Zm00001d039531	WRKY	3.0143	9.22805e-11
Zm00001d020251	0	3.01027	2.56993e-31
Zm00001d037797	Serine Carboxypeptidase	3.00282	2.67623e-83
Zm00001d027900	Divergent CCT motif	3.00008	5.30474e-26
Zm00001d021896	Legume lectin domain	2.99806	4.90153e-23
Zm00001d000001	Polyphenol oxidase middle domain	2.98933	2.51797e-37
Zm00001d017152	Chitin recognition protein	2.98569	4.90932e-41
Zm00001d021936	Sugar (and other) transporter	2.98261	1.02328e-100
Zm00001d042134	amino acid permease family protein	2.98192	0.0424922
Zm00001d013956	Tonoplast intrinsic protein	2.97524	0.00519673
Zm00001d038532	Protease inhibitor/seed storage/LTP family	2.97228	2.41942e-18
Zm00001d043654	Methyltransferase domain	2.96588	6.74291e-11
Zm00001d025922	KR domain	2.96421	0.0159137
Zm00001d024821	sucrose-phosphate phosphatase activity	2.96262	7.31947e-17
Zm00001d037528	Helix-loop-helix DNA-binding domain	2.95859	0.0186316
Zm00001d032046	Cytokinin dehydrogenase 1, FAD and cytokinin binding	2.95813	4.76453e-53
Zm00001d000162	Phosphoenolpyruvate carboxykinase	2.95762	0.00610025
Zm00001d020008	Indole-3-glycerol phosphate synthase	2.95752	3.40555e-39
Zm00001d012938	Sugar (and other) transporter	2.95751	1.12508e-05
Zm00001d042088	orotate phosphoribosyltransferase activity	2.95704	1.11934e-44
Zm00001d022222	0	2.95319	0.00044752
Zm00001d006117	Leucine rich repeat N-terminal domain	2.95079	6.49039e-24
Zm00001d033389	VQ motif	2.9484	6.21008e-22
Zm00001d035471	0	2.93647	6.18975e-25
Zm00001d020794	Plastocyanin-like domain	2.93383	1.1889e-61
Zm00001d042285	Protein tyrosine kinase	2.93357	5.14867e-38
Zm00001d027946	Transferase family	2.93242	4.78415e-08
Zm00001d033891	Core-2/I-Branching enzyme	2.93077	0.0171924
Zm00001d051478	Core component of nucleosome. Nucleosomes wrap and compact DNA into chromatin, limiting DNA accessibility to the cellular machineries which require DNA as a template. Histones thereby play a central role in transcription regulation, DNA repair, DNA replication and chromosomal stability. DNA accessibility is regulated via a complex set of post-translational modifications of histones, also called h…	2.92835	0.00115511
Zm00001d043742	STYKc	2.92464	4.18254e-22
Zm00001d017420	SANT	2.92428	5.7672e-12
Zm00001d011434	0	2.92369	0.0272564
Zm00001d029197	IQ calmodulin-binding motif	2.91157	4.35863e-30
Zm00001d035236	Plant calmodulin-binding domain	2.90671	3.36833e-25
Zm00001d028230	Sugar (and other) transporter	2.90574	5.82451e-56
Zm00001d019696	Cyclin, N-terminal domain	2.90524	0.000298871
Zm00001d019734	AP2	2.90492	0.00791898
Zm00001d004375	Protein of unknown function (DUF668)	2.90439	4.61994e-07
Zm00001d042063	Inherit from euNOG: expressed protein	2.9037	0.00972581
Zm00001d006753	Indole-3-acetic acid-amido synthetase	2.89989	1.69087e-05
Zm00001d031155	thaumatin-like protein	2.89582	0.0218122
Zm00001d025564	Plastocyanin-like domain	2.89143	7.04916e-11
Zm00001d026297	Arrestin (or S-antigen), N-terminal domain	2.89026	0.00625722
Zm00001d021736	1,4)-beta-D-glucans synthesis in grasses and cereals (Poaceae). The mixed-linked glucans (which are not present in walls of dicotyledons or most other monocotyledonous plants) are particularly important constituents of the walls of the starchy endosperm and aleurone cells of cereal grains such as oats, wheat, rice and barley. They can account for up to 70 by weight of the wall (By similarity)	2.88912	7.19455e-15
Zm00001d047492	Heavy-metal-associated domain	2.88184	2.17535e-76
Zm00001d016542	Oxidoreductase NAD-binding domain	2.87653	3.33027e-28
Zm00001d052042	Transferase family	2.87367	0.0269111
Zm00001d029341	Converts alpha-aldose to the beta-anomer. It is active on D-glucose, L-arabinose, D-xylose, D-galactose, maltose and lactose (By similarity)	2.86527	0.00540676
Zm00001d005383	Pfam:LACT	2.8567	1.02663e-10
Zm00001d043346	Pfam:efhand	2.85483	0.00278919
Zm00001d036668	Core-2/I-Branching enzyme	2.84866	6.22524e-24
Zm00001d012782	UDP-glucoronosyl and UDP-glucosyl transferase	2.84331	1.03881e-05
Zm00001d007616	Patatin-like phospholipase	2.84182	2.30452e-06
Zm00001d027532	0	2.83915	7.25294e-55
Zm00001d003830	Prephenate dehydratase	2.83827	2.12164e-36
Zm00001d037160	EamA-like transporter family	2.83183	1.12472e-14
Zm00001d012785	UDP-glucoronosyl and UDP-glucosyl transferase	2.83154	1.06445e-23
Zm00001d035899	Glycosyl hydrolases family 28	2.82386	5.48237e-40
Zm00001d014081	Protein of unknown function (DUF861)	2.82235	1.69337e-05
Zm00001d026657	Ccr4-not transcription complex, subunit	2.82172	2.16074e-10
Zm00001d020790	Helix-loop-helix DNA-binding domain	2.82036	0.000492495
Zm00001d020102	RAB	2.82024	2.1123e-06
Zm00001d006936	Peroxidase	2.82006	0.00816524
Zm00001d031993	Rhamnogalacturonate lyase family	2.81996	8.72389e-06
Zm00001d038023	#NAME?	2.81971	3.57915e-21
Zm00001d010175	AP2	2.81917	1.19769e-18
Zm00001d012702	Phosphoenolpyruvate carboxylase	2.8147	4.6779e-47
Zm00001d013502	0	2.81297	0.0133118
Zm00001d034387	CO_deh_flav_C	2.80542	1.05579e-31
Zm00001d045051	Zinc finger, C3HC4 type (RING finger)	2.80505	3.97312e-10
Zm00001d000434	Permease family	2.8044	6.87094e-43
Zm00001d010870	glutathione Stransferase	2.80386	4.9342e-14
Zm00001d022509	0	2.80367	1.17178e-10
Zm00001d022041	Cyclin-Dependent Kinase	2.80259	4.10952e-67
Zm00001d047017	Transcription factor	2.80058	2.70404e-25
Zm00001d012648	Core-2/I-Branching enzyme	2.79717	2.24719e-17
Zm00001d038883	STYKc	2.79316	0.00185214
Zm00001d002564	2OG-Fe(II) oxygenase superfamily	2.78996	4.2786e-16
Zm00001d000204	STAS domain	2.78801	2.84583e-14
Zm00001d043600	Phosphoribosyl transferase domain	2.7837	4.87812e-29
Zm00001d028400	THN	2.78258	0.000321745
Zm00001d014074	CCT motif	2.7812	1.48115e-39
Zm00001d044833	Fatty acid hydroxylase superfamily	2.77854	1.02393e-05
Zm00001d038288	Myb-like DNA-binding domain	2.77838	7.16781e-05
Zm00001d031736	heat stress transcription factor	2.77796	2.77132e-06
Zm00001d012818	Carrier of the growing fatty acid chain in fatty acid biosynthesis (By similarity)	2.77751	0.0148708
Zm00001d011413	#NAME?	2.77623	3.22256e-09
Zm00001d042135	amino acid permease family protein	2.7759	7.87781e-09
Zm00001d013377	0	2.77427	5.54014e-15
Zm00001d007027	Zinc finger, C3HC4 type (RING finger)	2.77281	1.13763e-20
Zm00001d038151	Inherit from strNOG: Basic 7S	2.77258	4.07932e-34
Zm00001d009178	Serine carboxypeptidase	2.76628	4.07823e-22
Zm00001d020521	ZnF_U1	2.76625	1.21535e-17
Zm00001d038784	AUX/IAA family	2.76465	5.08922e-21
Zm00001d052661	0	2.75608	1.81538e-18
Zm00001d014060	POT family	2.75419	0.000491152
Zm00001d021303	STYKc	2.75218	1.45077e-12
Zm00001d023400	cytochrome P450	2.75151	4.61029e-08
Zm00001d044076	0	2.7515	1.08718e-12
Zm00001d033320	UDP-glucoronosyl and UDP-glucosyl transferase	2.75114	7.12668e-11
Zm00001d021929	Polyprenyl synthetase	2.7505	9.74421e-13
Zm00001d026460	Glycosyltransferase family 43	2.74551	3.57938e-22
Zm00001d044460	Serine hydrolase (FSH1)	2.74192	6.1269e-27
Zm00001d026341	0	2.73694	2.40286e-05
Zm00001d050864	0	2.73473	6.00052e-25
Zm00001d039000	Pfam:DnaJ_C	2.73362	0.0243666
Zm00001d043084	Retrotransposon protein	2.73168	0.0195784
Zm00001d049273	0	2.73149	1.31862e-29
Zm00001d047549	Cytochrome p450	2.7232	0.0279738
Zm00001d048690	Serine carboxypeptidase	2.72049	2.65098e-36
Zm00001d033623	Plant lipoxygenase may be involved in a number of diverse aspects of plant physiology including growth and development, pest resistance, and senescence or responses to wounding (By similarity)	2.71966	6.57298e-40
Zm00001d046132	VQ motif	2.71956	1.24017e-08
Zm00001d045091	Transferase family	2.71522	0.0229619
Zm00001d039094	3-ketoacyl-CoA synthase	2.71214	1.3393e-06
Zm00001d004342	Agglutinin	2.7117	3.61854e-51
Zm00001d008909	gibberellin 2-beta-dioxygenase	2.71073	2.65498e-39
Zm00001d033044	GDSL-like Lipase/Acylhydrolase	2.70745	0.0256289
Zm00001d007264	PP2C_SIG	2.70452	0.0214953
Zm00001d026597	0	2.70157	1.36726e-21
Zm00001d020772	Cyclin, C-terminal domain	2.69967	0.000751151
Zm00001d005158	Domain of unknown function (DUF588)	2.69629	2.76926e-42
Zm00001d053702	Pfam:SPB_interacting	2.69438	0.00156605
Zm00001d017381	KR domain	2.69421	0.00286178
Zm00001d012304	Cytochrome P450	2.69122	4.90324e-28
Zm00001d047350	0	2.68417	8.33115e-06
Zm00001d021698	Pfam:DUF26	2.68376	1.94073e-26
Zm00001d009960	Transferase family	2.6832	2.3751e-08
Zm00001d020184	Protein tyrosine kinase	2.6824	0.0150062
Zm00001d047458	Inherit from euNOG: expressed protein	2.67871	3.22613e-07
Zm00001d039607	UDP-glucoronosyl and UDP-glucosyl transferase	2.67706	2.44667e-08
Zm00001d042013	S-locus glycoprotein family	2.6709	4.82609e-26
Zm00001d001824	Zinc finger protein	2.66913	4.18535e-29
Zm00001d043950	WRKY	2.66776	7.52183e-35
Zm00001d048903	Glycosyl hydrolases family 18	2.66653	3.04257e-11
Zm00001d052194	Heat shock protein	2.66643	2.03719e-29
Zm00001d047334	ZnF_C2H2	2.66498	0.03156
Zm00001d019400	Protease inhibitor/seed storage/LTP family	2.66339	5.31739e-29
Zm00001d015133	Natural resistance-associated macrophage protein	2.65749	1.42724e-05
Zm00001d002434	Ubiquinol oxidase	2.65549	5.30521e-19
Zm00001d025377	0	2.65547	6.91858e-06
Zm00001d023294	NAC domain transcription factor	2.65348	1.71532e-19
Zm00001d013926	Formin Homology 2 Domain	2.65134	3.6728e-06
Zm00001d038451	WRKY transcription factor	2.65056	0.00055553
Zm00001d020569	Myb-like DNA-binding domain	2.64905	4.25435e-06
Zm00001d011599	#N/A	2.64746	0.000983159
Zm00001d008841	Heat shock protein	2.64503	1.8733e-07
Zm00001d038325	Protein of unknown function (DUF1218)	2.64023	3.98315e-30
Zm00001d043853	Pfam:UPF0089	2.63601	3.36296e-44
Zm00001d005788	ZnF_C2H2	2.63538	6.66226e-07
Zm00001d048558	glutathione Stransferase	2.63506	1.63884e-23
Zm00001d043795	Glutathione S-transferase, C-terminal domain	2.62648	2.08519e-08
Zm00001d022630	RNase S-like protein	2.61903	5.04307e-23
Zm00001d031678	Regulator of biological processes that recruits a histone deacetylase to control gene transcription. May play a role in the entry into mitosis, negatively regulating the cell proliferation. Formation of stable complexes with geminiviridae replication-associated proteins may create a cellular environment which favors viral DNA replication (By similarity)	2.61791	1.76324e-07
Zm00001d043701	Peptidase dimerisation domain	2.61667	3.89595e-06
Zm00001d037939	3-hydroxyacyl-CoA dehydrogenase, C-terminal domain	2.61372	5.99188e-16
Zm00001d013099	alpha/beta hydrolase fold	2.61147	4.77323e-10
Zm00001d032401	Pfam:DUF26	2.60931	0.0496137
Zm00001d052008	ENTH	2.60738	1.11429e-41
Zm00001d045311	Putative serine esterase (DUF676)	2.60302	1.92503e-26
Zm00001d038412	Ammonium Transporter Family	2.60281	1.34811e-34
Zm00001d043293	cytokinin	2.60168	1.44211e-09
Zm00001d035775	E1-E2 ATPase	2.59619	3.4776e-51
Zm00001d019629	Putative undecaprenyl diphosphate synthase	2.59506	2.87433e-23
Zm00001d000195	Mate efflux family protein	2.58462	7.49124e-05
Zm00001d037182	NADH:flavin oxidoreductase / NADH oxidase family	2.58367	1.57641e-11
Zm00001d019256	UDP-glucoronosyl and UDP-glucosyl transferase	2.57968	6.97728e-33
Zm00001d024543	No apical meristem (NAM) protein	2.57855	2.9344e-79
Zm00001d003160	bromo adjacent homology domain containing 1	2.57654	3.7911e-07
Zm00001d048865	cytochrome P450	2.57406	4.65379e-11
Zm00001d007184	Glycosyl transferase family 8	2.57326	9.87515e-10
Zm00001d048273	Protein of unknown function (DUF1677)	2.5695	2.43446e-15
Zm00001d020692	Galactosyltransferase	2.56693	8.17066e-25
Zm00001d028374	Ubox	2.55955	0.000202653
Zm00001d049954	Pyridine nucleotide-disulphide oxidoreductase	2.55953	3.52161e-45
Zm00001d049286	Leucine rich repeat N-terminal domain	2.55753	1.07148e-13
Zm00001d005460	Calreticulin family	2.55653	1.88114e-39
Zm00001d051194	arginine decarboxylase	2.55531	3.92176e-31
Zm00001d019628	0	2.55084	2.94202e-24
Zm00001d005377	Pfam:LACT	2.55036	9.67076e-36
Zm00001d018203	WRKY	2.5477	0.022426
Zm00001d014842	chitin binding	2.54291	1.72768e-16
Zm00001d048949	Barwin family	2.5412	6.6393e-06
Zm00001d043925	ATPase, Ca transporting, plasma membrane	2.53863	1.85922e-13
Zm00001d029397	Hydrolyzes glycerol-phospholipids at the terminal phosphodiesteric bond (By similarity)	2.53805	1.61171e-19
Zm00001d038221	No apical meristem (NAM) protein	2.53303	2.22078e-27
Zm00001d048709	tryptophan synthase	2.53229	1.01197e-23
Zm00001d026377	Sugar (and other) transporter	2.53174	1.21023e-05
Zm00001d038049	Glycosyl hydrolases family 17	2.5305	0.00590808
Zm00001d011393	Pfam:C4dic_mal_tran	2.52954	1.33066e-14
Zm00001d011157	Pfam:DUF26	2.52452	0.0129146
Zm00001d020620	0	2.52353	5.68624e-08
Zm00001d049204	Cleavage site for pathogenic type III effector avirulence factor Avr	2.52092	1.3659e-08
Zm00001d016891	Galactosyltransferase	2.5194	1.70292e-24
Zm00001d010131	ZnF_C2H2	2.51659	2.27909e-18
Zm00001d043877	No apical meristem (NAM) protein	2.51641	0.00116522
Zm00001d003492	Inherit from euNOG: expressed protein	2.51449	1.82813e-12
Zm00001d019758	Chlorophyllase	2.51345	0.0386173
Zm00001d038216	Transcription factor	2.51173	0.0327524
Zm00001d021684	Pfam:DUF26	2.50818	2.6515e-35
Zm00001d019399	Protease inhibitor/seed storage/LTP family	2.50747	4.54077e-19
Zm00001d025586	Converts alpha-aldose to the beta-anomer. It is active on D-glucose, L-arabinose, D-xylose, D-galactose, maltose and lactose (By similarity)	2.50431	2.55833e-08
Zm00001d025864	Myb-like DNA-binding domain	2.49961	7.03476e-25
Zm00001d042572	0	2.49519	7.80108e-33
Zm00001d025533	Aldo/keto reductase family	2.49462	7.75796e-18
Zm00001d035243	Amino acid permease	2.48961	1.8841e-23
Zm00001d021699	Pfam:DUF26	2.48869	3.92627e-14
Zm00001d043025	WRKY	2.48819	1.38384e-17
Zm00001d037329	0	2.48805	2.2081e-27
Zm00001d039988	0	2.48432	3.95535e-05
Zm00001d043515	AUX/IAA family	2.48312	2.14882e-46
Zm00001d033174	reversibly glycosylated polypeptide	2.48051	2.60735e-92
Zm00001d017976	Ubox	2.47408	7.04564e-05
Zm00001d028744	2OG-Fe(II) oxygenase superfamily	2.4726	1.49498e-27
Zm00001d010961	STYKc	2.47156	1.10131e-13
Zm00001d048263	Divergent CCT motif	2.46295	1.22544e-10
Zm00001d042887	Domain of unknown function (DUF3475)	2.46219	3.40717e-14
Zm00001d052551	carbonic anhydrase	2.4607	5.91705e-05
Zm00001d042961	Respiratory burst	2.45264	5.01114e-13
Zm00001d017977	CHASE domain	2.45068	4.88538e-43
Zm00001d013112	IQ calmodulin-binding motif	2.44744	3.68594e-07
Zm00001d028331	glucan endo-1-3-beta-glucosidase	2.44572	0.00120214
Zm00001d043713	0	2.44282	0.00225342
Zm00001d052744	CAP10	2.44104	5.41274e-13
Zm00001d038772	Inherit from KOG: zinc finger CCCH domain-containing protein	2.43848	1.46065e-08
Zm00001d018627	Sugar (and other) transporter	2.43815	2.7278e-30
Zm00001d052269	auxin efflux carrier	2.4347	5.86201e-11
Zm00001d008922	BROMO	2.43417	7.81781e-46
Zm00001d020417	0	2.434	5.1037e-07
Zm00001d009908	RmlD substrate binding domain	2.43069	2.87006e-13
Zm00001d008703	#N/A	2.43031	0.00403303
Zm00001d037945	Zinc finger, C3HC4 type (RING finger)	2.43011	2.58359e-11
Zm00001d009066	Myb-like DNA-binding domain	2.42684	0.0278609
Zm00001d012549	U3 small nucleolar RNA-associated protein	2.42456	0.0402442
Zm00001d029183	Cytochrome P450	2.42419	2.86253e-39
Zm00001d052545	0	2.42324	1.82188e-29
Zm00001d043039	Inherit from strNOG: epidermal patterning factor-like protein	2.42181	0.0371309
Zm00001d014253	Divergent CCT motif	2.4212	5.7202e-17
Zm00001d028561	heat shock	2.42104	0.000680201
Zm00001d020736	Carboxylesterase family	2.42076	5.16901e-15
Zm00001d006739	Protein of unknown function DUF260	2.41991	9.07357e-10
Zm00001d017383	Myb-like DNA-binding domain	2.41874	0.0101114
Zm00001d027899	Divergent CCT motif	2.41515	1.61078e-05
Zm00001d034130	0	2.41443	2.0411e-08
Zm00001d039364	DJ-1/PfpI family	2.41174	8.1602e-23
Zm00001d013619	Auxin responsive protein	2.40472	8.4785e-07
Zm00001d042779	Basic region leucine zipper	2.40354	0.000475961
Zm00001d021093	0	2.40162	5.42217e-07
Zm00001d010520	PlsC	2.4001	4.586e-20
Zm00001d003099	Serine incorporator (Serinc)	2.39872	0.003024
Zm00001d000272	photosystem I P700 chlorophyll a apoprotein	2.393	0.0139799
Zm00001d029922	flavin-containing monooxygenase FMO GS-OX-like	2.38929	1.81697e-15
Zm00001d027387	Peptidase inhibitor I9	2.38925	5.71201e-29
Zm00001d046157	0	2.38889	1.72197e-24
Zm00001d001989	0	2.3866	6.31873e-20
Zm00001d032654	0	2.38656	0.000179423
Zm00001d052124	Pfam:DUF231	2.38488	3.68477e-13
Zm00001d001832	Late embryogenesis abundant protein	2.3848	2.46352e-06
Zm00001d033517	Nodulin-like	2.38272	1.82103e-09
Zm00001d042056	Pfam:efhand	2.3826	3.28051e-14
Zm00001d014804	Eukaryotic aspartyl protease	2.38001	4.39245e-34
Zm00001d038471	Ubox	2.37973	4.16078e-26
Zm00001d021094	0	2.37834	0.00106191
Zm00001d051504	Triose-phosphate Transporter family	2.37299	2.23461e-43
Zm00001d014244	GDSL-like Lipase/Acylhydrolase	2.36912	9.97737e-16
Zm00001d037494	0	2.36741	0.000514706
Zm00001d002302	Auxin responsive protein	2.36726	0.00495848
Zm00001d048020	May not function as an oxygen storage or transport protein, but might act as an oxygen sensor or play a role in electron transfer, possibly to a bound oxygen molecule	2.36683	4.43573e-45
Zm00001d021898	DNA repair protein Rad51	2.36668	5.37846e-06
Zm00001d017864	Eukaryotic aspartyl protease	2.36542	4.23416e-42
Zm00001d009328	Protein of unknown function (DUF563)	2.3572	4.24664e-11
Zm00001d035461	HECTc	2.35539	3.80646e-28
Zm00001d044348	0	2.35395	0.0338094
Zm00001d008878	VQ motif	2.34933	8.58634e-06
Zm00001d007301	Protein disulfide isomerase	2.34922	1.40207e-48
Zm00001d046993	Auxin responsive protein	2.34811	0.00884734
Zm00001d047981	Glutamate decarboxylase	2.34639	5.29501e-35
Zm00001d006947	cytochrome P450	2.34532	0.0436086
Zm00001d000298	BRASSINOSTEROID INSENSITIVE 1-associated receptor kinase 1	2.34458	0.000605362
Zm00001d037759	Inherit from lilNOG: Calmodulin-binding protein	2.34108	1.17194e-07
Zm00001d025825	VWA domain containing CoxE-like protein	2.34009	2.75088e-05
Zm00001d019457	Domain of unknown function (DUF588)	2.33834	7.44193e-11
Zm00001d021930	UAA transporter family	2.33662	5.6085e-38
Zm00001d007974	Inherit from euNOG: expressed protein	2.33581	0.00146479
Zm00001d011881	GRAS domain family	2.33261	1.54068e-08
Zm00001d028103	glycosyl hydrolase family 10 protein	2.33186	1.9603e-06
Zm00001d009103	AP2	2.33176	2.12269e-37
Zm00001d032291	Heavy-metal-associated domain	2.33032	3.45433e-27
Zm00001d030101	0	2.32931	4.13466e-06
Zm00001d048517	May be involved in modulation of pathogen defense and leaf cell death (By similarity)	2.32916	4.42238e-06
Zm00001d044518	0	2.32725	4.70693e-15
Zm00001d026480	AUX/IAA family	2.32442	7.13887e-11
Zm00001d003515	Eukaryotic aspartyl protease	2.32334	0.0404631
Zm00001d018220	Glutathione S-transferase, C-terminal domain	2.32285	8.05345e-18
Zm00001d008535	Protein of unknown function (DUF1666)	2.32227	7.98665e-11
Zm00001d048702	Cytochrome p450	2.31987	6.97882e-11
Zm00001d003356	0	2.31547	1.76338e-14
Zm00001d005594	Sugar (and other) transporter	2.30977	4.97321e-45
Zm00001d018001	Permease family	2.30897	6.32847e-14
Zm00001d017425	Cytochrome b5-like Heme/Steroid binding domain	2.30519	1.77536e-13
Zm00001d010373	HAD superfamily, subfamily IIIB (Acid phosphatase)	2.29968	3.97309e-19
Zm00001d021683	Pfam:DUF26	2.29702	0.000253562
Zm00001d016616	AP2	2.29297	2.60708e-11
Zm00001d011921	Rapid ALkalinization Factor (RALF)	2.29083	9.92523e-05
Zm00001d002287	Leucine rich repeat N-terminal domain	2.29043	3.59964e-05
Zm00001d043849	0	2.28715	2.7985e-09
Zm00001d039392	Amino acid permease	2.28643	3.87689e-10
Zm00001d038520	receptor-like protein kinase	2.28625	0.00113662
Zm00001d033990	Pfam:UPF0005	2.28546	2.13206e-18
Zm00001d047202	VQ motif	2.28309	1.42962e-05
Zm00001d032806	Amb_all	2.27966	2.72523e-13
Zm00001d031189	VQ motif	2.27807	1.1874e-05
Zm00001d039575	2OG-Fe(II) oxygenase superfamily	2.27335	9.23172e-25
Zm00001d027991	transcription regulatory region sequence-specific DNA binding	2.2727	5.40984e-15
Zm00001d053916	ERCC4	2.27157	0.000221842
Zm00001d014405	No apical meristem (NAM) protein	2.26786	1.3275e-12
Zm00001d025455	NB-ARC domain	2.26526	9.82615e-14
Zm00001d028611	synthase	2.25589	0.0036173
Zm00001d003101	Leucine rich repeat N-terminal domain	2.25217	8.09436e-28
Zm00001d020401	Involved in lignin biosynthesis. Catalyzes the final step specific for the production of lignin monomers, like coniferyl alcohol, sinapyl alcohol and 4-coumaryl alcohol (By similarity)	2.25185	3.2944e-06
Zm00001d003471	Sugar (and other) transporter	2.25162	3.14075e-05
Zm00001d049742	Protein of unknown function, DUF547	2.25025	0.000463771
Zm00001d036854	C2 domain	2.25002	1.35747e-07
Zm00001d023596	amino acid	2.24527	4.5398e-36
Zm00001d043209	0	2.24385	0.000559952
Zm00001d042608	Kinesin-associated protein (KAP)	2.2427	1.08589e-06
Zm00001d012420	MreB/Mbl protein	2.2427	3.25916e-06
Zm00001d019116	AP2	2.2396	1.66404e-16
Zm00001d035865	Transferase family	2.23958	1.30011e-07
Zm00001d047020	Putative GTPase activating protein for Arf	2.23949	7.28822e-88
Zm00001d022424	No apical meristem (NAM) protein	2.23722	1.92198e-17
Zm00001d022636	Nodulin-like	2.23605	1.6837e-05
Zm00001d053706	ABC transporter transmembrane region	2.23402	1.34812e-10
Zm00001d026184	AP2	2.23401	2.47812e-06
Zm00001d036401	Hsp90 protein	2.22942	1.82479e-32
Zm00001d027656	Pheophorbide a oxygenase	2.22688	5.02705e-45
Zm00001d039245	WRKY	2.2246	1.49057e-16
Zm00001d022163	Protein of unknown function (DUF1645)	2.2233	7.00897e-43
Zm00001d047664	Inherit from lilNOG: expressed protein	2.22242	2.23086e-05
Zm00001d033675	EamA-like transporter family	2.2204	9.15516e-20
Zm00001d026029	Protein of unknown function (DUF581)	2.21881	4.62491e-26
Zm00001d053634	0	2.21809	1.43988e-08
Zm00001d020170	Sulfite exporter TauE/SafE	2.21527	3.8547e-40
Zm00001d012402	Domain of unknown function (DUF3475)	2.21514	1.3732e-17
Zm00001d008976	Ketopantoate hydroxymethyltransferase	2.21417	3.19666e-12
Zm00001d034129	Peroxidase	2.20884	1.8362e-07
Zm00001d036550	Inherit from strNOG: lipid transfer-like protein	2.20649	3.25567e-21
Zm00001d024621	0	2.20411	1.40437e-19
Zm00001d021629	MatE	2.20359	3.00158e-13
Zm00001d038064	Cytochrome P450	2.20321	9.05572e-13
Zm00001d004744	Myb-like DNA-binding domain	2.20252	0.0461577
Zm00001d037623	DVL family	2.19878	7.14597e-11
Zm00001d045369	0	2.19742	0.00664771
Zm00001d018809	Glutathione S-transferase, N-terminal domain	2.19609	1.25449e-31
Zm00001d012229	Transmembrane amino acid transporter protein	2.1959	2.08827e-07
Zm00001d019936	0	2.19138	1.53972e-22
Zm00001d031222	Aaa atpase	2.18889	6.06983e-08
Zm00001d044927	0	2.18273	5.42379e-06
Zm00001d037934	RmlD substrate binding domain	2.17665	2.2393e-33
Zm00001d050689	U-box domain-containing protein	2.17656	2.28256e-24
Zm00001d031128	5-methyltetrahydropteroyltriglutamate-homocysteine methyltransferase	2.1743	1.90559e-22
Zm00001d000202	Snf7	2.16785	1.15146e-06
Zm00001d038165	gibberellin receptor	2.16619	3.01896e-40
Zm00001d028999	No apical meristem (NAM) protein	2.16611	1.15032e-09
Zm00001d019725	Plastocyanin-like domain	2.16568	8.52394e-18
Zm00001d027434	0	2.16552	1.91997e-13
Zm00001d053612	Plant PDR ABC transporter associated	2.16438	8.82113e-08
Zm00001d013057	Protein of unknown function (DUF569)	2.16065	9.39492e-17
Zm00001d053746	transcription factor	2.1605	1.15559e-12
Zm00001d039591	0	2.15932	8.88665e-40
Zm00001d045119	Plant protein of unknown function (DUF868)	2.15828	0.0221615
Zm00001d042750	Late embryogenesis abundant protein	2.15511	0.000226784
Zm00001d029602	Protein of unknown function DUF260	2.15463	3.55396e-18
Zm00001d002064	Glycosyltransferase family 43	2.15077	2.14329e-22
Zm00001d002436	Ubiquinol oxidase	2.14914	1.46978e-18
Zm00001d005878	0	2.14841	0.0189963
Zm00001d002199	PAN-like domain	2.14784	0.00026932
Zm00001d043253	serine threonine-protein kinase	2.14762	5.55522e-19
Zm00001d039274	4-coumarate--CoA	2.14718	0.00178131
Zm00001d048634	2OG-Fe(II) oxygenase superfamily	2.14693	1.47458e-27
Zm00001d017014	Heavy-metal-associated domain	2.14405	0.0362506
Zm00001d030759	Legume lectin domain	2.14316	6.08284e-22
Zm00001d011041	Protein of unknown function (DUF1635)	2.13879	6.7221e-06
Zm00001d004906	STYKc	2.13757	0.0409453
Zm00001d002521	Protein of unknown function (DUF581)	2.13686	3.87071e-13
Zm00001d010985	UAA transporter family	2.13569	3.36547e-21
Zm00001d035462	2OG-Fe(II) oxygenase superfamily	2.13521	5.55827e-14
Zm00001d034356	oligopeptide binding	2.13295	1.54564e-34
Zm00001d033931	Alcohol dehydrogenase 1	2.13208	1.73934e-68
Zm00001d026471	UDP-glucoronosyl and UDP-glucosyl transferase	2.13141	0.000604756
Zm00001d024522	Helix-loop-helix DNA-binding domain	2.12804	1.84415e-07
Zm00001d020351	alpha-amylase	2.12744	9.32913e-22
Zm00001d032480	Actins are highly conserved proteins that are involved in various types of cell motility and are ubiquitously expressed in all eukaryotic cells	2.12597	2.58497e-17
Zm00001d040697	Catalyzes the formation of S-adenosylmethionine from methionine and ATP. The overall synthetic reaction is composed of two sequential steps, AdoMet formation and the subsequent tripolyphosphate hydrolysis which occurs prior to release of AdoMet from the enzyme (By similarity)	2.12571	5.27256e-42
Zm00001d045063	cytochrome P450	2.12491	2.26129e-16
Zm00001d028988	E1-E2 ATPase	2.12469	2.5165e-16
Zm00001d018700	Xyloglucan fucosyltransferase	2.12378	1.65806e-06
Zm00001d052210	UDP-glucoronosyl and UDP-glucosyl transferase	2.12373	0.00185219
Zm00001d037916	Thiamin pyrophosphokinase, vitamin B1 binding domain	2.12295	1.24155e-14
Zm00001d033991	STYKc	2.12289	0.0115074
Zm00001d038358	Amino acid kinase family	2.12219	1.1084e-18
Zm00001d010353	Dienelactone hydrolase family protein	2.1209	2.0232e-06
Zm00001d035119	ACT domain	2.12089	0.00383096
Zm00001d045785	STYKc	2.12031	6.62181e-26
Zm00001d017591	AP2	2.11962	0.00099363
Zm00001d002415	Inherit from lilNOG: expressed protein	2.11598	2.45036e-15
Zm00001d050218	This enzyme is required for electron transfer from NADP to cytochrome P450 (By similarity)	2.11573	2.82843e-07
Zm00001d037242	Sodium:solute symporter family	2.11299	2.00695e-13
Zm00001d042148	Cytokinin dehydrogenase 1, FAD and cytokinin binding	2.11293	4.23411e-17
Zm00001d051592	0	2.11048	0.0346689
Zm00001d024768	WRKY	2.1101	7.4392e-17
Zm00001d017849	Inherit from strNOG: expressed protein	2.10876	6.57847e-15
Zm00001d011377	GH3 auxin-responsive promoter	2.1083	5.45391e-20
Zm00001d014611	ABC transporter	2.10807	4.81421e-25
Zm00001d026191	transcription factor	2.10804	7.07672e-11
Zm00001d042625	pectinesterase	2.10741	1.87804e-23
Zm00001d015589	Cytochrome p450	2.10698	5.60257e-10
Zm00001d041082	Terpene synthase family, metal binding domain	2.10395	7.80668e-09
Zm00001d051620	Domain of unknown function (DUF296)	2.10348	0.00471074
Zm00001d040023	STYKc	2.10203	4.96487e-16
Zm00001d003530	Serine Carboxypeptidase homologue, expressed	2.10182	2.72257e-12
Zm00001d001924	2OG-Fe(II) oxygenase superfamily	2.10121	4.65674e-05
Zm00001d004908	0	2.09886	1.21742e-08
Zm00001d012968	ZnF_C2H2	2.09804	1.09238e-05
Zm00001d038420	Zinc finger, C3HC4 type (RING finger)	2.09407	1.53002e-05
Zm00001d010075	Inherit from strNOG: expressed protein	2.09137	1.84656e-15
Zm00001d009160	0	2.08986	0.0376213
Zm00001d033062	MATE efflux family protein, expressed	2.08815	2.90814e-05
Zm00001d020463	transporter	2.08789	0.00212562
Zm00001d050308	Zinc-finger of the MIZ type in Nse subunit	2.08482	0.00308267
Zm00001d033024	Pyridoxal-dependent decarboxylase conserved domain	2.0824	2.62408e-15
Zm00001d014623	ATPase family associated with various cellular activities (AAA)	2.07771	0.0107797
Zm00001d054051	0	2.07617	0.000857601
Zm00001d018106	Phosphate-induced protein 1 conserved region	2.07581	0.000386355
Zm00001d051420	dehydrin	2.07565	2.7666e-13
Zm00001d027355	Rhomboid family	2.07397	9.60403e-11
Zm00001d052212	RNA recognition motif. (a.k.a. RRM, RBD, or RNP domain)	2.07315	1.07359e-09
Zm00001d038056	Gibberellin regulated protein	2.07062	0.0396097
Zm00001d001943	Glycosyl hydrolases family 32 C terminal	2.07048	0.045534
Zm00001d009222	Inorganic H+ pyrophosphatase	2.06985	0.0376111
Zm00001d040850	Shikimate dehydrogenase substrate binding domain	2.06697	2.0459e-24
Zm00001d021835	Pfam:efhand	2.06593	1.77574e-45
Zm00001d043220	0	2.06055	5.52788e-11
Zm00001d011838	Protein of unknown function (DUF563)	2.05662	1.41746e-22
Zm00001d021761	Myb-like DNA-binding domain	2.05606	7.30097e-05
Zm00001d000002	starch synthase	2.05536	5.44857e-12
Zm00001d042292	Auxin responsive protein	2.05506	0.000102492
Zm00001d034488	Nodulin-like	2.04999	2.2972e-25
Zm00001d033633	Inherit from KOG: Haloacid dehalogenase-like hydrolase family protein	2.04873	5.63714e-27
Zm00001d033241	Amino acid permease	2.04869	9.54895e-06
Zm00001d013751	reversibly glycosylated polypeptide	2.04652	3.31224e-58
Zm00001d049277	KR domain	2.04432	0.00209208
Zm00001d014993	luminal-binding protein	2.04265	1.11504e-33
Zm00001d043205	Transcription factor	2.04229	2.81016e-32
Zm00001d028317	STYKc	2.04044	2.69622e-12
Zm00001d013406	Putative lysophospholipase	2.03892	1.2379e-14
Zm00001d034435	0	2.0384	0.018032
Zm00001d046234	Family of unknown function (DUF706)	2.03793	1.29509e-05
Zm00001d008724	Leucine rich repeat N-terminal domain	2.03746	0.000853434
Zm00001d031769	Nitrate reductase is a key enzyme involved in the first step of nitrate assimilation in plants, fungi and bacteria (By similarity)	2.03733	0.0304136
Zm00001d038366	PlsC	2.03595	2.2847e-08
Zm00001d048705	Cytochrome p450	2.03392	3.17174e-21
Zm00001d013307	Plant zinc cluster domain	2.03278	9.89947e-08
Zm00001d036650	VQ motif	2.03277	4.30338e-22
Zm00001d041550	heat shock	2.03276	0.00149324
Zm00001d047972	type I inositol-1,4,5-trisphosphate 5-phosphatase	2.03063	7.16803e-06
Zm00001d048189	Sulfate transporter	2.0281	1.20269e-10
Zm00001d035013	Cytochrome P450	2.02655	3.33994e-05
Zm00001d045567	EamA-like transporter family	2.02465	3.14635e-17
Zm00001d032608	Melibiase	2.01845	7.62159e-51
Zm00001d039488	Ndr family	2.01766	8.97003e-09
Zm00001d010594	Glutaredoxin	2.01696	1.57588e-05
Zm00001d039052	transporter	2.01343	1.78849e-22
Zm00001d007687	Tropinone reductase	2.01131	4.81421e-25
Zm00001d017380	Cytochrome b5-like Heme/Steroid binding domain	2.007	8.99876e-12
Zm00001d030683	0	2.00683	6.27309e-13
Zm00001d028358	Tetratricopeptide repeat	2.00574	0.0119223
Zm00001d043166	UDP-glucoronosyl and UDP-glucosyl transferase	2.0052	2.91276e-10
Zm00001d006158	0	2.00438	9.57062e-22
Zm00001d035445	gamma-glutamylcysteine synthetase	2.00435	4.94329e-15
Zm00001d048969	PHD-finger	2.00055	1.64554e-06
Zm00001d029051	Protein of unknown function (DUF3133)	1.99708	3.03903e-08
Zm00001d037073	Transferase family	1.99457	2.05782e-05
Zm00001d008539	0	1.99291	1.84082e-11
Zm00001d015091	Pfam:UPF0005	1.99261	0.0350782
Zm00001d019230	AP2	1.98869	5.73861e-20
Zm00001d045336	0	1.9868	5.05727e-24
Zm00001d007251	Permease family	1.98595	0.000417414
Zm00001d042095	Glutathione S-transferase, N-terminal domain	1.98298	0.000105198
Zm00001d053818	STYKc	1.98247	1.32879e-11
Zm00001d046422	Cytochrome P450	1.98134	1.38953e-05
Zm00001d012607	Minor allergen Alt a 7	1.98059	5.16306e-78
Zm00001d003048	Archaeal ATPase	1.98024	6.68425e-15
Zm00001d019985	GDSL-like Lipase/Acylhydrolase	1.97947	1.10054e-05
Zm00001d046634	0	1.97757	0.0455231
Zm00001d041608	Inherit from strNOG: Catalyzes the transfer of the phosphorylinositol group from phosphatidylinositol (PI) to phytoceramide, an essential step in sphingolipid biosynthesis	1.9774	1.04776e-31
Zm00001d010579	calcium-dependent protein kinase	1.97684	1.07581e-16
Zm00001d010770	Protein of unknown function (DUF616)	1.97677	0.0392134
Zm00001d012010	0	1.97329	3.57585e-26
Zm00001d049239	adenosylhomocysteinase	1.97328	2.34885e-37
Zm00001d016708	May play a role in sucrose partitioning during seed development and in stress response (By similarity)	1.97224	3.40304e-30
Zm00001d032485	0	1.97017	3.73884e-31
Zm00001d051316	SANT	1.96839	0.00313233
Zm00001d043238	Peroxidase	1.96838	1.18276e-22
Zm00001d045788	UDP-glucoronosyl and UDP-glucosyl transferase	1.96813	3.73827e-08
Zm00001d044769	0	1.96783	5.05407e-11
Zm00001d035994	2OG-Fe(II) oxygenase superfamily	1.96726	0.000123293
Zm00001d040670	dihydrolipoyllysine-residue acetyltransferase component of pyruvatedehydrogenase complex	1.96549	6.2296e-39
Zm00001d013958	expressed protein	1.96428	4.56114e-15
Zm00001d042917	Transcription factor	1.96203	7.32433e-07
Zm00001d017251	WAX2 C-terminal domain	1.96157	6.24164e-05
Zm00001d047507	Zinc finger, C3HC4 type (RING finger)	1.95933	2.20174e-05
Zm00001d009797	Glyoxalase/Bleomycin resistance protein/Dioxygenase superfamily	1.95879	6.01704e-11
Zm00001d048458	Inherit from strNOG: cell growth defect factor 2	1.95731	4.75337e-06
Zm00001d005392	Pfam:LACT	1.95581	0.00210641
Zm00001d006165	TCP family transcription factor	1.95578	1.10356e-10
Zm00001d034859	0	1.95546	4.09941e-44
Zm00001d037783	serine threonine-protein kinase	1.95535	1.22956e-10
Zm00001d002687	Cytochrome P450	1.95284	0.000288826
Zm00001d017992	matrix metallopeptidase	1.9522	0.00048666
Zm00001d031880	Zinc finger, C3HC4 type (RING finger)	1.95144	0.0133334
Zm00001d009814	Leucine rich repeat N-terminal domain	1.95124	0.0212163
Zm00001d013376	STYKc	1.94869	5.01664e-24
Zm00001d006217	STYKc	1.94836	0.0377898
Zm00001d038810	VQ motif	1.94529	4.71834e-07
Zm00001d021673	0	1.94484	1.39141e-20
Zm00001d044947	Lipase (class 3)	1.9446	0.03147
Zm00001d038762	Respiratory burst	1.94221	1.28229e-25
Zm00001d048226	Protein of unknown function (DUF740)	1.94197	6.08266e-09
Zm00001d023385	Phytosulfokine precursor protein (PSK)	1.93826	0.00281741
Zm00001d052333	Hypoxia induced protein conserved region containing protein, expressed	1.93623	4.97748e-12
Zm00001d031677	Stress up-regulated Nod 19	1.9299	2.30499e-17
Zm00001d003395	Anthranilate synthase component	1.92916	1.05051e-15
Zm00001d048680	STYKc	1.92664	7.06625e-93
Zm00001d043256	PAN_AP	1.92548	4.30587e-10
Zm00001d028870	Inherit from lilNOG: expressed protein	1.92503	9.72504e-05
Zm00001d051628	Diacylglycerol acyltransferase	1.92447	2.28074e-47
Zm00001d038696	0	1.92168	0.00314031
Zm00001d021752	Nucleoside transporter	1.92049	4.44629e-29
Zm00001d015330	0	1.92042	8.63855e-08
Zm00001d011081	Cytochrome b5-like Heme/Steroid binding domain	1.9196	3.16413e-34
Zm00001d047893	phosphoenolpyruvate carboxykinase	1.9194	1.03599e-20
Zm00001d001785	Plant phosphoribosyltransferase C-terminal	1.91824	0.0181044
Zm00001d028502	alpha-galactosidase	1.91455	1.04767e-34
Zm00001d010970	Dehydrogenase	1.91354	2.39007e-32
Zm00001d009084	Methyltransferase domain	1.91321	1.73841e-32
Zm00001d038730	calcineurin B-like protein	1.91296	4.64497e-14
Zm00001d020703	B_lectin	1.91247	5.49766e-10
Zm00001d049860	No apical meristem (NAM) protein	1.91235	6.87538e-34
Zm00001d042209	carboxylesterase activity	1.91206	0.00267283
Zm00001d031009	Pfam:CXC	1.91043	0.04494
Zm00001d034433	HSF-type DNA-binding	1.90455	8.95255e-29
Zm00001d014945	L-lactate dehydrogenase	1.90365	0.0181661
Zm00001d034184	Allene oxide synthase	1.90257	1.97664e-18
Zm00001d008891	B_lectin	1.90166	1.33066e-14
Zm00001d015205	alpha/beta hydrolase fold	1.90065	1.80497e-44
Zm00001d001862	0	1.89949	7.29386e-11
Zm00001d049028	Glycosyl hydrolases family 18	1.89907	1.21984e-21
Zm00001d013210	0	1.89858	8.89209e-30
Zm00001d028325	cytochrome P450	1.89587	1.33071e-54
Zm00001d043344	glutathione s-transferase	1.89521	0.00182962
Zm00001d015201	RWP-RK domain	1.89285	1.13162e-17
Zm00001d025057	Aldo/keto reductase family	1.8918	1.311e-13
Zm00001d015053	Terpene synthase family, metal binding domain	1.88745	6.28314e-13
Zm00001d017214	0	1.88672	0.00663044
Zm00001d026070	SPX domain-containing membrane protein	1.88636	5.77664e-16
Zm00001d051216	TCP family transcription factor	1.8856	0.000642565
Zm00001d003185	Protein of unknown function (DUF642)	1.88318	0.00090191
Zm00001d034615	Pfam:DUF567	1.88159	9.03517e-13
Zm00001d012322	Cytochrome P450	1.88127	5.19155e-07
Zm00001d049381	0	1.8811	3.33591e-11
Zm00001d002364	ethylene-responsive transcription factor	1.88085	3.17682e-07
Zm00001d012569	0	1.87758	0.000121256
Zm00001d029056	PA domain	1.87649	4.56967e-44
Zm00001d043516	STYKc	1.87632	5.09418e-16
Zm00001d046667	0	1.87622	5.65988e-09
Zm00001d027585	kinase inhibitor	1.87472	5.32968e-17
Zm00001d034512	0	1.8747	0.0176615
Zm00001d011656	STYKc	1.87288	0.00230537
Zm00001d025921	Legume lectin domain	1.87216	3.14836e-14
Zm00001d022139	K13464 jasmonate ZIM domain-containing protein	1.87049	6.96917e-36
Zm00001d018461	Pfam:DUF862	1.86693	9.60373e-20
Zm00001d042870	Acyl-transferase	1.86501	0.0335981
Zm00001d039037	Lipopolysaccharide kinase (Kdo/WaaP) family	1.8637	1.29978e-14
Zm00001d038751	DnaJ domain	1.86284	7.11207e-19
Zm00001d035080	0	1.86243	1.78755e-06
Zm00001d012757	ZnF_GATA	1.86128	4.43498e-07
Zm00001d035166	lysine histidine transporter	1.86113	2.08972e-18
Zm00001d033567	Glucose / Sorbosone dehydrogenase	1.85915	1.16044e-31
Zm00001d025140	Anthranilate synthase component	1.85875	1.93794e-05
Zm00001d046838	Di-glucose binding within endoplasmic reticulum	1.85631	0.000970753
Zm00001d023263	Glucosaminefructose-6-phosphate aminotransferase	1.85631	9.40586e-27
Zm00001d020976	Inherit from NOG: expressed protein	1.85495	4.67391e-07
Zm00001d030148	Inherit from strNOG: expressed protein	1.85457	1.59458e-23
Zm00001d031527	Mitochondrial carrier protein	1.85381	1.66843e-46
Zm00001d034104	Cytochrome P450	1.85232	0.000265448
Zm00001d044977	Legume lectin domain	1.85196	5.2347e-10
Zm00001d021413	Membrane transport protein	1.85113	2.40014e-15
Zm00001d000196	Mate efflux family protein	1.85098	1.99043e-05
Zm00001d048087	Dimerisation domain	1.85017	0.000158003
Zm00001d018685	NB-ARC domain	1.8496	0.00357846
Zm00001d017365	BRO1-like domain	1.84939	0.0212831
Zm00001d038969	Eukaryotic aspartyl protease	1.84917	6.34827e-05
Zm00001d007885	Glutaredoxin	1.84669	0.00151654
Zm00001d044951	EamA-like transporter family	1.84648	2.36946e-07
Zm00001d045295	AMP-binding enzyme	1.84452	1.51197e-08
Zm00001d005306	GED	1.84347	1.66287e-16
Zm00001d002051	S-adenosyl-L-homocysteine hydrolase, NAD binding domain	1.84234	7.67175e-25
Zm00001d051117	Myb-like DNA-binding domain	1.84071	0.00137514
Zm00001d012484	Heavy-metal-associated domain	1.8407	0.000118381
Zm00001d027901	Divergent CCT motif	1.83965	2.70241e-18
Zm00001d027862	calcium-binding protein 39	1.83914	0.00909849
Zm00001d021948	STYKc	1.83681	2.26516e-16
Zm00001d047779	Plant protein 1589 of unknown function (A_thal_3526)	1.83594	9.62566e-11
Zm00001d007477	STYKc	1.83558	2.17006e-13
Zm00001d030339	PPIases accelerate the folding of proteins (By similarity)	1.83356	1.31486e-09
Zm00001d028171	C2 domain	1.83081	3.59815e-06
Zm00001d021119	Glycosyl hydrolase family 1	1.83043	1.46417e-15
Zm00001d019002	0	1.8293	3.59295e-22
Zm00001d037229	Transmembrane amino acid transporter protein	1.82874	9.58504e-08
Zm00001d027454	Heavy-metal-associated domain	1.82823	6.49672e-10
Zm00001d050132	STYKc	1.82802	2.32688e-21
Zm00001d018502	Protein tyrosine kinase	1.82789	3.41001e-10
Zm00001d040735	Amylo-alpha-1,6-glucosidase	1.8264	7.80322e-28
Zm00001d004086	WRKY transcription factor	1.82622	3.30174e-24
Zm00001d039600	Leucine Rich Repeat	1.82595	0.0172074
Zm00001d013245	UDP-glucose 6-dehydrogenase	1.8242	1.77716e-15
Zm00001d006494	MatE	1.82002	1.10482e-33
Zm00001d008966	serine threonine-protein kinase	1.81979	3.1365e-07
Zm00001d020951	Domain of unknown function (DUF296)	1.8197	1.37642e-09
Zm00001d029042	#N/A	1.81824	0.000217248
Zm00001d018965	Glycosyl hydrolases family 18	1.81652	4.84796e-34
Zm00001d029497	ZIP Zinc transporter	1.81453	4.43319e-20
Zm00001d038226	sugar transmembrane transporter activity	1.81386	3.2991e-33
Zm00001d038174	Microtubule associated protein (MAP65/ASE1 family)	1.81379	1.26926e-08
Zm00001d003614	STYKc	1.81339	1.70473e-11
Zm00001d049234	Interconversion of serine and glycine (By similarity)	1.81328	1.22054e-20
Zm00001d017240	Glutaredoxin	1.81227	1.61688e-38
Zm00001d047418	Cytochrome P450	1.80889	3.76869e-13
Zm00001d040864	Inherit from strNOG: Protein of unknown function (DUF3595)	1.80737	0.00458953
Zm00001d042717	AP2	1.80577	1.70807e-12
Zm00001d005978	Zinc finger, C3HC4 type (RING finger)	1.8057	3.21477e-12
Zm00001d040047	WD repeatcontaining protein	1.80324	9.29456e-05
Zm00001d048770	stress-associated endoplasmic reticulum protein	1.80301	0.00190873
Zm00001d039412	0	1.80106	2.13929e-10
Zm00001d043674	cytidine deaminase	1.80028	5.52381e-13
Zm00001d021577	UDP-glucoronosyl and UDP-glucosyl transferase	1.80017	1.16121e-26
Zm00001d029716	Heavy-metal-associated domain	1.79996	1.46234e-13
Zm00001d041221	Core-2/I-Branching enzyme	1.79944	4.00853e-14
Zm00001d015054	Terpene synthase family, metal binding domain	1.79856	0.00138814
Zm00001d033878	ACT domain	1.79796	3.88453e-06
Zm00001d007180	Cytochrome P450	1.79743	2.21254e-05
Zm00001d039880	Pfam:LACT	1.79521	1.24724e-05
Zm00001d052260	Glycosyl transferase family 8	1.79501	2.77024e-06
Zm00001d035824	NADH-ubiquinone oxidoreductase chain 6	1.795	9.28654e-06
Zm00001d031600	Inherit from strNOG: CBS domain	1.79458	0.000950926
Zm00001d013934	Putative lysophospholipase	1.79352	3.35173e-46
Zm00001d002614	SPX domain-containing membrane protein	1.79326	3.20051e-11
Zm00001d016216	0	1.79302	2.08821e-05
Zm00001d013369	Protein of unknown function (DUF630)	1.79186	1.13943e-11
Zm00001d037917	Ribosome biogenesis protein Nop16	1.79162	8.02785e-28
Zm00001d017653	Zinc finger, C3HC4 type (RING finger)	1.79084	0.000861544
Zm00001d033061	MatE	1.78973	5.72503e-20
Zm00001d032070	Core component of nucleosome. Nucleosomes wrap and compact DNA into chromatin, limiting DNA accessibility to the cellular machineries which require DNA as a template. Histones thereby play a central role in transcription regulation, DNA repair, DNA replication and chromosomal stability. DNA accessibility is regulated via a complex set of post-translational modifications of histones, also called h…	1.78937	8.46756e-13
Zm00001d010399	#NAME?	1.78859	3.76935e-32
Zm00001d013185	Cytochrome P450	1.78802	2.96462e-16
Zm00001d042749	Late embryogenesis abundant protein	1.78781	6.29072e-06
Zm00001d014914	2OG-Fe(II) oxygenase superfamily	1.78648	0.0351103
Zm00001d012861	60Kd inner membrane protein	1.78574	1.67134e-25
Zm00001d029594	allene oxide cyclase	1.78566	2.00825e-16
Zm00001d050224	4-coumarate-CoA ligase activity	1.78454	1.1998e-17
Zm00001d025401	ABA/WDS induced protein	1.78443	6.15893e-12
Zm00001d033068	K+ potassium transporter	1.78343	0.00886001
Zm00001d017951	NUDIX domain	1.78209	4.37135e-08
Zm00001d047182	Typical P-type R2R3 Myb protein	1.78095	0.000818766
Zm00001d017966	Dihydroorotate dehydrogenase	1.77992	8.8573e-35
Zm00001d007843	Legume lectin domain	1.77855	0.0146024
Zm00001d007977	0	1.77845	2.23834e-09
Zm00001d010406	MCM	1.77527	0.00117718
Zm00001d022500	CCT motif	1.76734	3.21636e-10
Zm00001d052208	epidermal patterning factor-like protein	1.76577	0.00467697
Zm00001d034050	mitochondrial carrier protein	1.76426	2.14254e-21
Zm00001d030038	Zinc finger, C3HC4 type (RING finger)	1.76397	1.18702e-09
Zm00001d025043	ABC transporter transmembrane region	1.7591	6.81728e-06
Zm00001d037210	0	1.7587	1.21313e-09
Zm00001d021632	0	1.75816	6.66072e-05
Zm00001d005936	Zinc finger, C3HC4 type (RING finger)	1.75786	3.09934e-09
Zm00001d049201	cytochrome P450	1.75782	5.61611e-12
Zm00001d009687	Peptidase of plants and bacteria	1.75615	0.000142856
Zm00001d011767	DnaJ homolog subfamily C member 3	1.75522	1.38043e-32
Zm00001d032679	Double-stranded RNA binding motif	1.75506	1.99439e-09
Zm00001d012321	defense response	1.75493	0.000761927
Zm00001d018438	TBC	1.75298	1.06359e-07
Zm00001d042756	Myb-like DNA-binding domain	1.752	0.0331489
Zm00001d046865	WAX2 C-terminal domain	1.75092	6.5911e-19
Zm00001d045054	Terpene synthase family, metal binding domain	1.74891	0.00031917
Zm00001d045651	#N/A	1.74744	0.00849735
Zm00001d044771	Matrixin	1.74703	0.000641668
Zm00001d052264	DPBB_1	1.74537	9.15306e-07
Zm00001d028720	Phosphatidylinositol transfer protein	1.74431	2.27527e-12
Zm00001d012585	transcription factor 4	1.74392	7.92988e-33
Zm00001d028167	Protein of unknown function (DUF568)	1.74193	5.33823e-07
Zm00001d024204	Tryptophan/tyrosine permease family	1.74145	1.50042e-25
Zm00001d011857	Jacalin	1.74006	1.70531e-10
Zm00001d008496	Protein of unknown function (DUF563)	1.73796	1.34771e-07
Zm00001d037354	Lipase 3 N-terminal region	1.73745	3.29995e-15
Zm00001d050868	somatic embryogenesis	1.73654	6.32691e-43
Zm00001d033595	Protease inhibitor/seed storage/LTP family	1.73616	0.0016701
Zm00001d012147	Lipase (class 3)	1.73583	0.0354949
Zm00001d014703	Protein of unknown function, DUF547	1.73497	0.00599474
Zm00001d010800	Inherit from KOG: zinc finger CCCH domain-containing protein	1.73466	0.0379988
Zm00001d043958	#N/A	1.73433	2.26627e-15
Zm00001d004019	Converts stearoyl-ACP to oleoyl-ACP by introduction of a cis double bond between carbons Delta(9) and Delta(10) of the acyl chain (By similarity)	1.73408	1.18317e-12
Zm00001d044340	Aldehyde dehydrogenase family	1.73188	2.48394e-07
Zm00001d006759	S_TKc	1.73147	3.20005e-19
Zm00001d028307	RCD1-SRO-TAF4 (RST) plant domain	1.7312	5.26401e-09
Zm00001d006944	NAF domain	1.73108	1.50766e-17
Zm00001d016930	transmembrane 9 superfamily	1.73102	1.35824e-32
Zm00001d052371	Pfam:DUF567	1.72896	4.48776e-08
Zm00001d011417	Cytochrome P450	1.72809	2.23247e-45
Zm00001d043199	NB-ARC domain	1.72799	0.00233806
Zm00001d002261	Photorespiratory enzyme that can exert a strong regulation over photosynthesis, possibly through a feed-back inhibition on Rubisco activase. Not required for oxalate accumulation (By similarity)	1.72773	1.77653e-57
Zm00001d025622	Pfam:DUF593	1.72696	3.60767e-18
Zm00001d018964	Guanylate-binding protein, C-terminal domain	1.72566	4.26314e-12
Zm00001d027877	Inherit from lilNOG: expressed protein	1.72475	0.000253491
Zm00001d038297	ZnF_C2H2	1.72463	1.45609e-15
Zm00001d028926	Pfam:Invertase_neut	1.72411	7.45478e-06
Zm00001d046204	HSF-type DNA-binding	1.72229	0.0367414
Zm00001d047554	No apical meristem (NAM) protein	1.72203	2.59085e-26
Zm00001d009936	Chitin recognition protein	1.71983	2.39993e-07
Zm00001d051180	Protein of unknown function (DUF3755)	1.71934	4.54111e-05
Zm00001d017714	POT family	1.71676	0.0167479
Zm00001d048419	La ribonucleoprotein domain family member	1.71575	1.29886e-08
Zm00001d016477	Eukaryotic aspartyl protease	1.71553	1.44001e-21
Zm00001d023669	No apical meristem (NAM) protein	1.7141	3.00389e-15
Zm00001d040589	Glycosyl hydrolases family 28	1.71192	2.18421e-14
Zm00001d022155	Leucine rich repeat N-terminal domain	1.71129	5.35801e-06
Zm00001d022259	Myb-like DNA-binding domain	1.71062	2.58068e-07
Zm00001d044008	Inherit from NOG: keratin, type II cytoskeletal	1.70955	2.33682e-10
Zm00001d051014	Nucleotide-sugar transporter	1.70946	7.34036e-06
Zm00001d027715	KISc	1.70915	0.00137337
Zm00001d050247	#NAME?	1.70779	2.11365e-05
Zm00001d046784	Eukaryotic-type carbonic anhydrase	1.70649	0.00161416
Zm00001d040292	Late embryogenesis abundant protein	1.7056	2.07069e-19
Zm00001d048703	Cytochrome p450	1.70424	2.33213e-17
Zm00001d049597	Pyridine nucleotide-disulphide oxidoreductase	1.70322	6.16772e-19
Zm00001d016483	MAC/Perforin domain	1.69867	2.8339e-17
Zm00001d016768	Pfam:Invertase_neut	1.69695	9.70526e-42
Zm00001d042868	Aldo/keto reductase family	1.69667	3.78489e-15
Zm00001d005888	HSF-type DNA-binding	1.69637	5.31293e-19
Zm00001d004664	cytochrome P450	1.69609	1.88441e-15
Zm00001d020578	ATPase family associated with various cellular activities (AAA)	1.69529	2.83147e-09
Zm00001d041955	Protein of unknown function (DUF506)	1.69398	5.80041e-12
Zm00001d006182	HpcH/HpaI aldolase/citrate lyase family	1.69045	3.99359e-08
Zm00001d021779	F-box protein	1.68662	8.08073e-09
Zm00001d006132	FH2	1.68554	0.0278928
Zm00001d027732	Subtilase family	1.68514	5.31021e-18
Zm00001d005557	Late embryogenesis abundant protein	1.68381	0.000658212
Zm00001d007186	GDA1/CD39 (nucleoside phosphatase) family	1.68225	3.87832e-31
Zm00001d018326	mitogen-activated protein kinase kinase	1.68001	6.54951e-09
Zm00001d036801	Plant phosphoribosyltransferase C-terminal	1.67941	0.011158
Zm00001d006616	Transcription factor of the NAC family associated with	1.6791	1.21299e-09
Zm00001d003062	0	1.67775	2.09875e-17
Zm00001d017755	PRONE (Plant-specific Rop nucleotide exchanger)	1.67717	3.71999e-13
Zm00001d009365	sugar transmembrane transporter activity	1.67691	2.89939e-20
Zm00001d031203	epoxide hydrolase	1.67443	1.63084e-46
Zm00001d030172	Serine carboxypeptidase	1.67422	4.20329e-05
Zm00001d019254	UDP-glucoronosyl and UDP-glucosyl transferase	1.67242	2.53092e-16
Zm00001d046510	0	1.67197	1.42669e-05
Zm00001d053205	No apical meristem (NAM) protein	1.67007	5.92065e-17
Zm00001d013182	NPH3 family	1.66916	7.25826e-19
Zm00001d039566	Heat shock protein	1.66734	0.00628349
Zm00001d021287	Glycosyl transferase family 8	1.66666	6.45012e-14
Zm00001d006893	Zinc finger, C3HC4 type (RING finger)	1.66588	0.00340824
Zm00001d011626	STYKc	1.66583	4.82936e-13
Zm00001d028572	mannose-1-phosphate guanylyltransferase	1.66538	1.11693e-20
Zm00001d018794	ferredoxin--NADP reductase	1.66489	1.5804e-41
Zm00001d037725	Mitochondrial carrier protein	1.66423	3.11629e-38
Zm00001d036439	Arogenate dehydrogenase	1.66231	2.62793e-19
Zm00001d020172	Di-glucose binding within endoplasmic reticulum	1.66219	1.81417e-07
Zm00001d030684	DnaJ (Hsp40) homolog, subfamily C, member 9	1.66094	0.000283652
Zm00001d042846	Reticulon	1.65807	0.000125645
Zm00001d002704	glutathione peroxidase	1.65729	5.68892e-49
Zm00001d015007	Glutamate-gated receptor that probably acts as non- selective cation channel (By similarity)	1.65658	4.78807e-16
Zm00001d053308	Peroxisomal fatty acid beta-oxidation multifunctional	1.65503	5.8023e-28
Zm00001d017264	Calcium-binding EGF domain	1.65351	1.51312e-05
Zm00001d029246	Inherit from lilNOG: expressed protein	1.65255	6.31307e-11
Zm00001d044065	GRAS domain family	1.65239	0.00171894
Zm00001d051121	enzyme of the cupin superfamily protein	1.65234	4.08668e-13
Zm00001d045450	3-phosphoshikimate 1-carboxyvinyltransferase	1.64916	4.70111e-40
Zm00001d006397	UDP-glucoronosyl and UDP-glucosyl transferase	1.64409	8.10571e-10
Zm00001d049197	ELMO/CED-12 family	1.6417	1.24108e-06
Zm00001d046182	GDP-fucose protein O-fucosyltransferase	1.64119	1.87871e-10
Zm00001d019283	Molecular calcium-binding chaperone promoting folding, oligomeric assembly and quality control in the ER via the calreticulin calnexin cycle. This lectin may interact transiently with almost all of the monoglucosylated glycoproteins that are synthesized in the ER (By similarity)	1.63901	1.52429e-25
Zm00001d007172	Basic region leucine zipper	1.63859	0.000299776
Zm00001d053695	LysM domain	1.63712	3.55466e-13
Zm00001d005976	S_TKc	1.63706	6.02394e-14
Zm00001d028428	Inherit from strNOG: 39 kDa EF-Hand containing protein	1.63695	2.62678e-27
Zm00001d048789	0	1.63683	6.78771e-18
Zm00001d040048	0	1.63613	0.0332933
Zm00001d045972	Protein of unknown function (DUF563)	1.63532	2.67653e-23
Zm00001d028733	snf1-related protein kinase	1.63499	1.03266e-28
Zm00001d020267	AP2	1.63431	7.6726e-19
Zm00001d019306	Peptidase dimerisation domain	1.63408	3.26563e-17
Zm00001d044390	Eukaryotic aspartyl protease	1.6333	2.2549e-13
Zm00001d026126	STYKc	1.63326	2.98634e-05
Zm00001d047705	Pathogenesis-related protein Bet v I family	1.63301	0.00997459
Zm00001d045145	2OG-Fe(II) oxygenase superfamily	1.63274	1.713e-20
Zm00001d016219	Leucine Rich Repeat	1.63265	1.31119e-08
Zm00001d042642	Inherit from KOG: Splicing factor 3B subunit 4	1.63186	2.38233e-05
Zm00001d023384	cell proliferation	1.63118	1.39634e-08
Zm00001d004545	galactosylgalactosylxylosylprotein 3-beta-glucuronosyltransferase activity	1.63115	6.74174e-08
Zm00001d015884	LysM domain	1.63045	0.00629602
Zm00001d040340	CTNS	1.6295	5.29685e-10
Zm00001d028004	LRR_TYP	1.62932	1.04018e-20
Zm00001d003667	Thioredoxin	1.62871	1.44922e-17
Zm00001d005506	0	1.62833	9.90536e-10
Zm00001d020687	Thioredoxin	1.62825	5.3264e-20
Zm00001d043734	SAM dependent carboxyl methyltransferase	1.62802	1.44838e-23
Zm00001d044387	Transmembrane amino acid transporter protein	1.62663	0.0326152
Zm00001d033848	Helix-loop-helix DNA-binding domain	1.6259	8.831e-10
Zm00001d043798	Inherit from KOG: receptor-like protein kinase	1.62533	0.00874608
Zm00001d027457	0	1.62344	2.672e-09
Zm00001d037721	UDP-glucoronosyl and UDP-glucosyl transferase	1.62343	0.0380319
Zm00001d031209	UDP-glucoronosyl and UDP-glucosyl transferase	1.62208	4.06141e-48
Zm00001d036107	HAD superfamily, subfamily IIIB (Acid phosphatase)	1.61878	0.0267213
Zm00001d008258	0	1.61705	9.20469e-09
Zm00001d046626	Leucine rich repeat N-terminal domain	1.61584	1.23371e-05
Zm00001d002661	RWP-RK domain	1.61543	4.6157e-09
Zm00001d025761	KR domain	1.61527	6.59241e-10
Zm00001d049099	Protein disulfide isomerase	1.61335	5.44103e-41
Zm00001d005764	Protein of unknown function (DUF1666)	1.61245	2.36084e-18
Zm00001d008296	Inherit from lilNOG: protein PHYTOCHROME KINASE SUBSTRATE	1.6122	2.6597e-09
Zm00001d006921	0	1.61173	0.0112795
Zm00001d032230	Terpene synthase	1.61017	5.96694e-11
Zm00001d048050	glutamine synthetase	1.60918	0.000150178
Zm00001d002020	STYKc	1.60836	9.05196e-10
Zm00001d017270	phosphoenolpyruvate carboxylase kinase	1.60667	0.0358788
Zm00001d017403	Autophagy-related protein 13	1.60634	6.4829e-23
Zm00001d047104	Glycosyl transferase family 8	1.60629	1.10028e-06
Zm00001d005459	Cytidine deoxycytidylate deaminase family protein	1.60544	7.93243e-20
Zm00001d038321	DHHC palmitoyltransferase	1.60303	1.98025e-07
Zm00001d039567	Leucine rich repeat N-terminal domain	1.6018	0.0222817
Zm00001d004335	ABC transporter	1.60061	1.06871e-11
Zm00001d043727	farnesyl pyrophosphate	1.59875	4.95962e-30
Zm00001d023803	Vps23 core domain	1.59869	0.00229448
Zm00001d039454	Sulfatase	1.59785	3.08225e-10
Zm00001d034673	0	1.59749	3.7327e-18
Zm00001d027621	VWA domain containing CoxE-like protein	1.59616	4.74138e-05
Zm00001d033876	QLQ	1.59539	2.55757e-05
Zm00001d043706	Helix-loop-helix DNA-binding domain	1.59501	0.00151761
Zm00001d034487	WD domain, G-beta repeat	1.59435	2.99128e-08
Zm00001d019228	ZIP Zinc transporter	1.59375	2.14156e-23
Zm00001d049409	Aconitate hydratase	1.59358	8.00305e-22
Zm00001d028809	Protein of unknown function (DUF2985)	1.59233	4.62116e-08
Zm00001d007709	IBR domain	1.59213	2.95075e-06
Zm00001d044083	Membrane transport protein	1.58998	4.77314e-05
Zm00001d009660	STYKc	1.58561	4.08642e-07
Zm00001d005698	ZnF_AN1	1.58493	8.83234e-12
Zm00001d002966	Serine carboxypeptidase	1.58283	0.0206776
Zm00001d034357	NmrA-like family	1.58272	1.2419e-26
Zm00001d012560	Cyclin, C-terminal domain	1.58227	0.0286783
Zm00001d029004	Dedicator of cytokinesis	1.58208	0.000177159
Zm00001d029416	Thiolase, C-terminal domain	1.57952	1.42453e-45
Zm00001d043338	0	1.57502	1.10283e-11
Zm00001d042141	Glycosyl hydrolases family 17	1.57444	0.0474856
Zm00001d005375	cathepsin	1.57397	2.91091e-24
Zm00001d001984	Tryptophan/tyrosine permease family	1.57388	0.000312676
Zm00001d021726	serine threonine-protein kinase	1.57349	8.49563e-11
Zm00001d020936	Inherit from strNOG: expressed protein	1.57137	1.17006e-07
Zm00001d019311	Peptidase dimerisation domain	1.57125	2.7699e-35
Zm00001d009702	Holliday junction DNA helicase ruvB N-terminus	1.57084	6.0324e-12
Zm00001d017809	Hsp70 protein	1.57064	5.54387e-20
Zm00001d010388	0	1.57006	9.00215e-05
Zm00001d048143	Cyclin, N-terminal domain	1.56949	2.2439e-08
Zm00001d028538	ATPase family associated with various cellular activities (AAA)	1.56788	0.003897
Zm00001d043935	RAB	1.56488	1.64095e-09
Zm00001d036532	STYKc	1.56263	1.11078e-16
Zm00001d010478	Mitochondrial carrier protein	1.56066	2.80814e-35
Zm00001d032669	DEP	1.56061	1.00443e-07
Zm00001d015767	0	1.55784	3.88267e-06
Zm00001d018454	Glutathione reductase	1.55763	1.09354e-52
Zm00001d015791	0	1.55589	5.69341e-09
Zm00001d012848	SAM	1.55374	0.000133113
Zm00001d015658	neutral amino acid transporter	1.55341	3.95164e-26
Zm00001d051193	OPT oligopeptide transporter protein	1.55267	3.09458e-24
Zm00001d037862	receptor-like protein kinase	1.55243	0.00120871
Zm00001d044351	0	1.55108	1.10596e-05
Zm00001d020789	Zinc finger, C3HC4 type (RING finger)	1.55064	0.000345103
Zm00001d000403	Exo70 exocyst complex subunit	1.55031	1.83024e-17
Zm00001d017820	Pfam:DUF23	1.54863	5.77608e-11
Zm00001d004138	Heavy-metal-associated domain	1.54845	0.000150496
Zm00001d052725	Transcription factor	1.5482	3.33575e-12
Zm00001d032685	Protein of unknown function (DUF1336)	1.54752	5.77907e-19
Zm00001d042114	0	1.546	4.93231e-13
Zm00001d044124	CBS domain	1.54524	0.000748284
Zm00001d018455	3-ketoacyl-CoA synthase	1.5448	0.00051583
Zm00001d017788	Zinc finger protein	1.54469	1.24089e-05
Zm00001d007187	Inherit from euNOG: Stress responsive protein	1.54463	0.040024
Zm00001d034237	STYKc	1.54233	4.25805e-19
Zm00001d034205	Glycosyl transferase family 2	1.54211	3.08292e-10
Zm00001d047574	0	1.54168	2.39426e-20
Zm00001d002837	electron transport chain	1.53867	2.01079e-23
Zm00001d031676	STYKc	1.5383	1.75131e-26
Zm00001d033957	Helix-loop-helix DNA-binding domain	1.53762	2.75661e-05
Zm00001d033152	Cytochrome P450	1.53736	4.09501e-07
Zm00001d052018	PHOsphatase	1.53732	2.97971e-15
Zm00001d016457	Plant zinc cluster domain	1.53598	1.63009e-15
Zm00001d010632	0	1.53413	1.08456e-22
Zm00001d040148	Helix-loop-helix DNA-binding domain	1.53301	1.03881e-05
Zm00001d000260	One of the two reaction center proteins of photosystem II (PSII), D2 is needed for assembly of a stable PSII complex (By similarity)	1.53288	0.0359485
Zm00001d027719	LA	1.53229	2.3073e-05
Zm00001d030888	NB-ARC domain	1.53201	3.1233e-34
Zm00001d034990	Glycosyl hydrolases family 28	1.53197	1.38985e-24
Zm00001d043075	STYKc	1.53194	1.5789e-16
Zm00001d034901	Domain of unknown function (DUF303)	1.52933	0.00739427
Zm00001d002865	WD domain, G-beta repeat	1.52805	3.69742e-10
Zm00001d052653	Respiratory burst NADPH oxidase	1.52715	8.83902e-20
Zm00001d042185	STYKc	1.52649	8.42415e-76
Zm00001d053952	Pfam:UPF0005	1.52614	3.81299e-06
Zm00001d012510	Cytochrome P450	1.52514	2.53659e-09
Zm00001d028273	mitogen-activated protein kinase kinase	1.5228	1.15861e-18
Zm00001d053518	STYKc	1.52276	1.88285e-12
Zm00001d044723	MAC/Perforin domain	1.52259	2.6326e-12
Zm00001d029752	Heavy-metal-associated domain	1.52226	0.00694821
Zm00001d022132	von Willebrand factor type A domain	1.51915	7.64793e-31
Zm00001d045948	Mate efflux family protein	1.51846	0.00066709
Zm00001d032873	Heavy-metal-associated domain	1.51737	5.52156e-14
Zm00001d025984	glutamate dehydrogenase	1.51488	2.8677e-36
Zm00001d044729	Pfam:DUF26	1.51393	0.0219043
Zm00001d001896	Involved in the activation and reutilization of phytol from chlorophyll degradation in plant metabolism, including tocopherol biosynthesis. Catalyzes the conversion of phytol to phytolmonophosphate (PMP) (By similarity)	1.51339	1.88551e-27
Zm00001d040667	RmlD substrate binding domain	1.50909	1.56265e-23
Zm00001d004340	Transmembrane amino acid transporter protein	1.5088	7.19953e-21
Zm00001d028962	TFs having WRKY and zinc finger domains	1.50868	5.34548e-25
Zm00001d027928	AP2	1.50729	0.0196752
Zm00001d013571	RING	1.50615	5.00017e-24
Zm00001d025920	Legume lectin domain	1.50599	1.38951e-05
Zm00001d007764	Gal-bind_lectin	1.50448	9.98174e-07
Zm00001d049179	Dimerisation domain	1.50429	1.09142e-16
Zm00001d052416	CIPK serine-threonine protein kinases interact with CBL proteins. Binding of a CBL protein to the regulatory NAF domain of CIPK protein lead to the activation of the kinase in a calcium- dependent manner (By similarity)	1.50268	5.63532e-50
Zm00001d002181	serine threonine-protein kinase	1.50199	4.92912e-11
Zm00001d006448	replication protein	1.50191	0.0167337
Zm00001d045599	monocopper oxidase-like protein	1.5009	0.000249925
Zm00001d050365	Divergent CCT motif	1.50016	1.84039e-13
Zm00001d010201	Myblike DNAbinding domain containing protein	1.49972	1.17601e-06
Zm00001d046632	Myb-like DNA-binding domain	1.49806	1.6029e-09
Zm00001d048460	cbl-interacting protein kinase	1.49617	4.0564e-29
Zm00001d039642	UDP-glucoronosyl and UDP-glucosyl transferase	1.49571	4.82191e-11
Zm00001d018288	AP2	1.49547	0.0149637
Zm00001d022416	Inherit from euNOG: Polyadenylate-binding protein-interacting protein	1.49533	6.50481e-17
Zm00001d018799	CBL-interacting protein kinase 23	1.49502	1.58844e-35
Zm00001d045064	Protein tyrosine kinase	1.49169	3.68059e-12
Zm00001d026653	STYKc	1.49155	2.83462e-22
Zm00001d015829	E1-E2 ATPase	1.49108	2.11409e-19
Zm00001d020171	LRR receptor-like serine threonine-protein kinase	1.49018	0.0059634
Zm00001d009146	Catalyzes the formation of S-adenosylmethionine from methionine and ATP. The overall synthetic reaction is composed of two sequential steps, AdoMet formation and the subsequent tripolyphosphate hydrolysis which occurs prior to release of AdoMet from the enzyme (By similarity)	1.48879	3.06771e-09
Zm00001d019534	Serine carboxypeptidase	1.48823	1.785e-45
Zm00001d017837	0	1.48703	0.000552723
Zm00001d012302	Glycosyltransferase family 29 (sialyltransferase)	1.48665	3.59815e-06
Zm00001d031536	protein)-related protein	1.48637	4.30683e-05
Zm00001d037745	Cytochrome P450	1.48513	2.6288e-25
Zm00001d034773	Elongation factor	1.48491	4.97306e-05
Zm00001d048217	Dor1-like family	1.48384	4.10602e-18
Zm00001d022369	Protein of unknown function, DUF288	1.48368	2.57907e-12
Zm00001d042029	#N/A	1.48344	0.00347681
Zm00001d046364	Ubox	1.48283	2.33589e-14
Zm00001d049732	Ferredoxin	1.48208	3.6339e-10
Zm00001d031013	Biotin_carb_C	1.48039	5.48835e-15
Zm00001d002893	EamA-like transporter family	1.47872	0.00385767
Zm00001d025626	betaine aldehyde	1.47845	1.11305e-36
Zm00001d024853	2OG-Fe(II) oxygenase superfamily	1.4782	3.94962e-32
Zm00001d019333	Legume lectin domain	1.47581	3.33342e-09
Zm00001d028369	Hydroxyproline-rich glycoprotein family protein	1.47561	1.90343e-19
Zm00001d019432	Peptidase family M28	1.47419	3.768e-10
Zm00001d047774	RmlD substrate binding domain	1.47151	0.00208266
Zm00001d012086	Oligosaccharyltransferase subunit Ribophorin II	1.46927	9.87397e-35
Zm00001d031044	Helix-loop-helix DNA-binding domain	1.46773	0.0125576
Zm00001d022374	Serine Carboxypeptidase	1.46713	2.22573e-14
Zm00001d042751	0	1.46548	9.10508e-05
Zm00001d053272	Reticulon	1.46276	0.0301454
Zm00001d000179	AP2	1.46245	4.89351e-11
Zm00001d007139	Holliday junction DNA helicase ruvB N-terminus	1.46212	3.80846e-28
Zm00001d018133	0	1.46173	1.04669e-16
Zm00001d046697	Polysaccharide biosynthesis protein	1.46114	3.51863e-27
Zm00001d018076	Protein of unknown function (DUF581)	1.46103	1.50814e-07
Zm00001d052372	Pfam:DUF567	1.46085	4.63359e-05
Zm00001d030990	Inherit from lilNOG: F-box LRR-repeat protein	1.4606	0.0250814
Zm00001d009177	Amylo-alpha-1,6-glucosidase	1.45964	0.00131393
Zm00001d041567	Domain of unknown function (DUF588)	1.45709	1.65334e-08
Zm00001d011433	STYKc	1.45624	2.16069e-05
Zm00001d043200	Protein of unknown function, DUF594	1.45567	0.00414285
Zm00001d036829	Inherit from KOG: Family with sequence similarity 108, member	1.45559	1.93676e-26
Zm00001d011134	AP2	1.45422	0.00602435
Zm00001d023462	Eukaryotic and archaeal DNA primase, large subunit	1.45217	0.0252186
Zm00001d042758	No apical meristem (NAM) protein	1.45042	0.0271847
Zm00001d009500	Protein phosphatase 2, regulatory subunit B	1.44957	0.031964
Zm00001d029581	Inherit from euNOG: NAD dependent epimerase dehydratase family protein	1.44796	0.00017812
Zm00001d030437	Isoamyl acetate-hydrolyzing esterase	1.44722	0.049081
Zm00001d046263	amino acid	1.44658	2.2324e-11
Zm00001d031449	Plant lipoxygenase may be involved in a number of diverse aspects of plant physiology including growth and development, pest resistance, and senescence or responses to wounding (By similarity)	1.44416	1.18497e-08
Zm00001d037779	transporter activity	1.44402	1.96477e-24
Zm00001d029983	Glycosyl hydrolase family 14	1.44214	1.63407e-15
Zm00001d051800	Caleosin related protein	1.43983	5.34692e-09
Zm00001d010782	Protein of unknown function (DUF616)	1.43941	0.0163863
Zm00001d034072	UDP-glucose 6-dehydrogenase	1.43753	0.00236283
Zm00001d001915	Heavy-metal-associated domain	1.43616	3.74847e-19
Zm00001d046953	haloacid dehalogenase-like hydrolase	1.43441	2.22574e-06
Zm00001d016764	Ubox	1.43366	0.000745406
Zm00001d047562	Exostosin family	1.43303	0.00076551
Zm00001d036545	Pfam:DUF248	1.43246	0.00498611
Zm00001d008866	0	1.43181	7.83035e-07
Zm00001d006251	Inherit from KOG: ribonuclease P MRP 25kDa	1.4315	0.0210061
Zm00001d053674	Tubulin binding cofactor C	1.42988	5.3981e-08
Zm00001d048111	Plant calmodulin-binding domain	1.42958	0.00215578
Zm00001d037515	0	1.42826	0.000125531
Zm00001d007753	Inherit from KOG: aspartic	1.42811	1.39376e-26
Zm00001d035467	STYKc	1.42751	2.02982e-05
Zm00001d005735	STYKc	1.42747	0.00143762
Zm00001d029969	PRA1 family protein	1.42678	2.74904e-14
Zm00001d027708	Heavy-metal-associated domain	1.4262	3.67687e-06
Zm00001d005391	Inhibitor_I29	1.42491	7.61852e-23
Zm00001d037766	Ndr family	1.4248	1.18912e-09
Zm00001d043271	NPH3 family	1.42437	0.0183905
Zm00001d042658	Universal stress protein family	1.42367	0.00945977
Zm00001d046156	RING	1.42273	0.000597544
Zm00001d037857	0	1.42208	0.000195484
Zm00001d013109	calcium-dependent protein kinase	1.42202	0.0492044
Zm00001d048667	PAS fold	1.42185	1.56907e-09
Zm00001d019334	Serine Threonine protein kinase	1.42046	4.37924e-13
Zm00001d038991	STYKc	1.41997	4.06463e-11
Zm00001d030163	Pfam:DUF248	1.41978	4.0058e-10
Zm00001d026490	Plasma membrane	1.41913	2.644e-13
Zm00001d052306	Leucine-rich repeat family protein	1.4191	3.67533e-20
Zm00001d008389	Pyridoxal-dependent decarboxylase conserved domain	1.41857	4.36071e-52
Zm00001d013622	6-phosphogluconolactonase	1.41847	0.0217939
Zm00001d046947	Myb family transcription	1.41842	1.80265e-18
Zm00001d017288	Aquaporins facilitate the transport of water and small neutral solutes across cell membranes (By similarity)	1.41821	1.41809e-12
Zm00001d022104	pectinesterase	1.41758	0.00553627
Zm00001d018292	0	1.41682	0.0013633
Zm00001d036142	0	1.41595	2.58362e-07
Zm00001d006034	Domain of unknown function (DUF296)	1.41506	6.33161e-14
Zm00001d033941	NPH3 family	1.41296	7.53914e-07
Zm00001d043056	STYKc	1.41284	8.21919e-10
Zm00001d035457	Inherit from KOG: Transcription factor	1.40837	4.45402e-05
Zm00001d045338	Transferase family	1.40741	2.96476e-07
Zm00001d010529	MreB/Mbl protein	1.4074	1.57321e-12
Zm00001d004868	expressed protein	1.40727	5.39728e-12
Zm00001d020969	Protein of unknown function, DUF547	1.40613	0.000677018
Zm00001d048507	Major facilitator superfamily domain-containing protein	1.40577	6.54e-18
Zm00001d047000	#N/A	1.40498	0.0173653
Zm00001d033300	IPPc	1.40481	3.36347e-22
Zm00001d053648	CRAL/TRIO, N-terminal domain	1.40477	2.17634e-19
Zm00001d003993	MYND finger	1.40457	6.13979e-09
Zm00001d049260	serine palmitoyltransferase 2	1.40431	0.00352685
Zm00001d041826	S_TKc	1.40346	4.25256e-05
Zm00001d053778	LEM3 (ligand-effect modulator 3) family / CDC50 family	1.40071	3.3523e-19
Zm00001d024886	von Willebrand factor type A domain	1.40007	4.09546e-06
Zm00001d010717	Protein of unknown function, DUF594	1.40007	0.0361381
Zm00001d039827	0	1.39945	5.38248e-08
Zm00001d005343	Inosine-uridine preferring nucleoside hydrolase	1.39648	4.26598e-68
Zm00001d050293	Glycosyltransferase family 20	1.39646	6.70142e-09
Zm00001d011520	STYKc	1.39555	0.0106337
Zm00001d038536	Endoplasmic reticulum vesicle transporter	1.39533	1.10123e-35
Zm00001d016696	alpha/beta hydrolase fold	1.39528	1.07996e-06
Zm00001d015623	UDP-glucoronosyl and UDP-glucosyl transferase	1.39498	0.000951805
Zm00001d048307	0	1.39464	0.000166822
Zm00001d011204	0	1.39338	4.74826e-10
Zm00001d047445	serine threonine-protein kinase	1.39272	4.20635e-28
Zm00001d002150	0	1.39263	1.17136e-07
Zm00001d051901	2-phosphoglycerate kinase-related	1.39111	3.58948e-10
Zm00001d030613	sphingomyelin synthase	1.39011	3.21853e-17
Zm00001d051461	GRAS domain family	1.38986	5.21309e-06
Zm00001d029028	Pfam:efhand	1.38896	2.91758e-19
Zm00001d031127	Protein of unknown function (DUF1637)	1.38825	2.48832e-05
Zm00001d051157	pfkB family carbohydrate kinase	1.38629	6.72723e-06
Zm00001d040231	#N/A	1.38602	8.83928e-05
Zm00001d048707	UDP-glucoronosyl and UDP-glucosyl transferase	1.38501	1.72861e-14
Zm00001d051664	0	1.38207	2.4129e-18
Zm00001d017462	AP2	1.38196	2.04486e-05
Zm00001d021682	STYKc	1.38089	0.000959889
Zm00001d015895	Inherit from strNOG: wiskott-Aldrich syndrome protein family member 2	1.38075	7.29582e-16
Zm00001d027352	Inherit from strNOG: pyridoxamine 5'-phosphate oxidase	1.38074	4.28307e-09
Zm00001d037684	0	1.37921	3.37463e-10
Zm00001d005307	Myb-like DNA-binding domain	1.37883	7.96795e-26
Zm00001d038843	WRKY transcription factor	1.37799	1.15885e-10
Zm00001d042909	C2 domain	1.37755	0.000430246
Zm00001d015914	bidirectional sugar transporter	1.37637	2.30268e-15
Zm00001d012567	NAD-dependent glycerol-3-phosphate dehydrogenase C-terminus	1.37625	1.69868e-08
Zm00001d026511	mitogen-activated protein kinase kinase kinase	1.3759	5.56655e-09
Zm00001d025035	receptor-like protein kinase	1.3758	1.43937e-05
Zm00001d016199	Berberine and berberine like	1.37529	8.38959e-15
Zm00001d003287	0	1.3745	2.97137e-19
Zm00001d050430	MIR domain	1.37449	2.35396e-29
Zm00001d029516	Galacturonosyltransferase	1.37448	5.11843e-15
Zm00001d028214	Triose-phosphate Transporter family	1.37393	8.30627e-17
Zm00001d052618	Inherit from strNOG: Protein AUXIN RESPONSE	1.37336	0.000408663
Zm00001d046305	Plant protein of unknown function (DUF822)	1.37264	4.35538e-08
Zm00001d041472	No apical meristem (NAM) protein	1.37127	4.16139e-11
Zm00001d006762	Inherit from KOG: S-phase cyclin A-associated protein in the ER	1.36852	0.0345967
Zm00001d009022	NmrA-like family	1.36302	0.00743739
Zm00001d010401	Inherit from lilNOG: expressed protein	1.36098	7.35895e-22
Zm00001d022075	Cytochrome P450	1.36077	0.0274563
Zm00001d049630	Kelch	1.36068	0.000682282
Zm00001d026056	hydroxylase	1.36018	3.56078e-24
Zm00001d047970	Xyloglucan endo-transglycosylase (XET) C-terminus	1.35909	0.000649306
Zm00001d028577	Domain of unknown function (DUF296)	1.35889	5.48308e-11
Zm00001d019505	SNARE domain	1.35722	9.97902e-21
Zm00001d025333	Arogenate dehydratase prephenate dehydratase	1.35719	2.52982e-06
Zm00001d004525	Pfam:Cas1p	1.35659	0.000236514
Zm00001d029853	Proline dehydrogenase	1.35578	0.000350507
Zm00001d017480	AP2	1.35522	0.00306019
Zm00001d043841	Vps4 C terminal oligomerisation domain	1.35317	1.83429e-08
Zm00001d049054	Ulp1 protease family, C-terminal catalytic domain	1.3531	3.95766e-11
Zm00001d032810	RING finger and CHY zinc finger domain-containing protein	1.35295	1.20155e-14
Zm00001d029297	PP2Cc	1.35283	9.24728e-08
Zm00001d025707	BTB/POZ domain	1.35082	4.4659e-08
Zm00001d043839	Protein of unknown function, DUF599	1.34958	3.29371e-05
Zm00001d008800	DIRP	1.34846	0.0277273
Zm00001d052247	Shikimate kinase	1.34821	4.74974e-17
Zm00001d008495	Protein of unknown function (DUF563)	1.34648	1.74401e-10
Zm00001d034602	Methylenetetrahydrofolate reductase	1.34569	1.23184e-26
Zm00001d048453	Leucine rich repeat N-terminal domain	1.34558	0.00296052
Zm00001d025943	Domain of unknown function (DUF3357)	1.34545	1.367e-07
Zm00001d011451	Protein of unknown function (DUF1645)	1.34459	0.00383096
Zm00001d010231	amino acid	1.34395	1.2437e-09
Zm00001d051876	Kelch motif	1.34328	0.00357077
Zm00001d021605	0	1.3432	0.000776021
Zm00001d052542	Dual specificity phosphatase, catalytic domain	1.34314	0.000840747
Zm00001d046812	DnaJ domain	1.34263	5.55937e-16
Zm00001d014792	Endoplasmin homolog	1.34248	5.79684e-11
Zm00001d002292	RmlD substrate binding domain	1.34009	1.15988e-22
Zm00001d025654	0	1.33973	2.27161e-07
Zm00001d030363	Dirigent-like protein	1.33851	0.00157629
Zm00001d050107	NADH:flavin oxidoreductase / NADH oxidase family	1.33815	2.22335e-13
Zm00001d046664	bZIP transcription factor	1.33639	2.79183e-07
Zm00001d005908	Leucine rich repeat N-terminal domain	1.33632	4.64308e-05
Zm00001d005726	TIFY	1.33619	2.19851e-14
Zm00001d030544	D-isomer specific 2-hydroxyacid dehydrogenase, NAD binding domain	1.33499	1.12917e-15
Zm00001d003852	0	1.3342	2.63969e-06
Zm00001d025305	Calnexin	1.33297	4.58701e-30
Zm00001d026273	Family of unknown function (DUF566)	1.3319	0.0198425
Zm00001d006242	Iron-containing alcohol dehydrogenase	1.33127	9.93357e-28
Zm00001d048006	Phytosulfokine precursor protein (PSK)	1.33019	1.29565e-11
Zm00001d052927	NB-ARC domain	1.32978	0.0356069
Zm00001d048898	Kelch	1.32949	1.06394e-14
Zm00001d033651	Glycosyl hydrolase family 1	1.32935	4.55932e-22
Zm00001d033797	Putative lysophospholipase	1.32912	2.37663e-13
Zm00001d010730	TCP family transcription factor	1.32549	2.89837e-17
Zm00001d034037	Heavy-metal-associated domain	1.32542	0.0085413
Zm00001d005866	Thioredoxin	1.32528	1.9536e-12
Zm00001d053675	Plant lipoxygenase may be involved in a number of diverse aspects of plant physiology including growth and development, pest resistance, and senescence or responses to wounding (By similarity)	1.32397	2.38289e-23
Zm00001d003174	KR domain	1.32268	0.00737046
Zm00001d039632	transporter	1.32268	0.0408156
Zm00001d043076	Homeobox domain	1.32247	3.64767e-07
Zm00001d019327	Metal transporter	1.32188	3.26302e-15
Zm00001d043726	Adaptor complexes medium subunit family	1.32173	1.28964e-23
Zm00001d013342	FHA	1.32118	0.00677844
Zm00001d034497	F-Box protein	1.32072	1.49394e-22
Zm00001d050433	Ccr4-not transcription complex, subunit	1.31976	4.30842e-07
Zm00001d011740	Senescence-associated protein	1.31894	7.18687e-18
Zm00001d046490	NADP-dependent alkenal double bond reductase	1.31814	0.000494153
Zm00001d025814	Glycosyltransferase family 29 (sialyltransferase)	1.31777	0.0407025
Zm00001d006883	Protein of unknown function (DUF1645)	1.31755	0.000706659
Zm00001d050302	Protein of unknown function (DUF1262)	1.31573	0.000341879
Zm00001d020512	NPH3 family	1.31511	0.0133693
Zm00001d012015	Squamosa promoter-binding-like protein	1.31505	0.000125196
Zm00001d036300	STYKc	1.31502	5.46917e-12
Zm00001d011620	Inherit from proNOG: calcium-binding protein	1.3126	0.000898957
Zm00001d002876	FYVE	1.31253	5.11725e-06
Zm00001d036416	calmodulin-dependent protein kinase	1.31036	4.33276e-13
Zm00001d024908	Arginase family	1.31033	5.31324e-22
Zm00001d049330	Plant protein of unknown function	1.30999	5.70087e-29
Zm00001d003833	Inherit from KOG: Pentatricopeptide repeat-containing protein	1.30992	5.66386e-12
Zm00001d038841	Aldehyde dehydrogenase family	1.30981	4.82985e-14
Zm00001d043652	Choline/ethanolamine kinase	1.30938	2.34868e-33
Zm00001d000382	0	1.30933	0.0289773
Zm00001d053696	Glycosyl transferase family 2	1.30931	2.08813e-09
Zm00001d044476	ABC-2 type transporter	1.30879	0.000665855
Zm00001d036768	Myblike DNAbinding domain containing protein	1.30861	1.4853e-05
Zm00001d047592	Dehydrogenase E1 component	1.30473	4.65345e-09
Zm00001d017874	GPI-anchored protein	1.30472	1.2594e-07
Zm00001d033420	acidic leucine-rich nuclear phosphoprotein	1.30191	2.59177e-15
Zm00001d010670	NAD-dependent glycerol-3-phosphate dehydrogenase C-terminus	1.30182	2.90616e-14
Zm00001d029696	Glutathione S-transferase	1.3014	0.000403598
Zm00001d021901	THN	1.30132	0.00123816
Zm00001d031415	Inherit from strNOG: K03714 glycoprotein 2-beta-D-xylosyltransferase EC 2.4.2.38	1.30119	3.14633e-07
Zm00001d043006	Glutaredoxin	1.30115	2.30894e-06
Zm00001d004655	Required for the retention of luminal endoplasmic reticulum proteins. Determines the specificity of the luminal ER protein retention system. Also required for normal vesicular traffic through the Golgi (By similarity)	1.30111	1.65646e-26
Zm00001d021689	Pfam:DUF26	1.301	1.55271e-05
Zm00001d033834	GRAS domain family	1.30094	0.00219103
Zm00001d025865	Glycosyl transferase family 8	1.30075	6.25162e-11
Zm00001d038080	0	1.29986	7.65241e-09
Zm00001d000339	AP2	1.29867	1.24094e-12
Zm00001d006041	Inherit from NOG: proton pump interactor	1.29806	1.89446e-21
Zm00001d021662	ANK	1.29789	1.82053e-10
Zm00001d037590	Endoplasmic reticulum protein ERp29, C-terminal domain	1.29764	2.88567e-38
Zm00001d041378	Histone acetylation protein	1.29567	0.00197939
Zm00001d047542	kda class ii heat shock	1.29567	8.87405e-07
Zm00001d010236	Electron carrier protein. The oxidized form of the cytochrome c heme group can accept an electron from the heme group of the cytochrome c1 subunit of cytochrome reductase. Cytochrome c then transfers this electron to the cytochrome oxidase complex, the final protein carrier in the mitochondrial electron-transport chain (By similarity)	1.29475	3.99665e-19
Zm00001d014328	Inherit from KOG: resistance protein	1.29439	1.05774e-06
Zm00001d043295	Pfam:DUF593	1.29403	1.55717e-19
Zm00001d052779	Exo70 exocyst complex subunit	1.29377	4.25326e-14
Zm00001d011700	STYKc	1.29337	3.04339e-08
Zm00001d031555	Protein of unknown function (DUF568)	1.29336	3.18678e-21
Zm00001d031267	Pfam:NPD	1.29321	2.96739e-17
Zm00001d008432	Thiolase, C-terminal domain	1.29295	8.24126e-07
Zm00001d043621	Putative Phosphatase	1.29251	3.60623e-06
Zm00001d043129	0	1.29206	6.54979e-10
Zm00001d034842	Domain of unknown function (DUF3510)	1.29079	2.99612e-06
Zm00001d018447	PB1	1.29013	0.000165426
Zm00001d025574	Plastid-lipid-Associated Protein	1.29002	3.27132e-34
Zm00001d024300	K+ potassium transporter	1.28972	6.1861e-08
Zm00001d015798	Subtilase family	1.28961	4.12224e-07
Zm00001d036942	POT family	1.28919	0.00461158
Zm00001d033579	Inherit from bactNOG: repeat protein	1.28869	2.00594e-20
Zm00001d037215	DEP	1.28836	4.37163e-07
Zm00001d021915	Inherit from KOG: Major facilitator superfamily domain containing	1.2877	4.70118e-12
Zm00001d005612	ras-related protein	1.28763	1.87468e-31
Zm00001d032815	Amidohydrolase	1.28644	1.63332e-38
Zm00001d050896	0	1.2861	0.000205297
Zm00001d009783	Pfam:DnaJ_C	1.28577	4.4025e-05
Zm00001d029066	Nucleotidyltransferase domain	1.28569	1.49981e-18
Zm00001d011717	RAB	1.28463	4.49873e-10
Zm00001d047402	Inherit from euNOG: calmodulin-binding family	1.28428	0.0184709
Zm00001d028006	0	1.28376	4.18671e-19
Zm00001d026563	AP2	1.28337	3.9716e-08
Zm00001d032992	Pectinesterase	1.28269	3.73393e-19
Zm00001d044690	Amino acid permease	1.2806	2.69742e-07
Zm00001d005857	emp24/gp25L/p24 family/GOLD	1.28033	0.0163092
Zm00001d032356	EGF	1.28004	0.0412309
Zm00001d039771	0	1.27915	1.19954e-13
Zm00001d013078	transmembrane BAX inhibitor	1.27891	3.70951e-19
Zm00001d033079	GDSL-like Lipase/Acylhydrolase	1.2784	9.10678e-10
Zm00001d026447	AP2	1.27779	1.88538e-14
Zm00001d034197	0	1.27392	3.20474e-06
Zm00001d031805	Carboxylesterase	1.27372	5.14705e-08
Zm00001d036541	Granulin	1.27321	3.69913e-20
Zm00001d017271	pfkB family carbohydrate kinase	1.2732	3.00653e-34
Zm00001d035217	#N/A	1.27203	0.00227512
Zm00001d014203	Kelch repeat-containing F-box family protein	1.27173	7.61747e-28
Zm00001d009811	KIP1-like protein	1.26985	0.00314257
Zm00001d031726	Inherit from lilNOG: expressed protein	1.26904	2.27413e-10
Zm00001d010887	serine threonine-protein phosphatase	1.26755	1.70827e-18
Zm00001d043913	F-box domain	1.2671	1.3031e-07
Zm00001d045499	E3 ubiquitin-protein ligase	1.26587	9.94697e-05
Zm00001d054090	Protein of unknown function (DUF1336)	1.2658	2.00588e-22
Zm00001d035037	May play an important role in maintaining the flux of carbon towards starch formation	1.26459	1.79919e-10
Zm00001d040947	Major Facilitator superfamily	1.26448	9.14516e-05
Zm00001d051977	VWA domain containing CoxE-like protein	1.26435	1.39048e-11
Zm00001d013390	glucan endo-1-3-beta-glucosidase	1.2641	7.76212e-11
Zm00001d040826	0	1.26378	1.367e-07
Zm00001d028093	calcium-transporting ATPase 2, plasma	1.26291	1.19699e-18
Zm00001d032620	Late embryogenesis abundant protein	1.26279	0.000130339
Zm00001d044300	Inherit from KOG: transposon protein	1.26158	6.51854e-12
Zm00001d022561	cAMP-regulated phosphoprotein/endosulfine conserved region	1.26106	1.60017e-24
Zm00001d010545	G- protein-coupled receptor	1.26074	0.0169143
Zm00001d007391	Protein of unknown function (DUF3754)	1.25994	0.00124766
Zm00001d041991	Glyco_32	1.25905	0.00021721
Zm00001d029583	Leucine rich repeat N-terminal domain	1.25849	6.30244e-11
Zm00001d028826	COBRA-like protein	1.258	5.21953e-06
Zm00001d003252	glucose-6-phosphate 1-dehydrogenase	1.2569	1.22558e-15
Zm00001d027995	Alcohol dehydrogenase GroES-like domain	1.25682	4.40147e-05
Zm00001d020461	Pfam:DUF248	1.25597	1.4239e-07
Zm00001d012962	PP2Cc	1.25565	1.09078e-10
Zm00001d004905	STYKc	1.25522	1.27674e-14
Zm00001d038340	Plant phosphoribosyltransferase C-terminal	1.25514	5.93326e-07
Zm00001d026204	Myb-related protein	1.25492	0.00289844
Zm00001d017649	RING	1.25461	2.94481e-13
Zm00001d049766	Oxysterol-binding protein	1.25345	5.58018e-08
Zm00001d044701	Inherit from strNOG: Microtubule-associated protein	1.25113	0.00131393
Zm00001d043992	G-box binding protein MFMR	1.25022	3.6016e-10
Zm00001d051005	Remorin, C-terminal region	1.24946	0.0284574
Zm00001d028664	HLH	1.24922	0.0437299
Zm00001d025752	HLH	1.24865	0.0189963
Zm00001d046905	VHP	1.24747	0.000247186
Zm00001d038993	0	1.2474	0.00186511
Zm00001d002522	Protein of unknown function (DUF581)	1.24602	0.0198878
Zm00001d039251	X8 domain	1.24589	0.00140726
Zm00001d039416	Putative lysophospholipase	1.24359	3.53364e-14
Zm00001d028536	Anthranilate synthase	1.24302	1.28442e-18
Zm00001d009926	KISc	1.24191	4.50329e-06
Zm00001d038873	0	1.2413	3.03636e-09
Zm00001d033818	Integral membrane protein DUF106	1.24041	1.45882e-05
Zm00001d005471	jasmonate-induced protein	1.24031	0.00603121
Zm00001d042551	Ankyrin repeat	1.2396	9.06316e-07
Zm00001d009493	Histone chaperone	1.23918	0.0124052
Zm00001d003857	Calnexin	1.23879	4.586e-20
Zm00001d038388	Inherit from euNOG: membrane-associated kinase regulator	1.23821	3.02278e-05
Zm00001d020963	Hydroxymethylglutaryl-coenzyme A reductase	1.23771	8.21646e-07
Zm00001d008214	Rhomboid family	1.2368	3.82751e-08
Zm00001d048329	ATP-binding cassette, sub-family C (CFTR MRP), member	1.23575	5.37594e-05
Zm00001d014596	GDSL-like Lipase/Acylhydrolase	1.23556	3.82417e-27
Zm00001d014625	ATPase family associated with various cellular activities (AAA)	1.23421	7.69051e-07
Zm00001d048131	PP2C_SIG	1.23306	4.10209e-07
Zm00001d037816	Pfam:C4dic_mal_tran	1.2328	0.000671973
Zm00001d019527	0	1.23193	0.00329123
Zm00001d052165	oxidoreductase activity, acting on other nitrogenous compounds as donors, iron-sulfur protein as acceptor	1.23117	1.67873e-08
Zm00001d043365	Exo70 exocyst complex subunit	1.23073	1.36873e-11
Zm00001d027295	Tubulin is the major constituent of microtubules. It binds two moles of GTP, one at an exchangeable site on the beta chain and one at a non-exchangeable site on the alpha chain (By similarity)	1.23	0.00897569
Zm00001d003996	0	1.22956	0.0047366
Zm00001d037594	#N/A	1.22741	6.28316e-14
Zm00001d002342	PbH1	1.22734	0.000236193
Zm00001d021571	UDP-glucoronosyl and UDP-glucosyl transferase	1.2268	2.69561e-23
Zm00001d045218	Thioredoxin	1.22549	1.36726e-21
Zm00001d021570	PIGA (GPI anchor biosynthesis)	1.22408	2.5196e-07
Zm00001d006619	Ankyrin repeat	1.22317	1.93367e-12
Zm00001d034650	CRAL/TRIO domain	1.22245	1.19048e-17
Zm00001d034491	Thioredoxin	1.22239	5.98352e-18
Zm00001d004585	Plant transposase (Ptta/En/Spm family)	1.2216	0.00323301
Zm00001d032510	NB-ARC domain	1.22087	7.30011e-06
Zm00001d042468	structural maintenance of chromosomes protein	1.22056	4.59702e-09
Zm00001d027731	YT521-B-like domain	1.22054	7.79496e-24
Zm00001d015785	CRAL/TRIO, N-terminal domain	1.21937	7.60479e-19
Zm00001d030523	alpha/beta hydrolase fold	1.21866	0.00139375
Zm00001d007868	TCP family transcription factor	1.21809	0.0135241
Zm00001d014953	Catalyzes the ferrous insertion into protoporphyrin IX (By similarity)	1.21771	2.55176e-20
Zm00001d032434	Mitochondrial import inner membrane translocase subunit	1.21433	3.05047e-07
Zm00001d053369	WRKY	1.21398	1.89061e-06
Zm00001d023856	Rapid ALkalinization Factor (RALF)	1.21396	5.4238e-18
Zm00001d035032	Alcohol dehydrogenase GroES-like domain	1.2115	6.67874e-11
Zm00001d016855	Voltage gated chloride channel	1.211	1.49459e-11
Zm00001d011614	Myb-like DNA-binding domain	1.21014	8.73605e-05
Zm00001d007313	STYKc	1.21008	0.000424878
Zm00001d006903	Microsomal signal peptidase 12 kDa subunit (SPC12)	1.21	7.81202e-20
Zm00001d017101	BTB/POZ domain	1.2091	0.00558563
Zm00001d028693	Inherit from strNOG: Glutathione S-transferase	1.20884	0.00603434
Zm00001d035035	STYKc	1.20836	0.000116073
Zm00001d047042	Domain of unknown function (DUF296)	1.20772	6.85932e-14
Zm00001d030894	Cyclin, N-terminal domain	1.20768	0.00528775
Zm00001d002836	CAP10	1.20644	2.70659e-10
Zm00001d032265	#NAME?	1.20633	0.0169143
Zm00001d021250	0	1.20549	0.000223726
Zm00001d047124	Proline dehydrogenase	1.20396	0.003127
Zm00001d028542	Mitochondrial carrier protein	1.20347	3.78317e-17
Zm00001d037631	0	1.20244	2.08533e-05
Zm00001d003357	0	1.20244	2.11332e-14
Zm00001d018298	Hsp20/alpha crystallin family	1.2011	1.50995e-08
Zm00001d017393	heavy metal-associated domain containing protein, expressed	1.20036	7.3833e-06
Zm00001d020275	VQ motif	1.20006	0.000529473
Zm00001d029628	CY	1.19982	1.1771e-05
Zm00001d027590	Protein of unknown function (DUF810)	1.19965	0.0263388
Zm00001d008529	S1/P1 Nuclease	1.19929	6.19018e-16
Zm00001d005851	Prolyl oligopeptidase, N-terminal beta-propeller domain	1.19927	1.66911e-05
Zm00001d005849	MORN	1.19859	0.0197691
Zm00001d043015	Exo70 exocyst complex subunit	1.19746	0.0258516
Zm00001d038998	Protein of unknown function (DUF1421)	1.19741	3.7016e-09
Zm00001d011269	GDSL-like Lipase/Acylhydrolase	1.19643	6.95894e-12
Zm00001d026584	Adenylate kinase	1.19636	3.59826e-43
Zm00001d046909	UbiA prenyltransferase family	1.19519	4.48254e-23
Zm00001d018848	alpha/beta hydrolase fold	1.19493	2.16177e-11
Zm00001d023923	NB-ARC domain	1.19479	9.01139e-14
Zm00001d036777	NUDIX domain	1.19462	8.47685e-39
Zm00001d039384	Cytochrome P450	1.19391	2.52176e-08
Zm00001d027680	HR-like lesion-inducing	1.19381	2.07298e-12
Zm00001d020867	Subtilase family	1.19325	3.6453e-06
Zm00001d032560	CBS domain-containing protein	1.19282	8.05339e-11
Zm00001d034760	2Fe-2S iron-sulfur cluster binding domain	1.19272	6.09113e-23
Zm00001d005817	Lung seven transmembrane receptor	1.19264	4.55211e-07
Zm00001d016586	BAR domain	1.19263	6.54237e-07
Zm00001d040766	Endoplasmic reticulum protein ERp29, C-terminal domain	1.19242	3.28811e-37
Zm00001d011276	FBD	1.19239	0.000222829
Zm00001d047535	calcium-binding protein	1.19187	0.000646628
Zm00001d034788	Serine Threonine protein kinase	1.19045	3.12597e-09
Zm00001d042367	56kDa selenium binding protein (SBP56)	1.19036	8.57692e-32
Zm00001d039769	Zinc finger, C3HC4 type (RING finger)	1.19034	7.88863e-12
Zm00001d044389	EFh	1.18993	0.000150609
Zm00001d015326	#N/A	1.18801	6.72979e-05
Zm00001d021615	Cathepsin B-like cysteine proteinase 3	1.18791	1.51057e-34
Zm00001d010159	ACTIN	1.18753	1.11864e-19
Zm00001d043016	0	1.18741	0.0425275
Zm00001d004768	X8 domain	1.18731	3.49882e-17
Zm00001d014181	Leucine rich repeat N-terminal domain	1.18687	0.00195226
Zm00001d032433	Protein of unknown function (DUF295)	1.18674	4.46453e-09
Zm00001d005425	Protein of unknown function (DUF3317)	1.18653	0.0412118
Zm00001d022529	Pfam:DUF1234	1.1859	0.00275232
Zm00001d029901	acyl-ACP thioesterase	1.18495	7.19149e-11
Zm00001d006534	Pfam:DUF26	1.18114	4.55568e-09
Zm00001d043038	cbl-interacting protein kinase	1.1804	1.36221e-10
Zm00001d033906	Endoplasmic Reticulum Oxidoreductin 1 (ERO1)	1.17911	2.20246e-14
Zm00001d032190	Myb-like DNA-binding domain	1.17874	2.08924e-12
Zm00001d017333	Serine carboxypeptidase	1.1784	1.49114e-17
Zm00001d011697	Mitochondrial carrier protein	1.17826	1.16138e-10
Zm00001d012687	Domain of unknown function (DUF3336)	1.17749	6.10124e-10
[truncated: 3,074 more rows]
