# Supplementary material for: Mythimna separata herbivory primes maize resistance in systemic leaves
Source: J Exp Bot. 2021 Feb 27;72(10):3792–805. doi: 10.1093/jxb/erab083 (PMC8096606; doi:10.1093/jxb/erab083)
Supplement: erab083_suppl_Supplementary_Table_S3 [file erab083_suppl_supplementary_table_s3.xlsx]

## Sheet: Discription of letters
Table S2. Common and specific DEGs in maize systemic leaves 4 of 3+ 4-, 3- 4+, and 3+ 4+ group.

## Sheet: Region A+B+D
Table S2. Common and specific DEGs in maize systemic leaves 4 of 3+ 4-, 3- 4+, and 3+ 4+ group.
23 genes included exclusively in "3+ 4-"; 3 common genes in "3+ 4-" and "3- 4+" and 9 common genes in "3+ 4-" and "3+ 4+" groups.
Fold change = FC
Gene ID	Annotation	log2 FC of "3+ 4-" group	log2 FC of "3- 4+" group	log2 FC of "3+ 4+" group
Zm00001d040386	transmembrane 9 superfamily	3.02169	0.343432	1.80073
Zm00001d022608	Major intrinsic protein	2.73424	1.77669	1.88827
Zm00001d028941	VQ motif	2.004	0.940588	0.460479
Zm00001d052793	Fn3_like	1.23019	0.0673323	-0.544042
Zm00001d003277	Raffinose synthase or seed imbibition protein Sip1	1.1919	0.699789	0.830249
Zm00001d053406	0	1.13578	0.191438	-0.174781
Zm00001d011847	Helix-loop-helix DNA-binding domain	1.12531	0.885247	0.392034
Zm00001d027546	Helix-loop-helix DNA-binding domain	1.1152	0.0248713	-0.752833
Zm00001d036755	ZnF_C2H2	1.08076	0.172132	0.251375
Zm00001d053293	calcineurin B-like protein	1.07166	0.877942	0.445361
Zm00001d010684	Endonuclease/Exonuclease/phosphatase family	1.06226	0.89214	0.611235
Zm00001d031300	Raffinose synthase or seed imbibition protein Sip1	1.05663	0.437031	0.560267
Zm00001d009985	Pfam:efhand	-1.011	0.439096	0.919261
Zm00001d049288	#N/A	-1.01349	-0.256799	-0.382432
Zm00001d029579	NAC domain	-1.04258	0.0149137	-0.410443
Zm00001d021738	#N/A	-1.07091	-0.925253	-0.873245
Zm00001d027440	Inherit from euNOG: expressed protein	-1.24905	-0.24503	0.298078
Zm00001d038387	Plant protein 1589 of unknown function (A_thal_3526)	-1.78788	-0.012499	0.149896
Zm00001d014134	Cytochrome P450	-1.81254	0.00956093	0.882018
Zm00001d037968	PAR1 protein	-1.83954	0.689406	0.744322
Zm00001d047845	Glycosyl hydrolases family 17	-2.54388	0.709819	0.297563
Zm00001d045843	Eukaryotic aspartyl protease	-2.71676	0.387556	0.527008
Zm00001d023811	Pathogenesis-related protein	-3.49908	1.02492	0.960541
Zm00001d025550	DDT domain	1.61434	3.01584	-1.00109
Zm00001d018940	Chlorophyll A-B binding protein	1.04423	-1.18609	0.058826
Zm00001d032091	SAUR33-auxin-responsive SAUR family member	-1.92307	-2.69084	-1.03598
Zm00001d020577	ZnF_C2H2	5.3845	1.72664	5.6599
Zm00001d038049	Glycosyl hydrolases family 17	3.55744	1.17412	2.5305
Zm00001d033062	MATE efflux family protein, expressed	2.038	0.464299	2.08815
Zm00001d047970	Xyloglucan endo-transglycosylase (XET) C-terminus	1.31451	0.884152	1.35909
Zm00001d039081	CTP synthase N-terminus	1.12845	0.597246	1.15549
Zm00001d046490	NADP-dependent alkenal double bond reductase	1.0875	0.626534	1.31814
Zm00001d042082	Cupin domain	-1.20974	-0.748241	-2.37605
Zm00001d032691	MATH domain	-1.50196	-0.871592	-1.19939
Zm00001d033876	QLQ	-1.64446	0.902341	1.59539

## Sheet: 3- 4+ specific genes (C)
Table S2. Common and specific DEGs in maize systemic leaves 4 of 3+ 4-, 3- 4+, and 3+ 4+ group.
374 genes included exclusively in "3- 4+" group of systemic leaves 4
FC=Fold change
Gene IDs	Annotation	log2 FC of "3+ 4-" group	log2 FC of "3- 4+" group	log2 FC of "3+ 4+" group
Zm00001d051601	AarF domain containing kinase	5.98438	5.59823	3.56265
Zm00001d039572	0	0	5.49087	3.55902
Zm00001d035855	PHD finger protein	0	4.3859	1.75035
Zm00001d025694	Inherit from lilNOG: Surfeit locus protein 2 (SURF2)	3.15786	4.29688	3.88625
Zm00001d040594	Myb-like DNA-binding domain	0	4.17719	3.73154
Zm00001d027607	Pfam:DUF26	0	4.15777	1.77025
Zm00001d027674	0	1.8322	4.07882	1.77062
Zm00001d000027	NB-ARC domain	3.7769	4.06882	3.49745
Zm00001d005581	0	2.39827	4.04712	1.29848
Zm00001d019605	NDH shuttles electrons from NAD(P)H plastoquinone, via FMN and iron-sulfur (Fe-S) centers, to quinones in the photosynthetic chain and possibly in a chloroplast respiratory chain. The immediate electron acceptor for the enzyme in this species is believed to be plastoquinone. Couples the redox reaction to proton translocation, and thus conserves the redox energy in a proton gradient (By similarity)	0.587076	3.96766	3.30574
Zm00001d036394	Eukaryotic aspartyl protease	2.79441	3.90016	2.7494
Zm00001d018683	Protein of unknown function, DUF538	2.43528	3.70874	2.8494
Zm00001d017268	Myb-like DNA-binding domain	3.10766	3.62227	2.76874
Zm00001d047976	Zinc finger, C2H2 type	2.86132	3.52352	1.87525
Zm00001d016157	#N/A	1.48165	3.20111	2.04183
Zm00001d053255	kinesin motor domain containing protein	1.25057	3.18498	2.39628
Zm00001d039573	0	0.539027	3.16863	2.8949
Zm00001d021164	Helix-loop-helix DNA-binding domain	1.80884	3.11329	0.766936
Zm00001d000417	This is one of the two reaction center proteins of photosystem II	0.12695	2.86264	2.46202
Zm00001d036291	Plant transposase (Ptta/En/Spm family)	1.30186	2.73209	0.527636
Zm00001d037514	RuBisCO catalyzes two reactions the carboxylation of D- ribulose 1,5-bisphosphate, the primary event in carbon dioxide fixation, as well as the oxidative fragmentation of the pentose substrate	0.32747	2.6567	2.17777
Zm00001d052245	Exocyst complex component Sec6	0.667712	2.56934	1.54992
Zm00001d038664	Exosome component 5	2.03243	2.51077	1.71054
Zm00001d039576	Protein of unknown function (DUF295)	0.721561	2.31984	1.43784
Zm00001d029320	Amino acid permease	0.054456	2.12701	0.750002
Zm00001d004380	Transferase family	0.293634	2.04508	1.74014
Zm00001d037608	0	1.34115	2.00864	1.76987
Zm00001d008715	Leucine rich repeat N-terminal domain	-0.416095	1.98962	0.995021
Zm00001d019237	Ascorbate Peroxidase	0.631211	1.96122	1.21999
Zm00001d030982	ankyrin repeat protein	0.934521	1.95576	1.63563
Zm00001d047540	Dedicator of cytokinesis	0.784367	1.91668	1.07626
Zm00001d050643	HELICc	0.218012	1.91444	1.67174
Zm00001d044777	Protein of unknown function (DUF679)	-2.4638	1.8895	1.15698
Zm00001d041889	SAP	0.500605	1.88414	0.37523
Zm00001d030921	#N/A	0.707476	1.86153	0.474799
Zm00001d054106	Thioredoxin	-0.0909689	1.85953	0.665468
Zm00001d038460	Aminotransferase class-III	0.999609	1.84801	0.516873
Zm00001d004435	#N/A	0.959803	1.80547	1.47136
Zm00001d003389	0	1.46866	1.7976	0.762671
Zm00001d016947	0	0.221718	1.74826	1.57166
Zm00001d017423	Origin recognition complex subunit	0.45513	1.71967	1.03399
Zm00001d014241	DIL domain	0.206085	1.63882	0.990425
Zm00001d030164	0	1.25902	1.59661	1.22716
Zm00001d040880	Mitochondrial membrane ATP synthase (F(1)F(0) ATP synthase or Complex V) produces ATP from ADP in the presence of a proton gradient across the membrane which is generated by electron transport complexes of the respiratory chain. F-type ATPases consist of two structural domains, F(1) - containing the extramembraneous catalytic core, and F(0) - containing the membrane proton channel, linked togethe…	0.761287	1.5905	0.745229
Zm00001d043994	Fatty acid hydroxylase superfamily	0.654932	1.58017	0.0229659
Zm00001d049640	Tryptophan/tyrosine permease family	0.169594	1.55516	0.0470231
Zm00001d026528	RNA recognition motif. (a.k.a. RRM, RBD, or RNP domain)	0.373233	1.5345	1.1615
Zm00001d040461	VQ motif	1.18263	1.52076	1.14098
Zm00001d017806	STYKc	0.0356289	1.47594	0.73399
Zm00001d041787	NB-ARC domain containing protein	0.359356	1.43881	0.27297
Zm00001d009051	#N/A	-1.26169	1.43548	0.906958
Zm00001d038475	Nuclear chaperone required for maturation and nuclear export of pre-60S ribosome subunits (By similarity)	0.447082	1.38232	0.859908
Zm00001d020613	0	0.75701	1.37865	0.887723
Zm00001d048099	beta-glucosidase	0.530021	1.33785	1.01759
Zm00001d045838	Legume lectin domain	0.509027	1.33572	0.537481
Zm00001d022234	EF hand family protein	0.223891	1.33169	0.491955
Zm00001d037284	PPR repeat	0.733109	1.3217	0.328216
Zm00001d016948	0	0.00885797	1.31848	0.725066
Zm00001d002974	OPT oligopeptide transporter protein	0.665763	1.31075	1.14885
Zm00001d027751	Type II intron maturase	1.22775	1.26546	0.975167
Zm00001d043680	phosphatidylcholine 1-acylhydrolase activity	0.304451	1.2578	0.911177
Zm00001d009127	Citrate synthase	0.382547	1.25073	0.925759
Zm00001d024851	2OG-Fe(II) oxygenase superfamily	-0.102007	1.24062	0.684715
Zm00001d027259	SpoU rRNA Methylase family	0.845828	1.23466	0.944314
Zm00001d038988	0	0.638959	1.23441	0.700449
Zm00001d016194	Serine Threonine protein kinase	0.864864	1.2329	0.821075
Zm00001d038844	DIL domain	1.26	1.2146	0.530934
Zm00001d053028	Inherit from lilNOG: expressed protein	0.341086	1.19304	0.610636
Zm00001d024962	receptor-like kinase	0.64805	1.19181	0.99613
Zm00001d037086	Origin recognition complex subunit	0.639412	1.18378	0.821391
Zm00001d051644	Involved in proper cytoplasmic distribution of mitochondria (By similarity)	0.578455	1.1828	0.798814
Zm00001d042062	Helix-loop-helix DNA-binding domain	0.917069	1.17713	0.906685
Zm00001d017889	serine threonine-protein kinase	0.496665	1.17601	0.810987
Zm00001d034216	HRDC domain	0.991731	1.17125	0.872163
Zm00001d040166	FATC domain	0.218511	1.16514	0.967026
Zm00001d012145	recA bacterial DNA recombination protein	0.331874	1.16053	0.746195
Zm00001d033817	Domain of unknown function (DUF3554)	0.744351	1.14965	0.869428
Zm00001d023230	WD40	0.509917	1.14767	0.951946
Zm00001d005269	WD domain, G-beta repeat	0.4524	1.1386	0.993461
Zm00001d000117	Glycosyl hydrolases family 17	0.870215	1.13656	0.374186
Zm00001d006623	Leucine rich repeat N-terminal domain	0.0719117	1.13175	0.848601
Zm00001d024712	Cytochrome P450	-0.132	1.12864	0.70308
Zm00001d048546	CCR4-Not complex component, Not1	0.72723	1.12539	0.66254
Zm00001d008586	receptor-like protein kinase	-0.261354	1.12214	0.929264
Zm00001d004020	0	-0.350567	1.11706	0.558454
Zm00001d034967	#N/A	0.483068	1.11557	0.790245
Zm00001d051974	ChaC, cation transport regulator homolog	0.452196	1.10343	0.98265
Zm00001d007869	UDP-glucoronosyl and UDP-glucosyl transferase	-0.0422234	1.09848	0.430209
Zm00001d007708	STYKc	0.387169	1.0963	0.858284
Zm00001d050899	PLAC8 family	0.536811	1.09002	0.687256
Zm00001d053306	0	0.441047	1.08671	0.956867
Zm00001d034511	Galactoside-binding lectin	0.0884964	1.08472	0.457662
Zm00001d040554	WRKY	0.597589	1.07895	0.851847
Zm00001d030900	Inherit from strNOG: expressed protein	0.640812	1.0768	0.948636
Zm00001d041345	Cyclin, N-terminal domain	0.509333	1.07597	0.807887
Zm00001d042543	Calcineurin-like phosphoesterase	0.567014	1.07512	0.814963
Zm00001d048956	#N/A	0.382919	1.06782	0.953698
Zm00001d030666	Putative zinc-finger domain	0.312397	1.06331	0.469144
Zm00001d007444	#N/A	0.368866	1.06254	0.900904
Zm00001d010448	STYKc	0.329173	1.05759	0.849192
Zm00001d008582	0	-0.482479	1.05223	0.39915
Zm00001d012544	Myblike DNAbinding domain containing protein	0.692427	1.05195	0.820897
Zm00001d011610	GXGXG motif	0.339334	1.0509	0.722428
Zm00001d028169	Protein of unknown function (DUF724)	0.113761	1.05058	0.82207
Zm00001d037550	peroxidase	0.245079	1.05006	0.869801
Zm00001d040603	Citrate synthase	-0.101574	1.04894	0.989011
Zm00001d026438	Coatomer epsilon subunit	-0.327564	1.04889	0.737738
Zm00001d029705	#N/A	0.417966	1.04675	0.851432
Zm00001d023608	STYKc	0.192269	1.04664	0.976129
Zm00001d045829	wd repeat	0.371315	1.03987	0.89423
Zm00001d020955	EGF	0.604432	1.03788	0.953742
Zm00001d020752	Serine carboxypeptidase	0.47009	1.03741	0.899601
Zm00001d053751	0	0.30408	1.02979	0.923111
Zm00001d037557	HECTc	0.593686	1.0235	0.848593
Zm00001d040599	Quinolinate synthetase A protein	0.236674	1.02194	0.930156
Zm00001d033827	chromatin complex subunit	-0.365502	1.01953	0.991056
Zm00001d016155	1,3-beta-glucan synthase component	0.59739	1.01614	0.71225
Zm00001d035023	Chromatin assembly factor 1 subunit	0.322627	1.01474	0.513025
Zm00001d050612	Rad50 zinc hook motif	0.365268	1.01439	0.974376
Zm00001d042024	HIT zinc finger	0.180807	1.01385	0.484591
Zm00001d023931	Myb-like DNA-binding domain	0.860375	1.01228	0.926639
Zm00001d041077	Quinolinate synthetase A protein	0.0821056	1.01165	0.910015
Zm00001d006521	0	-0.0624978	1.00942	0.465793
Zm00001d044443	Plant PDR ABC transporter associated	0.51242	1.00546	0.562793
Zm00001d013193	0	0.278273	1.00488	0.740259
Zm00001d034674	transporter	0.435674	1.00065	-0.879812
Zm00001d047685	glycosyltransferase 8 domain containing	-0.434193	-1.004	-0.833542
Zm00001d003513	Converts zeaxanthin into antheraxanthin and subsequently violaxanthin (By similarity)	0.0485398	-1.00629	-0.990869
Zm00001d051206	Serine carboxypeptidase	0.217588	-1.00754	-0.828293
Zm00001d024630	myb-like DNA-binding domain containing protein	-0.324301	-1.00798	-0.679458
Zm00001d002593	Transmembrane proteins 14C	-0.423621	-1.01428	-0.895963
Zm00001d021870	0	-0.307109	-1.01452	-0.950086
Zm00001d012263	S_TKc	-0.0292886	-1.01601	-0.267669
Zm00001d039194	Sigma-70, region 4	0.136163	-1.01725	-0.720871
Zm00001d050106	0	-0.472364	-1.01773	-0.991434
Zm00001d038718	Globin	-0.637629	-1.02043	-0.574393
Zm00001d045475	histone H3	-0.0304248	-1.02149	-0.506999
Zm00001d054049	0	-0.282953	-1.02198	-0.609091
Zm00001d046660	alpha/beta hydrolase fold	-0.00803585	-1.02281	-0.652609
Zm00001d012931	serine threonine-protein kinase	-0.689493	-1.02514	-0.902444
Zm00001d047934	Pollen proteins Ole e I like	-0.376642	-1.02672	-0.122323
Zm00001d044874	Hsp20/alpha crystallin family	-0.0483918	-1.03215	-0.673841
Zm00001d021791	Cotton fibre expressed protein	-0.708425	-1.03455	-0.663262
Zm00001d033539	Peptidase C26	0.0122578	-1.0358	-0.592663
Zm00001d047442	mTERF	-0.363624	-1.03683	-0.856975
Zm00001d051235	0	-0.0761492	-1.03977	-0.449008
Zm00001d034729	X8 domain	-0.153482	-1.03996	-0.675793
Zm00001d012415	Eukaryotic aspartyl protease	-0.0632681	-1.04182	-0.771952
Zm00001d048066	SEC14 cytosolic factor family protein	-0.300284	-1.04236	-0.94555
Zm00001d002006	Plasma membrane	-0.216688	-1.04326	-0.874517
Zm00001d023469	Exo70 exocyst complex subunit	0.441916	-1.04642	-0.635049
Zm00001d043422	Zinc finger, C3HC4 type (RING finger)	0.379402	-1.04695	-0.566747
Zm00001d016470	Inositol 1, 3, 4-trisphosphate 5/6-kinase	-0.673839	-1.05121	-0.0798274
Zm00001d033225	pyruvate dehydrogenase E1 beta subunit	-0.257278	-1.05713	-0.700702
Zm00001d017209	Plant protein of unknown function (DUF869)	-0.454436	-1.05721	-0.757242
Zm00001d041332	Inherit from lilNOG: Zinc finger protein	-0.0622999	-1.0609	-0.730461
Zm00001d007311	HLH	-0.0391428	-1.06345	-0.486006
Zm00001d002989	Catalyzes the oxidation of cytokinins, a family of N(6)- substituted adenine derivatives that are plant hormones, where the substituent is an isopentenyl group (By similarity)	-0.0344656	-1.06618	-0.966095
Zm00001d016896	UDP-glucoronosyl and UDP-glucosyl transferase	0.0348283	-1.06812	-0.62107
Zm00001d008266	Peroxidase	-0.294478	-1.06822	-0.999254
Zm00001d007785	Nodulin-like	-0.0994424	-1.06912	-0.675744
Zm00001d039842	Dirigent-like protein	-0.247604	-1.07034	-0.587562
Zm00001d009415	#N/A	-0.198889	-1.07171	-0.822008
Zm00001d003671	Inherit from strNOG: PI-PLC X domain-containing protein	-0.0996573	-1.07231	-0.419223
Zm00001d003995	Pfam:hATC	-0.558793	-1.07319	-0.846318
Zm00001d026498	0	0.0095138	-1.07618	-0.804946
Zm00001d039031	0	-0.359143	-1.07758	-0.307711
Zm00001d048736	DegT/DnrJ/EryC1/StrS aminotransferase family	-0.0184759	-1.08132	-0.543513
Zm00001d028968	DnaJ domain	-0.232096	-1.08583	-0.603906
Zm00001d022006	Protein of unknown function (DUF620)	-0.248699	-1.08958	-0.360193
Zm00001d011735	Serine acetyltransferase, N-terminal	-0.198421	-1.09003	-0.92664
Zm00001d002277	BAG domain	-0.212401	-1.09233	-0.648188
Zm00001d029662	Inherit from strNOG: hydrolase, alpha beta fold family protein	-0.00101835	-1.09271	-0.879461
Zm00001d006653	AP2	-0.56052	-1.09355	-0.816856
Zm00001d020852	cellulose synthase-like	0.0847317	-1.09388	-0.326912
Zm00001d002851	Glycosyl transferase family 8	-0.21495	-1.09513	-0.988946
Zm00001d009775	Inherit from KOG: aspartic	0.0223186	-1.09592	-0.648648
Zm00001d038181	POT family	-0.466661	-1.09741	-0.957521
Zm00001d037097	0	-0.578678	-1.09805	-0.729644
Zm00001d025307	OTU-like cysteine protease	-0.120421	-1.09852	-0.655669
Zm00001d044529	POT family	0.326506	-1.1	-0.864246
Zm00001d038698	Auxin response factor	0.168104	-1.10046	-0.801542
Zm00001d011849	REC	-0.166182	-1.10133	-0.424993
Zm00001d024607	0	0.232747	-1.10161	-0.373717
Zm00001d028180	Inositol-3-phosphate synthase	-0.108595	-1.10369	-0.209797
Zm00001d007079	0	-0.210858	-1.10783	-0.688621
Zm00001d000390	Zinc finger, C3HC4 type (RING finger)	-0.0888217	-1.10929	-0.787607
Zm00001d038445	Glutaredoxin	-0.0174877	-1.11269	-0.851576
Zm00001d013743	zinc finger protein	-0.774537	-1.11481	-0.889441
Zm00001d003468	Sugar (and other) transporter	-0.0582777	-1.11554	-0.90622
Zm00001d027411	Peroxidase	-0.0615663	-1.11748	-0.74241
Zm00001d048053	Leucine rich repeat N-terminal domain	-0.319999	-1.12018	-0.739588
Zm00001d010502	#N/A	-0.148105	-1.12644	-0.854024
Zm00001d025869	Triose-phosphate Transporter family	-0.395454	-1.12688	-0.968813
Zm00001d037829	STYKc	-0.201976	-1.13282	-0.764685
Zm00001d006673	Inherit from KOG: Major facilitator superfamily domain containing	-0.0969922	-1.13824	-0.325913
Zm00001d049096	0	0.120703	-1.13857	-0.893892
Zm00001d024802	0	-0.148903	-1.14337	-0.981847
Zm00001d034032	Strictosidine synthase	-0.26905	-1.14354	-0.247542
Zm00001d052479	UDP-glucoronosyl and UDP-glucosyl transferase	-0.163404	-1.15103	-0.961135
Zm00001d003755	Inherit from KOG: E2F transcription factor	-0.582883	-1.15554	-0.895643
Zm00001d029190	KR domain	-0.0131511	-1.15595	-0.998246
Zm00001d039726	AHNAK nucleoprotein	0.378465	-1.1582	-0.689317
Zm00001d032570	Putative lysophospholipase	0.0907454	-1.1608	-0.524914
Zm00001d043587	Glycosyl transferase family 8	-0.282387	-1.16229	-0.970062
Zm00001d014015	solute carrier family 35 member	-0.33917	-1.17119	-0.397336
Zm00001d012520	LURP-one-related 17-like	-0.425733	-1.17973	-0.872775
Zm00001d028412	Plant protein of unknown function (DUF869)	-0.466185	-1.18053	-0.999168
Zm00001d032981	Inherit from euNOG: calmodulin-binding family	-0.200906	-1.18676	-0.99528
Zm00001d020100	PP2C_SIG	-0.720261	-1.18738	-0.645625
Zm00001d052628	galactosyl transferase GMA12/MNN10 family	0.564673	-1.19185	-0.994966
Zm00001d038262	CRAL/TRIO, N-terminal domain	-0.608741	-1.19276	-0.721729
Zm00001d018445	EXS family	0.261154	-1.19373	-0.861172
Zm00001d010667	Basic region leucine zipper	-0.834132	-1.20304	-0.461962
Zm00001d019546	P21-Rho-binding domain	-0.163365	-1.20602	-0.998752
Zm00001d003140	Cytochrome P450	-0.0246864	-1.20804	-0.331809
Zm00001d002410	Xyloglucan endo-transglycosylase (XET) C-terminus	-0.471258	-1.21438	-0.711647
Zm00001d028073	AHNAK nucleoprotein	-0.366681	-1.21527	-0.862608
Zm00001d024913	Plant invertase/pectin methylesterase inhibitor	-0.256713	-1.21663	-0.449748
Zm00001d036700	Domain of unknown function (DUF588)	0.279879	-1.2254	-0.737151
Zm00001d053858	Dynamin family	0.121726	-1.22866	-0.540512
Zm00001d027649	ring finger and CHY zinc finger	0.372795	-1.23397	-1.04081
Zm00001d012291	0	-0.780828	-1.2423	-0.312623
Zm00001d049585	STYKc	0.270947	-1.24512	-0.441193
Zm00001d006793	Pfam:DUF26	-0.450074	-1.25435	-0.542113
Zm00001d042014	0	0.0857187	-1.2568	-0.755965
Zm00001d040445	Zinc finger, C3HC4 type (RING finger)	0.0141956	-1.26168	-0.974148
Zm00001d043655	IQ calmodulin-binding motif	0.0543605	-1.2651	-0.836237
Zm00001d046136	GDSL-like Lipase/Acylhydrolase	-0.326726	-1.2679	-0.975716
Zm00001d047582	Galactinol synthase 3	0.109254	-1.27124	-0.78627
Zm00001d012719	Basic region leucine zipper	-0.427285	-1.27195	-0.980384
Zm00001d043504	KISc	-0.325846	-1.27734	-0.855138
Zm00001d023402	Myb-like DNA-binding domain	0.0672383	-1.27987	-0.245133
Zm00001d028299	Squalene epoxidase	-0.451012	-1.2827	-0.954103
Zm00001d005931	ZF-HD protein dimerisation region	-0.162444	-1.29827	-0.938202
Zm00001d039325	Protein tyrosine kinase	-0.328113	-1.29901	-0.944397
Zm00001d008222	0	-0.318323	-1.30028	-0.801396
Zm00001d012593	Inherit from euNOG: expressed protein	-1.2192	-1.30128	-0.718516
Zm00001d038706	0	-0.584354	-1.30386	-0.830426
Zm00001d037743	0	0.0956132	-1.3054	-1.06249
Zm00001d017287	Pfam:DUF584	-0.0418546	-1.30921	-1.00062
Zm00001d049871	Ankyrin Repeat Protein	-0.0847048	-1.31299	-0.788031
Zm00001d048695	LRR_CC	-0.415388	-1.32755	-1.11808
Zm00001d010652	Inherit from strNOG: circadian clock coupling factor ZGT	-0.496583	-1.33658	-0.316739
Zm00001d011669	Myb-like DNA-binding domain	-0.0663774	-1.33674	-0.883258
Zm00001d045404	acid phosphatase	-0.384617	-1.34065	-0.978506
Zm00001d012605	C2H2 zinc finger protein	-0.0232136	-1.34437	-0.288205
Zm00001d010240	alpha/beta hydrolase fold	0.327282	-1.35413	-0.896209
Zm00001d046491	Zinc-binding dehydrogenase	-0.0625835	-1.35619	-1.05929
Zm00001d032274	Protein of unknown function (DUF810)	-0.578502	-1.3703	-0.98589
Zm00001d053684	citrate synthase	-0.320362	-1.38074	-0.40612
Zm00001d005699	U-box domain-containing protein	0.110761	-1.39118	-0.736886
Zm00001d024781	Helix-loop-helix DNA-binding domain	-0.378278	-1.39245	-0.919394
Zm00001d045370	0	0.424384	-1.3954	-0.960418
Zm00001d031465	0	0.215004	-1.40012	0.273079
Zm00001d038346	Inherit from lilNOG: expressed protein	-0.573397	-1.41972	-0.875782
Zm00001d016799	Inherit from strNOG: Expressed protein	0.352506	-1.43175	-0.664869
Zm00001d051294	(NAC) domain-containing protein	-0.293536	-1.44193	-0.603068
Zm00001d001852	Gibberellin regulated protein	-0.223416	-1.44311	-0.304651
Zm00001d020869	0	-0.483372	-1.46639	-0.630498
Zm00001d040390	Ubiquitin-conjugating enzyme	-0.349977	-1.46664	-0.537465
Zm00001d036812	ZnF_C2H2	-0.807955	-1.47704	-0.488226
Zm00001d020556	EamA-like transporter family	-0.322448	-1.48218	-0.91324
Zm00001d032084	DnaJ domain	-0.256559	-1.48291	-0.904422
Zm00001d047274	0	-0.371333	-1.48465	-0.601841
Zm00001d027365	Armadillo/beta-catenin-like repeat	-0.0218225	-1.49801	-0.674767
Zm00001d018088	Tetratricopeptide repeat	-0.0383434	-1.50426	-0.91185
Zm00001d028866	DnaJ	-0.551342	-1.52112	-0.776374
Zm00001d046299	HSF-type DNA-binding	0.143524	-1.55171	-0.969787
Zm00001d024432	Transferase family	0.258232	-1.56204	-0.687347
Zm00001d047728	Mitogen-activated protein kinase kinase kinase	-1.34491	-1.56649	-0.615387
Zm00001d045036	DnaJ domain	0.338129	-1.56684	-0.704511
Zm00001d028125	Protein of unknown function (DUF677)	-0.648733	-1.56851	-0.492313
Zm00001d026415	Glycosyl hydrolase family 3 N terminal domain	0.232667	-1.57909	-0.950645
Zm00001d039011	glutaredoxin-C9-like	-0.288185	-1.59434	-0.339238
Zm00001d012447	0	-0.150971	-1.6041	-1.29215
Zm00001d038695	2OG-Fe(II) oxygenase superfamily	-0.901931	-1.6116	-0.710805
Zm00001d008764	UDP-glucoronosyl and UDP-glucosyl transferase	0.21681	-1.61862	-0.976468
Zm00001d025917	Glycosyl transferase family 8	-0.11789	-1.64197	-0.926726
Zm00001d020968	Inherit from euNOG: expressed protein	1.1144	-1.64445	-0.0578182
Zm00001d029777	Phosphate-induced protein 1 conserved region	-0.65827	-1.65347	-1.40762
Zm00001d010540	0	-0.642971	-1.66169	-0.758306
Zm00001d003422	amino acid	-0.0776055	-1.67579	-0.839334
Zm00001d028398	glycosyl hydrolase family 10 protein	0.170535	-1.68546	-0.887311
Zm00001d021965	Peroxidase	-0.00773234	-1.70366	-0.713995
Zm00001d003751	Late embryogenesis abundant protein	0.0440749	-1.71197	-1.45457
Zm00001d051562	Inherit from lilNOG: expressed protein	0.0092098	-1.71774	-1.04765
Zm00001d020826	Helix-loop-helix DNA-binding domain	-0.306894	-1.71927	-0.757947
Zm00001d033234	Protein tyrosine kinase	-0.487019	-1.76935	-0.466349
Zm00001d041776	beta glucosidase 16	0.0320829	-1.78485	-1.21617
Zm00001d024648	0	-0.950505	-1.79862	-1.01355
Zm00001d043276	0	-0.0826652	-1.83069	-1.12869
Zm00001d008579	0	0.33327	-1.86162	-1.46238
Zm00001d024349	BTB/POZ domain	-0.746853	-1.88825	-0.727118
Zm00001d010434	Arabinogalactan peptide	-1.06949	-1.92114	-1.59578
Zm00001d005964	Transcription factor	-0.183978	-1.92294	-1.57611
Zm00001d019192	Protease inhibitor/seed storage/LTP family	-0.410641	-1.93739	-1.14177
Zm00001d014619	#N/A	-0.217282	-1.95185	-0.78579
Zm00001d021300	Core component of nucleosome. Nucleosomes wrap and compact DNA into chromatin, limiting DNA accessibility to the cellular machineries which require DNA as a template. Histones thereby play a central role in transcription regulation, DNA repair, DNA replication and chromosomal stability. DNA accessibility is regulated via a complex set of post-translational modifications of histones, also called h…	0.263388	-1.95876	-0.99298
Zm00001d051501	RING-H2 finger protein	-1.49433	-1.95992	-1.53544
Zm00001d003930	0	-0.840889	-2.01921	-0.901974
Zm00001d048440	beta-galactosidase	-0.655197	-2.05338	-1.74499
Zm00001d052395	ZF-HD protein dimerisation region containing protein	-0.631784	-2.06236	-0.709927
Zm00001d014043	Pfam:DUF862	-0.556003	-2.06655	-0.697402
Zm00001d017471	0	0.612907	-2.10377	-1.80698
Zm00001d052133	START	-0.356042	-2.14116	-1.22637
Zm00001d014084	VWA domain containing CoxE-like protein	-0.107822	-2.14168	-0.885371
Zm00001d006101	Auxin responsive protein	-0.518507	-2.16081	-1.55551
Zm00001d017280	Inherit from KOG: solute carrier family 11 (proton-coupled divalent metal ion transporters), member	0.167237	-2.19041	-0.977762
Zm00001d037994	Transcription factor	-0.778567	-2.22696	-1.60824
Zm00001d048909	0	-0.463186	-2.33698	-0.22649
Zm00001d022026	Got1/Sft2-like family	-0.298187	-2.36079	-1.63994
Zm00001d052385	Zinc finger C-x8-C-x5-C-x3-H type (and similar)	-0.150796	-2.36948	-0.395717
Zm00001d020755	Protein of unknown function, DUF547	-0.828355	-2.44972	-1.59823
Zm00001d016590	cellular response to osmotic stress	-0.672197	-2.49282	-1.43835
Zm00001d035024	0	-0.514541	-2.58859	-1.80597
Zm00001d023324	SET domain containing 2	-0.346576	-2.59151	-1.62218
Zm00001d013104	VQ motif	-0.919561	-2.64905	-1.6983
Zm00001d042122	Sulfotransferase domain containing protein, expressed	0.410506	-2.67047	-2.10376
Zm00001d018372	RNA polymerase II	-0.2344	-2.72244	-0.674515
Zm00001d016626	FAD-binding and arabino-lactone oxidase domains containing protein	-2.47454	-2.73518	-1.60699
Zm00001d006757	DHHC palmitoyltransferase	-0.491545	-2.76806	-0.577587
Zm00001d017822	0	-0.502011	-2.81448	-1.86118
Zm00001d053528	cwf21	-2.06772	-2.82115	-0.0642359
Zm00001d025005	Flavin-binding monooxygenase-like	-0.0311622	-2.83496	-1.00981
Zm00001d019150	THN	-0.0760241	-2.86939	-1.59187
Zm00001d020967	Inherit from euNOG: expressed protein	0.841946	-2.89742	-1.83166
Zm00001d038437	ZIP Zinc transporter	-0.0430494	-2.96956	-2.03427
Zm00001d038910	Reticulon	-0.669674	-2.9723	-1.58048
Zm00001d051328	WRKY	0.748249	-2.98613	-1.75685
Zm00001d024323	WRKY	-0.0479116	-3.00903	-0.490774
Zm00001d043520	Protein of unknown function (DUF1005)	-0.00597177	-3.03917	-1.36005
Zm00001d014517	Protein tyrosine kinase	-0.494904	-3.09147	-1.4878
Zm00001d006841	hydrolase, alpha beta fold family protein	-0.583074	-3.10824	-0.91496
Zm00001d013294	0	-0.674626	-3.21932	-2.25712
Zm00001d045887	Zinc finger C-x8-C-x5-C-x3-H type (and similar)	-1.44373	-3.2223	-1.27
Zm00001d032307	0	-0.0419534	-3.22302	-1.21196
Zm00001d012279	Zinc finger, C3HC4 type (RING finger)	-0.0573985	-3.34047	0.529831
Zm00001d013804	Galactosyltransferase	0.174577	-3.42213	-2.35125
Zm00001d029835	0	-0.022049	-3.47897	-0.970649
Zm00001d047012	#N/A	0.755195	-3.58581	-0.821058
Zm00001d042449	Ubiquitin family	-0.811579	-3.58984	-1.05162
Zm00001d046289	SWIM zinc finger	-0.433532	-3.65676	-1.99002
Zm00001d048004	AP2	-2.09011	-3.70323	-2.10502
Zm00001d028615	PP2Cc	-0.590003	-3.73384	-1.80511
Zm00001d025067	Amb_all	-0.954284	-3.84051	-2.23199
Zm00001d036221	#N/A	-0.0277193	-3.84504	-0.910315
Zm00001d044543	premRNAsplicing factor ISY1	0.538711	-3.93147	-1.1529
Zm00001d014461	aspartic	0.683618	-4.10542	-0.272771
Zm00001d013250	X8 domain	-1.43655	-4.10931	-3.19677
Zm00001d031432	PPIases accelerate the folding of proteins	-0.08332	-4.22674	-1.70553
Zm00001d043478	Leucine Rich Repeat	-1.19244	-4.26098	-0.694106
Zm00001d032962	Pfam:DUF593	-0.885588	-4.26292	0.298261
Zm00001d033308	No apical meristem (NAM) protein	-1.24015	-4.31018	-3.19995
Zm00001d026106	Myb-like DNA-binding domain	0.756253	-4.31021	-0.699337
Zm00001d026120	HLH	-2.29356	-4.31467	-2.37248
Zm00001d051936	Inherit from euNOG: F-Box protein	0.914757	-4.33332	-2.3966
Zm00001d020629	SNF2 family N-terminal domain	-0.734175	-4.36071	-3.35515
Zm00001d000055	Leucine rich repeat N-terminal domain	-2.2652	-4.43273	-3.33469
Zm00001d019477	START domain	0.235845	-4.44495	-2.43305
Zm00001d018213	NB-ARC domain	-1.71782	-4.48741	-2.16637
Zm00001d044504	Major Facilitator Superfamily	-2.44727	-4.49736	-3.41481
Zm00001d044240	0	-1.45665	-4.52507	-1.54899
Zm00001d036996	AP2	-1.34991	-4.5415	-1.42274
Zm00001d046765	Putative glycosyl hydrolase of unknown function (DUF1680)	-1.12755	-4.69857	-1.36293
Zm00001d013153	0	0.485483	-4.72042	-0.732574
Zm00001d017606	Pfam:DUF623	-0.326596	-4.73195	-2.48375
Zm00001d004626	Glycosyl hydrolase family 3 N terminal domain	-1.97272	-5.10902	-1.88527
Zm00001d017504	#N/A	-0.890372	-5.21239	-2.30563
Zm00001d026141	0	0.290084	-5.27168	-4.20565
Zm00001d023769	Domain of unknown function (DUF3474)	-4.12275	-5.31591	-2.83965
Zm00001d042970	Leucine rich repeat N-terminal domain	-1.43366	-5.41266	-3.53143
Zm00001d028066	AP2	-1.67079	-5.55775	-1.93349
Zm00001d036763	cytochrome P450	-0.558213	-6.12315	#N/A

## Sheet: Further induced genes (E+F)
Table S2. Common and specific DEGs in maize systemic leaves 4 of 3+ 4-, 3- 4+, and 3+ 4+ group.
Further induced/suppressed "3312 genes" among which 3176 were common in "3- 4+" and "3+ 4+" group and 136 were common in "3+ 4-", "3- 4+" and "3+ 4+" groups
Fold change = FC
Gene ID	Annotation	log2 FC of "3- 4+" GROUP	log2 FC of "3+ 4+" group	Increase/ decrease (%)
Zm00001d016253	Phosphatidylethanolamine-binding protein	11.607	12.6413	8.911
Zm00001d040501	Erg28 like protein	9.69843	11.0769	14.2134
Zm00001d025614	BAG domain	9.04137	9.87989	9.27435
Zm00001d051934	O-methyltransferase	8.66661	8.40751	-2.98966
Zm00001d008548	BowB	8.50549	9.48408	11.5055
Zm00001d039423	Protein of unknown function (DUF1677)	7.78978	8.25472	5.9686
Zm00001d029359	Dimerisation domain	7.68346	9.68854	26.0959
Zm00001d008794	WRKY	7.4363	7.74112	4.09899
Zm00001d022530	Ethylene insensitive 3	7.40886	8.13526	9.8045
Zm00001d012456	2OG-Fe(II) oxygenase superfamily	7.30531	8.44977	15.6662
Zm00001d030670	Caleosin related protein	7.28547	8.00631	9.89428
Zm00001d002629	Cytochrome P450	7.19783	7.55256	4.9284
Zm00001d011378	Protein of unknown function (DUF1221)	7.17064	6.78652	-5.35691
Zm00001d031778	Eukaryotic-type carbonic anhydrase	7.10688	7.51384	5.72619
Zm00001d002016	Protein of unknown function, DUF538	6.93531	6.45189	-6.97033
Zm00001d046318	Berberine and berberine like	6.78158	7.5002	10.5967
Zm00001d039119	SANT	6.77242	6.67331	-1.46335
Zm00001d005696	S_TKc	6.75633	6.65167	-1.54908
Zm00001d028349	Peroxidase	6.70854	7.30203	8.84669
Zm00001d040705	Peroxidase	6.53991	6.72846	2.88317
Zm00001d033284	EamA-like transporter family	6.50723	6.94146	6.67294
Zm00001d051695	Eukaryotic aspartyl protease	6.50012	7.58622	16.7089
Zm00001d020400	Involved in lignin biosynthesis. Catalyzes the final step specific for the production of lignin monomers, like coniferyl alcohol, sinapyl alcohol and 4-coumaryl alcohol (By similarity)	6.47554	6.9583	7.45508
Zm00001d021647	Plant PDR ABC transporter associated	6.44353	7.0804	9.88381
Zm00001d045088	Leucine rich repeat N-terminal domain	6.39376	5.75692	-9.96024
Zm00001d012957	DPBB_1	6.38473	6.8429	7.17594
Zm00001d042780	alpha/beta hydrolase fold	6.38319	7.43397	16.4616
Zm00001d035553	ABC-2 type transporter	6.37742	6.32823	-0.771268
Zm00001d052390	(No apical meristem) protein	6.33816	7.29095	15.0326
Zm00001d027947	Pyridoxal-dependent decarboxylase conserved domain	6.25111	6.53222	4.49708
Zm00001d012296	Basic region leucine zipper	6.23388	7.09944	13.8848
Zm00001d018064	phenylpropanoid catabolic process	6.22535	7.74545	24.418
Zm00001d003188	Chitin recognition protein	6.22276	7.65689	23.0465
Zm00001d024960	0	6.20852	6.84446	10.2431
Zm00001d029630	CY	6.20772	7.03158	13.2717
Zm00001d010287	EamA-like transporter family	6.16722	6.90485	11.9605
Zm00001d035753	Polygalacturonase inhibiting protein	6.15964	7.27181	18.0558
Zm00001d033710	Plastocyanin-like domain	6.15473	7.01041	13.9028
Zm00001d036234	GDSL-like Lipase/Acylhydrolase	6.11365	6.99584	14.4297
Zm00001d036266	Transcription elongation factor Elf1 like	6.03882	6.08936	0.836931
Zm00001d010588	Pyruvate decarboxylase isozyme	6.01167	6.84144	13.8027
Zm00001d026076	MATE efflux family protein	5.99722	6.56695	9.49991
Zm00001d038703	Dimerisation domain	5.98568	6.39278	6.80123
Zm00001d016262	Inherit from lilNOG: AP2	5.90508	5.83166	-1.24339
Zm00001d034204	ap2 EREBP transcription factor	5.86457	6.26106	6.7607
Zm00001d020266	DnaJ domain	5.78884	5.7907	0.0321475
Zm00001d028120	Haemolysin-III related	5.75047	5.74423	-0.108522
Zm00001d006585	Myb-like DNA-binding domain	5.7089	5.92333	3.75603
Zm00001d034508	Gal-bind_lectin	5.70825	6.14026	7.56823
Zm00001d018031	DPBB_1	5.70654	4.00392	-29.8363
Zm00001d047752	LOB domain protein	5.68723	6.82018	19.9208
Zm00001d022458	Peroxidase	5.61025	5.36183	-4.42799
Zm00001d049073	Aminotransferase class-V	5.5717	5.37016	-3.61727
Zm00001d003190	#N/A	5.51529	6.46557	17.2299
Zm00001d007714	Acyltransferase	5.50166	5.86287	6.56547
Zm00001d041596	Acyltransferase	5.49323	5.04863	-8.09366
Zm00001d048866	Transferase family	5.44279	5.77278	6.06294
Zm00001d010385	Domain of unknown function (DUF966)	5.43696	5.36565	-1.31167
Zm00001d039532	WRKY	5.39581	5.67012	5.08363
Zm00001d027932	Protein of unknown function (DUF581)	5.36721	5.77268	7.55441
Zm00001d017826	Hydroxymethylglutaryl-coenzyme A reductase	5.34743	5.61223	4.9518
Zm00001d045946	Protein of unknown function, DUF617	5.32688	5.76023	8.13509
Zm00001d045092	Transferase family	5.27103	5.53895	5.08295
Zm00001d034277	nac domain	5.26275	5.38599	2.34173
Zm00001d051863	Cytochrome P450	5.25469	6.88141	30.9576
Zm00001d037656	xylanase inhibitor protein	5.23804	6.04723	15.4483
Zm00001d051340	AP2	5.22969	5.31197	1.57332
Zm00001d027948	Transferase family	5.19112	5.67617	9.34392
Zm00001d017025	Nitrate reductase is a key enzyme involved in the first step of nitrate assimilation in plants, fungi and bacteria (By similarity)	5.16928	5.58013	7.94777
Zm00001d004085	#N/A	5.16721	6.01539	16.4145
Zm00001d048861	monooxygenase	5.15778	6.30735	22.288
Zm00001d002536	STYKc	5.11015	5.13426	0.471957
Zm00001d024023	TWIN SISTER of	5.09624	4.42033	-13.263
Zm00001d022457	Removal of H(2)O(2), oxidation of toxic reductants, biosynthesis and degradation of lignin, suberization, auxin catabolism, response to environmental stresses such as wounding, pathogen attack and oxidative stress. These functions might be dependent on each isozyme isoform in each plant tissue	5.09425	5.0835	-0.211114
Zm00001d039487	Aminotransferase class I and II	5.08135	5.11348	0.6322
Zm00001d027949	Pyridoxal-dependent decarboxylase conserved domain	5.05479	5.37457	6.32623
Zm00001d044908	12-oxophytodienoic acid reductase	4.97348	5.76211	15.8568
Zm00001d011477	Acylhydrolase that catalyzes the hydrolysis of phospholipids at the sn-1 position (By similarity)	4.96744	5.10806	2.83099
Zm00001d025388	serine threonine-protein kinase	4.94193	5.22702	5.76896
Zm00001d022524	Homeobox domain	4.93716	5.96479	20.814
Zm00001d042781	ZnF_C2H2	4.92472	5.6276	14.2725
Zm00001d007093	Protein of unknown function (DUF1336)	4.90847	5.13374	4.5894
Zm00001d003524	Aldo/keto reductase family	4.90372	5.46355	11.4164
Zm00001d051629	pyrophosphate--fructose 6-phosphate 1-phosphotransferase	4.90189	5.59857	14.2124
Zm00001d049154	Lipase (class 3)	4.89728	5.49897	12.2862
Zm00001d024486	terpene synthase activity	4.88883	5.42397	10.9463
Zm00001d040298	Inherit from euNOG: flp1 flp1 (fpf1-like protein 1)	4.88385	6.05711	24.0231
Zm00001d033135	Plant protein of unknown function (DUF869)	4.83856	4.16406	-13.9401
Zm00001d024939	PGAM	4.82673	5.18753	7.47503
Zm00001d048268	Divergent CCT motif	4.82389	5.85252	21.3237
Zm00001d032947	Glycosyl hydrolases family 18	4.80719	5.07528	5.57687
Zm00001d051693	Eukaryotic aspartyl protease	4.77946	4.63344	-3.05527
Zm00001d033271	0	4.77802	5.5033	15.1796
Zm00001d020378	IPPc	4.76227	5.41853	13.7803
Zm00001d048656	0	4.75509	7.07495	48.7868
Zm00001d029677	MatE	4.75468	4.33985	-8.72465
Zm00001d035684	Potato inhibitor I family	4.75239	6.88875	44.9532
Zm00001d032868	Legume lectin domain	4.74722	5.78109	21.7786
Zm00001d032363	Pirin C-terminal cupin domain	4.74271	4.84801	2.22037
Zm00001d016260	AP2	4.72715	4.83021	2.18009
Zm00001d021576	UDP-glucoronosyl and UDP-glucosyl transferase	4.71549	5.03253	6.72348
Zm00001d039394	gibberellin 2-beta-dioxygenase	4.70644	5.07579	7.84782
Zm00001d048948	Barwin family	4.69638	4.61779	-1.67327
Zm00001d049219	Pept_C1	4.67377	5.29074	13.2007
Zm00001d020811	ABC-2 type transporter	4.66896	5.15258	10.3583
Zm00001d035162	Tryptophan/tyrosine permease family	4.65313	4.80547	3.27383
Zm00001d013370	Transcription factor	4.63522	5.5051	18.7669
Zm00001d047579	Myb-like DNA-binding domain	4.6312	5.05205	9.08719
Zm00001d053234	MatE	4.59226	5.28973	15.1881
Zm00001d006526	aspartic	4.58201	5.68662	24.1075
Zm00001d022191	VQ motif	4.57579	5.8017	26.791
Zm00001d048227	homeobox-leucine zipper protein	4.56669	4.88945	7.06765
Zm00001d028814	Pathogenesis-related protein	4.53838	5.14633	13.3957
Zm00001d033341	0	4.53505	4.18763	-7.66071
Zm00001d043350	GH3 auxin-responsive promoter	4.52371	5.68336	25.6348
Zm00001d052209	UDP-glucoronosyl and UDP-glucosyl transferase	4.49902	4.95759	10.1925
Zm00001d017952	Caleosin related protein	4.49344	5.25487	16.9455
Zm00001d029003	Thaumatin family	4.48918	4.95413	10.357
Zm00001d048021	Allene oxide synthase	4.48419	4.6871	4.52518
Zm00001d042140	Glycosyl hydrolases family 17	4.4784	4.71491	5.28114
Zm00001d028815	Pathogenesis-related protein	4.46837	5.02436	12.4428
Zm00001d002970	UDP-glucoronosyl and UDP-glucosyl transferase	4.46021	4.08479	-8.41708
Zm00001d052386	GDA1 CD39 family protein	4.45621	4.78461	7.36963
Zm00001d002776	STYKc	4.45061	5.55409	24.7939
Zm00001d002847	KR domain	4.44627	5.11607	15.0643
Zm00001d031594	Membrane transport protein	4.42745	6.14934	38.8913
Zm00001d003884	AP2	4.41484	4.9297	11.662
Zm00001d013409	ZF-HD protein dimerisation region	4.41126	4.41277	0.0342248
Zm00001d026576	Inherit from COG: leucine Rich Repeat	4.3985	5.11133	16.2062
Zm00001d026173	Inherit from lilNOG: Zinc finger protein	4.3798	4.01806	-8.25922
Zm00001d010543	Inherit from euNOG: membrane-associated kinase regulator	4.37643	4.8638	11.1363
Zm00001d037611	Transferase family	4.37517	4.41219	0.846123
Zm00001d031591	transcription factor	4.37411	4.45419	1.83078
Zm00001d044995	STYKc	4.36516	5.04133	15.4903
Zm00001d048841	Patatin-like phospholipase	4.34888	4.38611	0.85611
Zm00001d018966	Glycosyl hydrolases family 18	4.33381	5.10359	17.762
Zm00001d023256	mannose-1-phosphate guanyltransferase	4.31861	4.90459	13.5688
Zm00001d012292	Glycosyl hydrolases family 17	4.31771	4.93543	14.3068
Zm00001d008190	WRKY	4.31654	4.6119	6.84247
Zm00001d032468	cytochrome P450	4.29387	4.44516	3.52356
Zm00001d023410	Purple acid phosphatase	4.27675	4.90609	14.7155
Zm00001d020714	HSF-type DNA-binding	4.26853	4.86287	13.9237
Zm00001d028651	33 kDa secretory protein	4.25374	4.78172	12.4122
Zm00001d032745	Leucine rich repeat N-terminal domain	4.21845	4.37063	3.60748
Zm00001d039615	Transferase family	4.21718	4.68717	11.1446
Zm00001d032850	phosphate transporter	4.21712	4.40958	4.56363
Zm00001d035561	jasmonate-induced protein	4.20209	5.74236	36.6549
Zm00001d039513	AUX/IAA family	4.19474	4.14989	-1.06931
Zm00001d033462	Auxin responsive protein	4.19426	4.05817	-3.24486
Zm00001d016277	AUX/IAA family	4.17567	5.47981	31.2317
Zm00001d034483	0	4.17014	5.18607	24.3621
Zm00001d016558	Glyco_10	4.16956	6.49146	55.6867
Zm00001d006937	Peroxidase	4.16531	5.0388	20.9705
Zm00001d052915	3-Oxoacyl-[acyl-carrier-protein (ACP)] synthase III	4.15103	4.85732	17.0149
Zm00001d027925	AP2	4.1497	5.02539	21.1025
Zm00001d025409	AP2	4.14809	5.4112	30.4503
Zm00001d018105	Phosphate-induced protein 1 conserved region	4.14335	4.8442	16.9149
Zm00001d003861	Potassium transporter	4.13786	4.48648	8.42502
Zm00001d023535	AP2	4.1362	4.15921	0.55644
Zm00001d031257	Plastocyanin-like domain	4.11755	4.87534	18.4037
Zm00001d017002	0	4.11609	5.43425	32.0246
Zm00001d042934	ZnF_C2H2	4.10576	4.67072	13.7602
Zm00001d042244	K+ potassium transporter	4.10019	4.36991	6.5781
Zm00001d044906	12-oxophytodienoic acid reductase	4.08404	5.12224	25.4209
Zm00001d007181	calcium-binding protein	4.08253	4.94321	21.082
Zm00001d035021	ompA family	4.07866	5.08712	24.7251
Zm00001d012430	ZnF_C2H2	4.06895	4.06427	-0.114797
Zm00001d006493	MatE	4.04017	4.43947	9.88313
Zm00001d044732	Caleosin related protein	4.03771	5.55171	37.4967
Zm00001d012642	Helix-loop-helix DNA-binding domain	4.03467	5.40331	33.922
Zm00001d043837	Myb-like DNA-binding domain	4.03346	5.54951	37.5867
Zm00001d053554	Peroxidase	4.03031	4.3062	6.8453
Zm00001d028721	LOB domain protein	4.01311	4.56985	13.873
Zm00001d024597	Protein of unknown function, DUF599	4.01048	5.68636	41.7875
Zm00001d022550	Basic region leucine zipper	4.00758	3.98548	-0.551429
Zm00001d018853	Carboxylesterase family	4.00432	3.92819	-1.90121
Zm00001d028282	Allene oxide synthase	3.98269	3.91602	-1.67391
Zm00001d039103	0	3.97904	4.424	11.1827
Zm00001d043202	0	3.96815	4.88836	23.1898
Zm00001d021736	1,4)-beta-D-glucans synthesis in grasses and cereals (Poaceae). The mixed-linked glucans (which are not present in walls of dicotyledons or most other monocotyledonous plants) are particularly important constituents of the walls of the starchy endosperm and aleurone cells of cereal grains such as oats, wheat, rice and barley. They can account for up to 70 by weight of the wall (By similarity)	3.96315	2.88912	-27.1004
Zm00001d052518	Pollen proteins Ole e I like	3.95479	3.98627	0.796011
Zm00001d028816	Pathogenesis-related protein	3.95188	4.30449	8.92253
Zm00001d026063	LRR receptor-like serine threonine-protein kinase	3.9447	4.80158	21.7225
Zm00001d028930	Transcription factor	3.94369	4.30347	9.12281
Zm00001d036539	DPBB_1	3.94198	4.54463	15.288
Zm00001d046225	ABC transporter transmembrane region	3.93866	4.22968	7.38879
Zm00001d040649	pectinesterase	3.93405	5.17966	31.6623
Zm00001d041163	POT family	3.90669	4.31698	10.5023
Zm00001d039795	alpha/beta hydrolase fold	3.90358	4.40396	12.8186
Zm00001d040065	solute carrier family 17	3.90319	3.6959	-5.31069
Zm00001d011841	calcium ion binding	3.89592	3.8866	-0.239161
Zm00001d051525	OPT oligopeptide transporter protein	3.88017	3.8442	-0.927059
Zm00001d034642	ZnF_C2H2	3.87048	4.43723	14.6428
Zm00001d044950	AP2	3.87015	4.76247	23.0562
Zm00001d035562	jasmonate-induced protein	3.86436	4.45862	15.3781
Zm00001d027622	VWA domain containing CoxE-like protein	3.85032	4.00987	4.14396
Zm00001d052335	peroxidase	3.84178	3.96957	3.32629
Zm00001d002132	0	3.817	4.47512	17.2419
Zm00001d048648	pectinesterase	3.80369	5.25151	38.0637
Zm00001d033998	Protein of unknown function (DUF1677)	3.80189	4.60637	21.1602
Zm00001d037730	0	3.79856	4.84189	27.4666
Zm00001d030795	Plant calmodulin-binding domain	3.79269	4.0031	5.54772
Zm00001d033050	Divergent CCT motif	3.75438	3.96439	5.59382
Zm00001d040027	0	3.75329	4.58535	22.169
Zm00001d035646	Pfam:DUF26	3.74331	4.458	19.0923
Zm00001d032757	vac14 homolog (S. cerevisiae)	3.74262	5.76898	54.1428
Zm00001d012899	cell number regulator 1-like	3.74216	4.1311	10.3935
Zm00001d019726	Plastocyanin-like domain	3.72507	4.35286	16.8532
Zm00001d048960	Permease family	3.72493	4.91434	31.9312
Zm00001d025437	Amino acid permease	3.71571	4.09303	10.1546
Zm00001d022253	BTB/POZ domain	3.71272	4.91761	32.453
Zm00001d011527	Transcription factor	3.67596	4.31155	17.2904
Zm00001d030086	0	3.67263	3.71716	1.21252
Zm00001d040502	Plastocyanin-like domain	3.65668	4.56243	24.7698
Zm00001d037281	0	3.64709	3.85937	5.82059
Zm00001d010671	Glycosyl hydrolases family 17	3.62539	4.62693	27.6258
Zm00001d026317	Helix-loop-helix DNA-binding domain	3.61953	4.00322	10.6006
Zm00001d038341	PAR1 protein	3.61841	5.59573	54.6462
Zm00001d010170	#N/A	3.61781	4.41552	22.0497
Zm00001d014757	PMEI	3.60704	4.17329	15.6986
Zm00001d003191	Chitinase class I	3.59451	4.49075	24.9334
Zm00001d044030	Glycosyl transferases group 1	3.5918	4.10044	14.1611
Zm00001d025296	NUDIX domain	3.59124	3.92564	9.3117
Zm00001d016082	HMG (high mobility group) box	3.58641	5.37689	49.9243
Zm00001d003903	Divergent CCT motif	3.58025	4.88621	36.4765
Zm00001d005782	Glutamate-gated receptor that probably acts as non- selective cation channel (By similarity)	3.57618	3.23364	-9.57852
Zm00001d024324	AP2	3.57583	3.51061	-1.82393
Zm00001d001871	#N/A	3.57243	4.39302	22.9701
Zm00001d030222	0	3.57017	3.60064	0.853395
Zm00001d037689	Hexokinase	3.56192	4.54717	27.6608
Zm00001d021897	Legume lectin domain	3.54723	3.71891	4.83982
Zm00001d018314	ornithine carbamoyltransferase	3.54079	4.21313	18.9885
Zm00001d048947	Barwin family	3.53514	3.4764	-1.6617
Zm00001d040058	Pyruvate decarboxylase	3.52726	3.842	8.92331
Zm00001d047620	GDSL-like Lipase/Acylhydrolase	3.52521	4.2088	19.3915
Zm00001d034482	0	3.51171	4.16872	18.7091
Zm00001d025886	UDP-glucoronosyl and UDP-glucosyl transferase	3.51006	4.61915	31.5974
Zm00001d047334	ZnF_C2H2	3.50713	2.66498	-24.0126
Zm00001d014063	Leucine rich repeat N-terminal domain	3.50427	3.61463	3.14921
Zm00001d036715	Endomembrane protein 70	3.50129	4.02577	14.9797
Zm00001d009473	STYKc	3.49928	3.86824	10.5437
Zm00001d005593	0	3.49272	3.63088	3.95555
Zm00001d006140	UDP-glucoronosyl and UDP-glucosyl transferase	3.48397	4.11629	18.1496
Zm00001d039891	UDP-glucoronosyl and UDP-glucosyl transferase	3.46972	3.35024	-3.44351
Zm00001d016151	Cytochrome P450	3.46374	4.11431	18.7825
Zm00001d032186	Ribonuclease T2 family	3.44695	4.19121	21.592
Zm00001d053068	0	3.43273	4.32509	25.9954
Zm00001d050672	0	3.42894	4.8786	42.2774
Zm00001d047841	heat shock protein	3.41962	4.68358	36.9623
Zm00001d042134	amino acid permease family protein	3.40673	2.98192	-12.4698
Zm00001d033049	Divergent CCT motif	3.40506	3.8816	13.9952
Zm00001d040245	Potato type II proteinase inhibitor family	3.38903	3.81841	12.6696
Zm00001d051343	receptor-like protein kinase	3.38737	4.11081	21.3571
Zm00001d050412	Inherit from KOG: chorismate mutase	3.38499	3.37258	-0.366586
Zm00001d020898	Heat shock protein	3.38175	4.70227	39.0485
Zm00001d048335	Inherit from euNOG: major facilitator superfamily domain containing 12	3.37453	4.45962	32.1553
Zm00001d028331	glucan endo-1-3-beta-glucosidase	3.36526	2.44572	-27.3245
Zm00001d024273	Converts stearoyl-ACP to oleoyl-ACP by introduction of a cis double bond between carbons Delta(9) and Delta(10) of the acyl chain (By similarity)	3.35476	3.3686	0.412572
Zm00001d031556	Protein of unknown function (DUF568)	3.35034	4.04213	20.6483
Zm00001d037232	ATP-dependent zinc metalloprotease FTSH 6	3.34782	5.19983	55.3198
Zm00001d008370	Polyprenyl synthetase	3.34593	3.02047	-9.72696
Zm00001d024852	2OG-Fe(II) oxygenase superfamily	3.34552	3.86879	15.641
Zm00001d038791	leucine Rich Repeat	3.3434	3.76849	12.7145
Zm00001d045862	UDP-glucoronosyl and UDP-glucosyl transferase	3.34183	4.78096	43.064
Zm00001d023480	Zinc-finger of the MIZ type in Nse subunit	3.34093	3.48777	4.39503
Zm00001d052172	EFh	3.33319	4.5596	36.794
Zm00001d007191	Myb-like DNA-binding domain	3.32995	4.2071	26.3412
Zm00001d039098	0	3.32449	4.71906	41.9483
Zm00001d036370	Chitin recognition protein	3.32177	3.91859	17.9668
Zm00001d038874	Glycosyl hydrolases family 28	3.31412	3.69395	11.4609
Zm00001d037849	Cytochrome p450	3.3048	3.95482	19.6688
Zm00001d003668	Peptidase inhibitor I9	3.29611	3.83858	16.458
Zm00001d021727	serine threonine-protein kinase	3.29324	3.76	14.1732
Zm00001d043586	Pfam:DUF584	3.28259	4.71979	43.7826
Zm00001d021935	Sugar (and other) transporter	3.27258	3.42252	4.5819
Zm00001d043128	Late embryogenesis abundant protein	3.26323	4.90275	50.2423
Zm00001d026042	Triose-phosphate Transporter family	3.26296	3.6748	12.6218
Zm00001d021481	Inherit from strNOG: tRNA-splicing endonuclease positive effector-related	3.26052	3.91253	19.9969
Zm00001d021977	0	3.24736	3.2883	1.26094
Zm00001d038320	AP2	3.23601	4.0748	25.9204
Zm00001d020652	Family of unknown function (DUF716)	3.22049	3.8942	20.9196
Zm00001d037935	FBOX	3.21885	3.23698	0.563277
Zm00001d045091	Transferase family	3.21528	2.71522	-15.5527
Zm00001d018701	Xyloglucan fucosyltransferase	3.19776	3.41236	6.71085
Zm00001d049127	Calcineurin-like phosphoesterase	3.19553	3.4321	7.40304
Zm00001d000272	photosystem I P700 chlorophyll a apoprotein	3.18638	2.393	-24.8989
Zm00001d010689	UDP-glucoronosyl and UDP-glucosyl transferase	3.18415	4.02038	26.2624
Zm00001d045655	Inherit from strNOG: condensin complex subunit	3.16423	3.57219	12.8928
Zm00001d026426	ABC transporter transmembrane region	3.15879	3.51172	11.1729
Zm00001d051544	0	3.1349	3.56647	13.7664
Zm00001d003283	Cytochrome P450	3.13311	4.57212	45.9292
Zm00001d025281	AP2	3.13238	3.58387	14.4135
Zm00001d025391	serine threonine-protein kinase	3.10218	3.3724	8.71057
Zm00001d020101	Leucine rich repeat N-terminal domain	3.09282	4.62814	49.6417
Zm00001d047269	Protein of unknown function (DUF1313)	3.09249	3.52353	13.9383
Zm00001d033711	Plastocyanin-like domain	3.09186	3.84	24.1971
Zm00001d041327	Leucine Rich Repeat	3.08984	3.57124	15.5801
Zm00001d053195	AP2	3.08585	3.67383	19.054
Zm00001d013502	0	3.07343	2.81297	-8.47461
Zm00001d006471	PAN-like domain	3.06347	3.73842	22.0321
Zm00001d012769	Leucine rich repeat N-terminal domain	3.05593	3.51433	15.0004
Zm00001d017386	Remorin, N-terminal region	3.05092	3.09485	1.43975
Zm00001d024522	Helix-loop-helix DNA-binding domain	3.03488	2.12804	-29.8805
Zm00001d052336	peroxidase	3.02768	4.17465	37.8828
Zm00001d051692	Eukaryotic aspartyl protease	3.025	3.85648	27.4869
Zm00001d020442	0	3.02288	3.66129	21.1195
Zm00001d047548	heat shock protein	3.01125	4.41009	46.4535
Zm00001d023404	Calcineurin-like phosphoesterase	3.00234	3.875	29.0662
Zm00001d043988	Glycosyl hydrolases family 18	2.99747	3.57765	19.3555
Zm00001d017121	Key enzyme in glycolysis that catalyzes the first step of the pathway by converting D-glyceraldehyde 3-phosphate (G3P) into 3-phospho-D-glyceroyl phosphate. Essential for the maintenance of cellular ATP levels and carbohydrate metabolism (By similarity)	2.99701	3.40438	13.5924
Zm00001d035236	Plant calmodulin-binding domain	2.99487	2.90671	-2.94356
Zm00001d044348	0	2.99429	2.35395	-21.3854
Zm00001d021949	NPH3 family	2.99272	3.82718	27.883
Zm00001d003520	Protein of unknown function (DUF3537)	2.9915	3.86825	29.3081
Zm00001d049244	BAG domain	2.98609	4.27664	43.2185
Zm00001d037749	Helix-loop-helix DNA-binding domain	2.97989	3.40255	14.1836
Zm00001d051637	POT family	2.97838	3.89463	30.7634
Zm00001d027983	Zinc finger, C3HC4 type (RING finger)	2.97775	4.14595	39.2309
Zm00001d048950	Barwin family	2.97631	3.24332	8.97118
Zm00001d000001	Polyphenol oxidase middle domain	2.97306	2.98933	0.547183
Zm00001d044768	POT family	2.79386	3.53796	26.6336
Zm00001d053160	0	2.95354	3.93424	33.2043
Zm00001d021160	0	2.94531	3.46626	17.6873
Zm00001d014029	Myb-like DNA-binding domain	2.94397	3.12731	6.22766
Zm00001d006936	Peroxidase	2.94271	2.82006	-4.1679
Zm00001d050164	STYKc	2.94166	3.3322	13.2759
Zm00001d032046	Cytokinin dehydrogenase 1, FAD and cytokinin binding	2.93726	2.95813	0.710521
Zm00001d024771	Thioesterase superfamily	2.9248	3.44374	17.7428
Zm00001d025116	alpha/beta hydrolase fold	2.92257	3.97493	36.0081
Zm00001d014748	Transferase family	2.9203	3.3158	13.5433
Zm00001d008251	Myb-like DNA-binding domain	2.91889	3.17671	8.83269
Zm00001d013053	ShK domain-like	2.91595	3.45542	18.5006
Zm00001d009066	Myb-like DNA-binding domain	2.91551	2.42684	-16.7613
Zm00001d033320	UDP-glucoronosyl and UDP-glucosyl transferase	2.91229	2.75114	-5.53366
Zm00001d012482	transcription factor	2.90485	3.03631	4.52558
Zm00001d051812	CHASE domain	2.90183	3.43517	18.3793
Zm00001d012938	Sugar (and other) transporter	2.89019	2.95751	2.32914
Zm00001d029341	Converts alpha-aldose to the beta-anomer. It is active on D-glucose, L-arabinose, D-xylose, D-galactose, maltose and lactose (By similarity)	2.88881	2.86527	-0.814953
Zm00001d012782	UDP-glucoronosyl and UDP-glucosyl transferase	2.88365	2.84331	-1.39883
Zm00001d011843	Domain of unknown function (DUF702)	2.88275	3.26056	13.1058
Zm00001d032854	peroxidase	2.87628	4.12917	43.5593
Zm00001d049286	Leucine rich repeat N-terminal domain	2.87274	2.55753	-10.9722
Zm00001d038023	#NAME?	2.87149	2.81971	-1.80314
Zm00001d043270	Inherit from strNOG: ultrapetala	2.86767	3.53105	23.1332
Zm00001d004524	Legume lectin domain	2.86705	4.40247	53.5542
Zm00001d034992	0	2.86664	3.25009	13.3761
Zm00001d015515	transcription factor	2.85588	3.16877	10.956
Zm00001d015992	Peroxisomal fatty acid beta-oxidation multifunctional	2.84987	3.2553	14.2263
Zm00001d025065	B_lectin	2.71296	3.27918	20.8709
Zm00001d033385	Glycosyl transferase family 8	2.8381	3.5517	25.1436
Zm00001d052813	UDP-glucoronosyl and UDP-glucosyl transferase	2.83787	3.43191	20.9325
Zm00001d021900	Plant protein of unknown function (DUF946)	2.83245	3.05125	7.72476
Zm00001d035899	Glycosyl hydrolases family 28	2.83115	2.82386	-0.257598
Zm00001d038063	ArfGap	2.82874	3.09074	9.262
Zm00001d027996	Alcohol dehydrogenase GroES-like domain	2.82276	3.5194	24.6793
Zm00001d043411	2OG-Fe(II) oxygenase superfamily	2.82049	3.4967	23.975
Zm00001d003823	Cytochrome P450	2.81878	3.29466	16.8823
Zm00001d051896	2OG-Fe(II) oxygenase superfamily	2.81287	3.15663	12.2209
Zm00001d010828	Lipase (class 3)	2.8126	4.21049	49.7009
Zm00001d038551	receptor-like protein kinase	2.80888	3.40143	21.0956
Zm00001d046993	Auxin responsive protein	2.80347	2.34811	-16.2427
Zm00001d030644	Myb-like DNA-binding domain	2.79773	3.84717	37.5104
Zm00001d045644	0	2.79052	3.12837	12.107
Zm00001d028440	alpha/beta hydrolase fold	2.78133	3.30207	18.7227
Zm00001d018795	Inherit from KOG: leucine rich repeat	2.77477	3.07668	10.8803
Zm00001d014250	Divergent CCT motif	2.77341	3.05059	9.99414
Zm00001d014060	POT family	2.76978	2.75419	-0.563055
Zm00001d038056	Gibberellin regulated protein	2.7641	2.07062	-25.0887
Zm00001d026649	AMP-binding enzyme	2.76367	3.51034	27.0175
Zm00001d011438	Male sterility protein	2.76176	3.50041	26.7454
Zm00001d007616	Patatin-like phospholipase	2.76067	2.84182	2.93941
Zm00001d022222	0	2.75859	2.95319	7.05438
Zm00001d006117	Leucine rich repeat N-terminal domain	2.75652	2.95079	7.04764
Zm00001d046852	Haemolysin-III related	2.74594	4.22057	53.7023
Zm00001d012619	ultrapetala	2.74561	3.81668	39.0104
Zm00001d046981	Myb-like DNA-binding domain	2.74046	3.45748	26.1641
Zm00001d003434	Converts alpha-aldose to the beta-anomer. It is active on D-glucose, L-arabinose, D-xylose, D-galactose, maltose and lactose (By similarity)	2.73769	3.49185	27.5475
Zm00001d025360	Inherit from strNOG: F-Box protein	2.73694	3.34111	22.0745
Zm00001d046132	VQ motif	2.72768	2.71956	-0.297857
Zm00001d043600	Phosphoribosyl transferase domain	2.72326	2.7837	2.21924
Zm00001d047017	Transcription factor	2.71994	2.80058	2.96503
Zm00001d006069	Alcohol dehydrogenase GroES-like domain	2.71849	3.25303	19.663
Zm00001d033835	0	2.71515	3.26677	20.3164
Zm00001d044703	cytochrome P450	2.712	3.60553	32.9474
Zm00001d046342	Ent-kaurene oxidase	2.70811	3.31095	22.2605
Zm00001d012335	Utilizes UDP-glucose as the sugar donor and catalyzes the formation of O-beta-D-glucosyl-cis-zeatin from cis-zeatin. May regulate active versus storage forms of cytokinins and could have an impact on seed growth	2.70651	3.15298	16.496
Zm00001d042922	MreB/Mbl protein	2.70302	3.75922	39.075
Zm00001d011154	Glutathione S-transferase, C-terminal domain	2.70268	3.16191	16.9917
Zm00001d016435	UDP-glucoronosyl and UDP-glucosyl transferase	2.70228	3.54244	31.0907
Zm00001d007831	Protease inhibitor/seed storage/LTP family	2.69976	3.52326	30.5028
Zm00001d044921	Carboxylesterase family	2.6882	3.18842	18.6081
Zm00001d040071	Protein of unknown function (DUF563)	2.68402	3.98406	48.4363
Zm00001d000434	Permease family	2.67862	2.8044	4.69549
Zm00001d020251	0	2.67784	3.01027	12.4141
Zm00001d025922	KR domain	2.67742	2.96421	10.7116
Zm00001d029599	Inherit from euNOG: expressed protein	2.67645	3.1595	18.0481
Zm00001d030542	Transferase family	2.67581	3.45582	29.1502
Zm00001d026297	Arrestin (or S-antigen), N-terminal domain	2.67064	2.89026	8.2235
Zm00001d006893	Zinc finger, C3HC4 type (RING finger)	2.66465	1.66588	-37.4823
Zm00001d045051	Zinc finger, C3HC4 type (RING finger)	2.6614	2.80505	5.39771
Zm00001d043713	0	2.65986	2.44282	-8.15965
Zm00001d041544	#N/A	2.65848	3.41579	28.4866
Zm00001d008535	Protein of unknown function (DUF1666)	2.65296	2.32227	-12.4652
Zm00001d031794	Aamy	2.64804	3.82592	44.4814
Zm00001d000162	Phosphoenolpyruvate carboxykinase	2.63863	2.95762	12.0892
Zm00001d024821	sucrose-phosphate phosphatase activity	2.636	2.96262	12.3906
Zm00001d003830	Prephenate dehydratase	2.63541	2.83827	7.69767
Zm00001d021683	Pfam:DUF26	2.62331	2.29702	-12.4382
Zm00001d024265	Inherit from KOG: F-box and leucine-rich repeat protein	2.61916	3.25999	24.4671
Zm00001d016664	C-terminal, D2-small domain, of ClpB protein	2.61621	3.37275	28.9174
Zm00001d009899	pectinesterase	2.61213	3.26411	24.9598
Zm00001d007420	0	2.60733	3.17242	21.6731
Zm00001d013619	Auxin responsive protein	2.60303	2.40472	-7.61824
Zm00001d013830	Cytochrome P450 family protein, expressed	2.59941	3.51495	35.221
Zm00001d035775	E1-E2 ATPase	2.59928	2.59619	-0.11853
Zm00001d004698	receptor-like protein kinase	2.59181	3.01574	16.3565
Zm00001d043742	STYKc	2.58662	2.92464	13.0678
Zm00001d052368	Plant protein of unknown function (DUF936)	2.58272	4.04012	56.429
Zm00001d003545	0	2.57483	3.78858	47.1393
Zm00001d005383	Pfam:LACT	2.57438	2.8567	10.9663
Zm00001d003064	Myb-like DNA-binding domain	2.55923	3.16503	23.6714
Zm00001d012304	Cytochrome P450	2.5473	2.69122	5.64991
Zm00001d028230	Sugar (and other) transporter	2.54675	2.90574	14.0959
Zm00001d021936	Sugar (and other) transporter	2.54613	2.98261	17.1428
Zm00001d020780	Glutathione S-transferase, N-terminal domain	2.5438	3.39331	33.3953
Zm00001d029699	Glutathione S-transferase	2.5429	3.20617	26.0831
Zm00001d021094	0	2.53811	2.37834	-6.29504
Zm00001d042285	Protein tyrosine kinase	2.53682	2.93357	15.6397
Zm00001d044076	0	2.5333	2.7515	8.61328
Zm00001d002476	Myb-like DNA-binding domain	2.53182	3.58932	41.7681
Zm00001d044734	Ubox	2.52471	3.18328	26.085
Zm00001d006591	F-box protein	2.5224	3.72479	47.6686
Zm00001d020521	ZnF_U1	2.51617	2.76625	9.93892
Zm00001d038748	0	2.51532	3.2558	29.4387
Zm00001d034782	Ammonium Transporter Family	2.51507	3.13203	24.5307
Zm00001d037797	Serine Carboxypeptidase	2.505	3.00282	19.8731
Zm00001d050864	0	2.50101	2.73473	9.34481
Zm00001d044107	Myb-like DNA-binding domain	2.49709	3.83879	53.7303
Zm00001d047492	Heavy-metal-associated domain	2.4967	2.88184	15.4261
Zm00001d038665	Pyridoxal-dependent decarboxylase conserved domain	2.49509	3.36082	34.6975
Zm00001d045965	formate dehydrogenase	2.49403	3.08723	23.7849
Zm00001d022277	WD40-like Beta Propeller Repeat	2.49366	3.47651	39.4139
Zm00001d017976	Ubox	2.49059	2.47408	-0.662828
Zm00001d021929	Polyprenyl synthetase	2.48951	2.7505	10.4834
Zm00001d038532	Protease inhibitor/seed storage/LTP family	2.48804	2.97228	19.4627
Zm00001d011377	GH3 auxin-responsive promoter	2.48632	2.1083	-15.204
Zm00001d027532	0	2.48331	2.83915	14.3294
Zm00001d038954	2OG-Fe(II) oxygenase superfamily	2.4766	3.20731	29.5049
Zm00001d048220	LRR_TYP	2.46479	3.29768	33.7915
Zm00001d009814	Leucine rich repeat N-terminal domain	2.46447	1.95124	-20.8254
Zm00001d019734	AP2	2.4644	2.90492	17.8753
Zm00001d042088	orotate phosphoribosyltransferase activity	2.46383	2.95704	20.0182
Zm00001d033389	VQ motif	2.46367	2.9484	19.6748
Zm00001d021699	Pfam:DUF26	2.46048	2.48869	1.14629
Zm00001d012427	ZnF_C2H2	2.45758	3.80278	54.7367
Zm00001d053916	ERCC4	2.45542	2.27157	-7.4872
Zm00001d045119	Plant protein of unknown function (DUF868)	2.45526	2.15828	-12.0957
Zm00001d020417	0	2.45364	2.434	-0.800522
Zm00001d037160	EamA-like transporter family	2.45273	2.83183	15.4559
Zm00001d003999	Inherit from lilNOG: expressed protein	2.44444	3.39053	38.7038
Zm00001d047458	Inherit from euNOG: expressed protein	2.44177	2.67871	9.70361
Zm00001d014244	GDSL-like Lipase/Acylhydrolase	2.4404	2.36912	-2.92098
Zm00001d051592	0	2.42998	2.11048	-13.1485
Zm00001d042063	Inherit from euNOG: expressed protein	2.42985	2.9037	19.5011
Zm00001d043209	0	2.4285	2.24385	-7.6035
Zm00001d028611	synthase	2.41685	2.25589	-6.66021
Zm00001d037637	Glyoxalase/Bleomycin resistance protein/Dioxygenase superfamily	2.41527	3.54547	46.7936
Zm00001d027534	AMP-dependent synthetase and ligase	2.41094	3.55019	47.2533
Zm00001d049107	0	2.40338	3.17703	32.1898
Zm00001d012285	#N/A	2.40099	3.10356	29.2614
Zm00001d037939	3-hydroxyacyl-CoA dehydrogenase, C-terminal domain	2.39813	2.61372	8.9897
Zm00001d008255	FAD binding domain	2.39134	3.30969	38.4028
Zm00001d031678	Regulator of biological processes that recruits a histone deacetylase to control gene transcription. May play a role in the entry into mitosis, negatively regulating the cell proliferation. Formation of stable complexes with geminiviridae replication-associated proteins may create a cellular environment which favors viral DNA replication (By similarity)	2.3908	2.61791	9.49942
Zm00001d048333	Protein of unknown function (DUF1997)	2.38897	3.77872	58.1734
Zm00001d040148	Helix-loop-helix DNA-binding domain	2.38205	1.53301	-35.6434
Zm00001d043950	WRKY	2.3811	2.66776	12.0393
Zm00001d038451	WRKY transcription factor	2.37761	2.65056	11.4804
Zm00001d023387	0	2.37584	3.46903	46.0125
Zm00001d026341	0	2.37581	2.73694	15.2001
Zm00001d035471	0	2.37193	2.93647	23.8009
Zm00001d044833	Fatty acid hydroxylase superfamily	2.36111	2.77854	17.6793
Zm00001d027946	Transferase family	2.35986	2.93242	24.2626
Zm00001d013907	AAI	2.35756	3.30296	40.101
Zm00001d017152	Chitin recognition protein	2.35676	2.98569	26.6863
Zm00001d044460	Serine hydrolase (FSH1)	2.35422	2.74192	16.4684
Zm00001d000260	One of the two reaction center proteins of photosystem II (PSII), D2 is needed for assembly of a stable PSII complex (By similarity)	2.35418	1.53288	-34.887
Zm00001d005158	Domain of unknown function (DUF588)	2.35293	2.69629	14.5926
Zm00001d051798	0	2.35244	3.1507	33.9334
Zm00001d005594	Sugar (and other) transporter	2.35117	2.30977	-1.76118
Zm00001d025564	Plastocyanin-like domain	2.34946	2.89143	23.068
Zm00001d032806	Amb_all	2.34653	2.27966	-2.84985
Zm00001d000202	Snf7	2.34325	2.16785	-7.48541
Zm00001d019400	Protease inhibitor/seed storage/LTP family	2.34202	2.66339	13.7218
Zm00001d037005	Berberine and berberine like	2.34042	3.23252	38.1174
Zm00001d049204	Cleavage site for pathogenic type III effector avirulence factor Avr	2.3324	2.52092	8.08262
Zm00001d031993	Rhamnogalacturonate lyase family	2.32814	2.81996	21.1248
Zm00001d025864	Myb-like DNA-binding domain	2.32522	2.49961	7.49979
Zm00001d043025	WRKY	2.31553	2.48819	7.45683
Zm00001d053612	Plant PDR ABC transporter associated	2.30834	2.16438	-6.23637
Zm00001d042095	Glutathione S-transferase, N-terminal domain	2.30452	1.98298	-13.9526
Zm00001d019291	Plant invertase/pectin methylesterase inhibitor	2.30439	3.02573	31.3025
Zm00001d006448	replication protein	2.30402	1.50191	-34.8136
Zm00001d042135	amino acid permease family protein	2.30138	2.7759	20.6185
Zm00001d046157	0	2.29746	2.38889	3.97965
Zm00001d022041	Cyclin-Dependent Kinase	2.29594	2.80259	22.0671
Zm00001d020569	Myb-like DNA-binding domain	2.2884	2.64905	15.7599
Zm00001d039935	heat shock protein	2.28796	3.50918	53.3759
Zm00001d039527	0	2.27196	3.37588	48.5889
Zm00001d023213	Cytochrome p450	2.27065	3.45113	51.9889
Zm00001d038151	Inherit from strNOG: Basic 7S	2.26674	2.77258	22.3157
Zm00001d033991	STYKc	2.25944	2.12289	-6.04329
Zm00001d045884	carrier protein	2.25881	3.40866	50.9047
Zm00001d003356	0	2.25604	2.31547	2.63456
Zm00001d003471	Sugar (and other) transporter	2.25382	2.25162	-0.0978309
Zm00001d031189	VQ motif	2.25104	2.27807	1.20075
Zm00001d020772	Cyclin, C-terminal domain	2.25083	2.69967	19.9411
Zm00001d043480	STYKc	2.24565	3.08992	37.5956
Zm00001d024543	No apical meristem (NAM) protein	2.24386	2.57855	14.9157
Zm00001d028744	2OG-Fe(II) oxygenase superfamily	2.24134	2.4726	10.3183
Zm00001d044387	Transmembrane amino acid transporter protein	2.24113	1.62663	-27.4194
Zm00001d012785	UDP-glucoronosyl and UDP-glucosyl transferase	2.24056	2.83154	26.3765
Zm00001d048690	Serine carboxypeptidase	2.23861	2.72049	21.5257
Zm00001d010520	PlsC	2.23854	2.4001	7.21717
Zm00001d033675	EamA-like transporter family	2.23585	2.2204	-0.690905
Zm00001d047342	0	2.23298	3.34968	50.0095
Zm00001d007153	Hypoxia induced protein conserved region	2.22774	3.58172	60.7782
Zm00001d008878	VQ motif	2.22756	2.34933	5.46646
Zm00001d038784	AUX/IAA family	2.22681	2.76465	24.153
Zm00001d048263	Divergent CCT motif	2.2197	2.46295	10.959
Zm00001d020790	Helix-loop-helix DNA-binding domain	2.21797	2.82036	27.1595
Zm00001d020620	0	2.21592	2.52353	13.8815
Zm00001d024886	von Willebrand factor type A domain	2.21166	1.40007	-36.6958
Zm00001d028400	THN	2.21049	2.78258	25.8805
Zm00001d029688	Cytochrome P450	2.20977	3.20258	44.9282
Zm00001d000204	STAS domain	2.20468	2.78801	26.4586
Zm00001d021093	0	2.19637	2.40162	9.34499
Zm00001d043654	Methyltransferase domain	2.19586	2.96588	35.0669
Zm00001d021677	Eukaryotic aspartyl protease	2.19295	3.12396	42.4546
Zm00001d039392	Amino acid permease	2.19163	2.28643	4.32571
Zm00001d043346	Pfam:efhand	2.18814	2.85483	30.4681
Zm00001d027900	Divergent CCT motif	2.18804	3.00008	37.1126
Zm00001d012702	Phosphoenolpyruvate carboxylase	2.18484	2.8147	28.8284
Zm00001d019256	UDP-glucoronosyl and UDP-glucosyl transferase	2.18453	2.57968	18.0885
Zm00001d038420	Zinc finger, C3HC4 type (RING finger)	2.18377	2.09407	-4.10759
Zm00001d036650	VQ motif	2.18167	2.03277	-6.82525
Zm00001d031128	5-methyltetrahydropteroyltriglutamate-homocysteine methyltransferase	2.17944	2.1743	-0.235688
Zm00001d016401	#N/A	2.17362	3.31021	52.2903
Zm00001d014074	CCT motif	2.17337	2.7812	27.9671
Zm00001d043318	Pfam:DUF567	2.17254	3.08076	41.8049
Zm00001d029397	Hydrolyzes glycerol-phospholipids at the terminal phosphodiesteric bond (By similarity)	2.17217	2.53805	16.8438
Zm00001d028303	branched-chain-amino-acid aminotransferase	2.17084	3.0386	39.9735
Zm00001d037229	Transmembrane amino acid transporter protein	2.16948	1.82874	-15.7058
Zm00001d000002	starch synthase	2.16654	2.05536	-5.13127
Zm00001d012402	Domain of unknown function (DUF3475)	2.16271	2.21514	2.42441
Zm00001d015053	Terpene synthase family, metal binding domain	2.16217	1.88745	-12.706
Zm00001d038288	Myb-like DNA-binding domain	2.15624	2.77838	28.8532
Zm00001d019629	Putative undecaprenyl diphosphate synthase	2.14641	2.59506	20.9022
Zm00001d048949	Barwin family	2.14444	2.5412	18.502
Zm00001d009960	Transferase family	2.14318	2.6832	25.1974
Zm00001d052661	0	2.13816	2.75608	28.9
Zm00001d022509	0	2.13713	2.80367	31.1886
Zm00001d029183	Cytochrome P450	2.13699	2.42419	13.4395
Zm00001d007843	Legume lectin domain	2.13312	1.77855	-16.6221
Zm00001d013377	0	2.1324	2.77427	30.1005
Zm00001d048634	2OG-Fe(II) oxygenase superfamily	2.13042	2.14693	0.775006
Zm00001d001832	Late embryogenesis abundant protein	2.12872	2.3848	12.0295
Zm00001d049742	Protein of unknown function, DUF547	2.12497	2.25025	5.89585
Zm00001d038520	receptor-like protein kinase	2.12418	2.28625	7.63001
Zm00001d049103	C1-like domain	2.12374	3.23843	52.4871
Zm00001d051504	Triose-phosphate Transporter family	2.12307	2.37299	11.7714
Zm00001d035243	Amino acid permease	2.11907	2.48961	17.486
Zm00001d035865	Transferase family	2.11825	2.23958	5.72817
Zm00001d007301	Protein disulfide isomerase	2.11721	2.34922	10.9585
Zm00001d048458	Inherit from strNOG: cell growth defect factor 2	2.11667	1.95731	-7.52915
Zm00001d037329	0	2.11311	2.48805	17.7433
Zm00001d014081	Protein of unknown function (DUF861)	2.10905	2.82235	33.8214
Zm00001d038325	Protein of unknown function (DUF1218)	2.10677	2.64023	25.3209
Zm00001d038412	Ammonium Transporter Family	2.09423	2.60281	24.285
Zm00001d042887	Domain of unknown function (DUF3475)	2.09266	2.46219	17.6586
Zm00001d003160	bromo adjacent homology domain containing 1	2.09199	2.57654	23.1621
Zm00001d028870	Inherit from lilNOG: expressed protein	2.0887	1.92503	-7.836
Zm00001d018700	Xyloglucan fucosyltransferase	2.08747	2.12378	1.73914
Zm00001d019628	0	2.08523	2.55084	22.329
Zm00001d011413	#NAME?	2.08156	2.77623	33.3728
Zm00001d014253	Divergent CCT motif	2.08058	2.4212	16.3718
Zm00001d018627	Sugar (and other) transporter	2.07689	2.43815	17.3938
Zm00001d043853	Pfam:UPF0089	2.06721	2.63601	27.5156
Zm00001d013926	Formin Homology 2 Domain	2.06568	2.65134	28.3516
Zm00001d033174	reversibly glycosylated polypeptide	2.06169	2.48051	20.3142
Zm00001d052744	CAP10	2.05979	2.44104	18.5092
Zm00001d038696	0	2.05975	1.92168	-6.70347
Zm00001d020794	Plastocyanin-like domain	2.05765	2.93383	42.582
Zm00001d015330	0	2.05623	1.92042	-6.60462
Zm00001d033517	Nodulin-like	2.05274	2.38272	16.0749
Zm00001d020736	Carboxylesterase family	2.05195	2.42076	17.974
Zm00001d047020	Putative GTPase activating protein for Arf	2.05175	2.23949	9.15006
Zm00001d005377	Pfam:LACT	2.0494	2.55036	24.444
Zm00001d009908	RmlD substrate binding domain	2.04921	2.43069	18.616
Zm00001d037759	Inherit from lilNOG: Calmodulin-binding protein	2.04283	2.34108	14.5997
Zm00001d052008	ENTH	2.04064	2.60738	27.7723
Zm00001d042917	Transcription factor	2.03865	1.96203	-3.75838
Zm00001d043849	0	2.0365	2.28715	12.3078
Zm00001d037182	NADH:flavin oxidoreductase / NADH oxidase family	2.03515	2.58367	26.9519
Zm00001d017251	WAX2 C-terminal domain	2.03167	1.96157	-3.45007
Zm00001d035080	0	2.02629	1.86243	-8.08679
Zm00001d025455	NB-ARC domain	2.02571	2.26526	11.8254
Zm00001d050455	Transferase family	2.02323	3.18694	57.5175
Zm00001d028374	Ubox	2.02271	2.55955	26.5406
Zm00001d049273	0	2.02099	2.73149	35.1557
Zm00001d047799	Heat shock cognate 70 kDa	2.0207	3.1286	54.8278
Zm00001d016891	Galactosyltransferase	2.01701	2.5194	24.9077
Zm00001d026597	0	2.00859	2.70157	34.5007
Zm00001d007184	Glycosyl transferase family 8	2.00651	2.57326	28.2455
Zm00001d033623	Plant lipoxygenase may be involved in a number of diverse aspects of plant physiology including growth and development, pest resistance, and senescence or responses to wounding (By similarity)	2.00461	2.71966	35.6703
Zm00001d048020	May not function as an oxygen storage or transport protein, but might act as an oxygen sensor or play a role in electron transfer, possibly to a bound oxygen molecule	2.00096	2.36683	18.2849
Zm00001d015054	Terpene synthase family, metal binding domain	1.99956	1.79856	-10.0523
Zm00001d000195	Mate efflux family protein	1.99936	2.58462	29.2724
Zm00001d039531	WRKY	1.99278	3.0143	51.2608
Zm00001d052210	UDP-glucoronosyl and UDP-glucosyl transferase	1.98938	2.12373	6.75346
Zm00001d053702	Pfam:SPB_interacting	1.98894	2.69438	35.4682
Zm00001d046668	0	1.98573	3.02394	52.2838
Zm00001d026460	Glycosyltransferase family 43	1.97761	2.74551	38.8301
Zm00001d049954	Pyridine nucleotide-disulphide oxidoreductase	1.97739	2.55953	29.4397
Zm00001d052253	Kelch motif	1.97234	3.03816	54.0385
Zm00001d040697	Catalyzes the formation of S-adenosylmethionine from methionine and ATP. The overall synthetic reaction is composed of two sequential steps, AdoMet formation and the subsequent tripolyphosphate hydrolysis which occurs prior to release of AdoMet from the enzyme (By similarity)	1.97164	2.12571	7.81404
Zm00001d024768	WRKY	1.97088	2.1101	7.06383
Zm00001d038883	STYKc	1.96613	2.79316	42.0636
Zm00001d016216	0	1.96576	1.79302	-8.78735
Zm00001d026657	Ccr4-not transcription complex, subunit	1.96394	2.82172	43.6768
Zm00001d036550	Inherit from strNOG: lipid transfer-like protein	1.96388	2.20649	12.3539
Zm00001d010870	glutathione Stransferase	1.95993	2.80386	43.0592
Zm00001d009022	NmrA-like family	1.95935	1.36302	-30.4352
Zm00001d037494	0	1.95824	2.36741	20.895
Zm00001d047350	0	1.95772	2.68417	37.1069
Zm00001d033024	Pyridoxal-dependent decarboxylase conserved domain	1.95574	2.0824	6.47672
Zm00001d017849	Inherit from strNOG: expressed protein	1.95417	2.10876	7.9106
Zm00001d036668	Core-2/I-Branching enzyme	1.9505	2.84866	46.0476
Zm00001d017270	phosphoenolpyruvate carboxylase kinase	1.94875	1.60667	-17.5542
Zm00001d044100	Protein of unknown function (DUF1645)	1.94584	3.24061	66.5402
Zm00001d005460	Calreticulin family	1.94578	2.55653	31.3884
Zm00001d048517	May be involved in modulation of pathogen defense and leaf cell death (By similarity)	1.94518	2.32916	19.7403
Zm00001d013099	alpha/beta hydrolase fold	1.94283	2.61147	34.4158
Zm00001d010961	STYKc	1.94122	2.47156	27.3195
Zm00001d036401	Hsp90 protein	1.93886	2.22942	14.9858
Zm00001d003492	Inherit from euNOG: expressed protein	1.9349	2.51449	29.9543
Zm00001d029197	IQ calmodulin-binding motif	1.93465	2.91157	50.4956
Zm00001d002564	2OG-Fe(II) oxygenase superfamily	1.93217	2.78996	44.3947
Zm00001d053746	transcription factor	1.93187	2.1605	11.8343
Zm00001d003395	Anthranilate synthase component	1.93034	1.92916	-0.0609744
Zm00001d044154	Cytochrome p450	1.92852	3.17172	64.4639
Zm00001d025377	0	1.92631	2.65547	37.8526
Zm00001d021930	UAA transporter family	1.9234	2.33662	21.484
Zm00001d045785	STYKc	1.92241	2.12031	10.2943
Zm00001d017420	SANT	1.92198	2.92428	52.149
Zm00001d010353	Dienelactone hydrolase family protein	1.92179	2.1209	10.361
Zm00001d021895	beta-hexosaminidase	1.92023	3.04372	58.5083
Zm00001d011639	B3	1.91951	3.0826	60.5935
Zm00001d030759	Legume lectin domain	1.9169	2.14316	11.8034
Zm00001d042933	ZnF_C2H2	1.91476	3.68782	92.5996
Zm00001d013112	IQ calmodulin-binding motif	1.91056	2.44744	28.1003
Zm00001d042961	Respiratory burst	1.90149	2.45264	28.985
Zm00001d037916	Thiamin pyrophosphokinase, vitamin B1 binding domain	1.90052	2.12295	11.7037
Zm00001d002287	Leucine rich repeat N-terminal domain	1.90007	2.29043	20.5441
Zm00001d047981	Glutamate decarboxylase	1.89965	2.34639	23.5168
Zm00001d039274	4-coumarate--CoA	1.89036	2.14718	13.5861
Zm00001d018220	Glutathione S-transferase, C-terminal domain	1.88959	2.32285	22.929
Zm00001d013369	Protein of unknown function (DUF630)	1.88482	1.79186	-4.93177
Zm00001d021629	MatE	1.8839	2.20359	16.9696
Zm00001d016616	AP2	1.88221	2.29297	21.823
Zm00001d015623	UDP-glucoronosyl and UDP-glucosyl transferase	1.88071	1.39498	-25.827
Zm00001d029051	Protein of unknown function (DUF3133)	1.8778	1.99708	6.35224
Zm00001d021898	DNA repair protein Rad51	1.87733	2.36668	26.0662
Zm00001d026377	Sugar (and other) transporter	1.87411	2.53174	35.0901
Zm00001d021632	0	1.87323	1.75816	-6.14286
Zm00001d033931	Alcohol dehydrogenase 1	1.87041	2.13208	13.9901
Zm00001d043795	Glutathione S-transferase, C-terminal domain	1.86915	2.62648	40.517
Zm00001d014405	No apical meristem (NAM) protein	1.86675	2.26786	21.4872
Zm00001d040864	Inherit from strNOG: Protein of unknown function (DUF3595)	1.86615	1.80737	-3.14964
Zm00001d019116	AP2	1.86293	2.2396	20.2195
Zm00001d043166	UDP-glucoronosyl and UDP-glucosyl transferase	1.8619	2.0052	7.69632
Zm00001d023596	amino acid	1.86092	2.24527	20.6541
Zm00001d042013	S-locus glycoprotein family	1.85722	2.6709	43.8115
Zm00001d033957	Helix-loop-helix DNA-binding domain	1.85372	1.53762	-17.0522
Zm00001d014804	Eukaryotic aspartyl protease	1.85315	2.38001	28.4306
Zm00001d052545	0	1.8512	2.42324	30.901
Zm00001d019457	Domain of unknown function (DUF588)	1.85089	2.33834	26.336
Zm00001d017977	CHASE domain	1.84981	2.45068	32.4827
Zm00001d042148	Cytokinin dehydrogenase 1, FAD and cytokinin binding	1.84957	2.11293	14.2388
Zm00001d052254	Helix-loop-helix DNA-binding domain	1.84772	3.67394	98.8367
Zm00001d043516	STYKc	1.84696	1.87632	1.5899
Zm00001d001924	2OG-Fe(II) oxygenase superfamily	1.84012	2.10121	14.1888
Zm00001d035461	HECTc	1.83901	2.35539	28.0792
Zm00001d053634	0	1.83622	2.21809	20.796
Zm00001d031344	Transfers the N-acyl diglyceride group on what will become the N-terminal cysteine of membrane lipoproteins (By similarity)	1.8359	3.45369	88.1201
Zm00001d025654	0	1.83124	1.33973	-26.8399
Zm00001d034512	0	1.82474	1.8747	2.73795
Zm00001d043515	AUX/IAA family	1.82108	2.48312	36.3546
Zm00001d043798	Inherit from KOG: receptor-like protein kinase	1.81867	1.62533	-10.6309
Zm00001d042608	Kinesin-associated protein (KAP)	1.81764	2.2427	23.3851
Zm00001d039364	DJ-1/PfpI family	1.81583	2.41174	32.8177
Zm00001d039245	WRKY	1.81461	2.2246	22.5942
Zm00001d049239	adenosylhomocysteinase	1.811	1.97328	8.9605
Zm00001d037934	RmlD substrate binding domain	1.80863	2.17665	20.3481
Zm00001d037242	Sodium:solute symporter family	1.80861	2.11299	16.8293
Zm00001d039988	0	1.80662	2.48432	37.5123
Zm00001d028103	glycosyl hydrolase family 10 protein	1.80648	2.33186	29.0835
Zm00001d043253	serine threonine-protein kinase	1.80397	2.14762	19.0492
Zm00001d032485	0	1.8028	1.97017	9.28398
Zm00001d028988	E1-E2 ATPase	1.80176	2.12469	17.9228
Zm00001d042292	Auxin responsive protein	1.79883	2.05506	14.2445
Zm00001d043293	cytokinin	1.79868	2.60168	44.6435
Zm00001d042625	pectinesterase	1.79761	2.10741	17.234
Zm00001d012010	0	1.7949	1.97329	9.93905
Zm00001d010399	#NAME?	1.79212	1.78859	-0.196817
Zm00001d015589	Cytochrome p450	1.78862	2.10698	17.7992
Zm00001d025586	Converts alpha-aldose to the beta-anomer. It is active on D-glucose, L-arabinose, D-xylose, D-galactose, maltose and lactose (By similarity)	1.78581	2.50431	40.2337
Zm00001d041082	Terpene synthase family, metal binding domain	1.7849	2.10395	17.8753
Zm00001d026471	UDP-glucoronosyl and UDP-glucosyl transferase	1.78263	2.13141	19.5658
Zm00001d038626	#N/A	1.78162	3.08643	73.2376
Zm00001d019696	Cyclin, N-terminal domain	1.7811	2.90524	63.1152
Zm00001d039488	Ndr family	1.78028	2.01766	13.3338
Zm00001d019725	Plastocyanin-like domain	1.77969	2.16568	21.6883
Zm00001d019230	AP2	1.77637	1.98869	11.9524
Zm00001d034184	Allene oxide synthase	1.7758	1.90257	7.13926
Zm00001d039591	0	1.77388	2.15932	21.7285
Zm00001d014703	Protein of unknown function, DUF547	1.77384	1.73497	-2.19155
Zm00001d026480	AUX/IAA family	1.77254	2.32442	31.135
Zm00001d049260	serine palmitoyltransferase 2	1.77087	1.40431	-20.6991
Zm00001d048680	STYKc	1.76847	1.92664	8.94393
Zm00001d037783	serine threonine-protein kinase	1.76068	1.95535	11.0562
Zm00001d010388	0	1.75875	1.57006	-10.729
Zm00001d001824	Zinc finger protein	1.75734	2.66913	51.8845
Zm00001d043925	ATPase, Ca transporting, plasma membrane	1.75608	2.53863	44.5626
Zm00001d028317	STYKc	1.75542	2.04044	16.2362
Zm00001d021684	Pfam:DUF26	1.75484	2.50818	42.9288
Zm00001d043701	Peptidase dimerisation domain	1.75075	2.61667	49.4599
Zm00001d049179	Dimerisation domain	1.75055	1.50429	-14.0671
Zm00001d003247	malate synthase	1.74775	3.12324	78.7001
Zm00001d037073	Transferase family	1.74669	1.99457	14.1917
Zm00001d017864	Eukaryotic aspartyl protease	1.74424	2.36542	35.6136
Zm00001d027901	Divergent CCT motif	1.7437	1.83965	5.50214
Zm00001d014993	luminal-binding protein	1.74348	2.04265	17.1596
Zm00001d050218	This enzyme is required for electron transfer from NADP to cytochrome P450 (By similarity)	1.74346	2.11573	21.3527
Zm00001d035994	2OG-Fe(II) oxygenase superfamily	1.74174	1.96726	12.9479
Zm00001d014914	2OG-Fe(II) oxygenase superfamily	1.74015	1.78648	2.66238
Zm00001d033241	Amino acid permease	1.73971	2.04869	17.7606
Zm00001d052269	auxin efflux carrier	1.73635	2.4347	40.2192
Zm00001d040589	Glycosyl hydrolases family 28	1.73569	1.71192	-1.36942
Zm00001d015205	alpha/beta hydrolase fold	1.73378	1.90065	9.6244
Zm00001d048226	Protein of unknown function (DUF740)	1.73377	1.94197	12.0088
Zm00001d031880	Zinc finger, C3HC4 type (RING finger)	1.72986	1.95144	12.8087
Zm00001d038221	No apical meristem (NAM) protein	1.72729	2.53303	46.6473
Zm00001d003101	Leucine rich repeat N-terminal domain	1.72405	2.25217	30.6324
Zm00001d046865	WAX2 C-terminal domain	1.7228	1.75092	1.63268
Zm00001d049234	Interconversion of serine and glycine (By similarity)	1.72131	1.81328	5.34256
Zm00001d053706	ABC transporter transmembrane region	1.71911	2.23402	29.9522
Zm00001d009328	Protein of unknown function (DUF563)	1.71895	2.3572	37.1304
Zm00001d038064	Cytochrome P450	1.71643	2.20321	28.3598
Zm00001d013185	Cytochrome P450	1.71534	1.78802	4.23729
Zm00001d008909	gibberellin 2-beta-dioxygenase	1.71426	2.71073	58.1277
Zm00001d012757	ZnF_GATA	1.71377	1.86128	8.60718
Zm00001d037632	0	1.71357	3.09245	80.4681
Zm00001d007977	0	1.70707	1.77845	4.1812
Zm00001d023263	Glucosaminefructose-6-phosphate aminotransferase	1.70555	1.85631	8.83915
Zm00001d020170	Sulfite exporter TauE/SafE	1.70535	2.21527	29.9013
Zm00001d021752	Nucleoside transporter	1.70121	1.92049	12.8892
Zm00001d035013	Cytochrome P450	1.69824	2.02655	19.3323
Zm00001d007180	Cytochrome P450	1.69597	1.79743	5.98257
Zm00001d051620	Domain of unknown function (DUF296)	1.69569	2.10348	24.0486
Zm00001d035166	lysine histidine transporter	1.6945	1.86113	9.83336
Zm00001d048087	Dimerisation domain	1.69368	1.85017	9.23966
Zm00001d052124	Pfam:DUF231	1.69356	2.38488	40.8208
Zm00001d053272	Reticulon	1.69127	1.46276	-13.511
Zm00001d039575	2OG-Fe(II) oxygenase superfamily	1.68889	2.27335	34.606
Zm00001d017714	POT family	1.68634	1.71676	1.80378
Zm00001d013751	reversibly glycosylated polypeptide	1.6852	2.04652	21.4408
Zm00001d038730	calcineurin B-like protein	1.68413	1.91296	13.5875
Zm00001d045567	EamA-like transporter family	1.68267	2.02465	20.3232
Zm00001d002051	S-adenosyl-L-homocysteine hydrolase, NAD binding domain	1.67568	1.84234	9.9462
Zm00001d008539	0	1.67487	1.99291	18.9891
Zm00001d018809	Glutathione S-transferase, N-terminal domain	1.67484	2.19609	31.1224
Zm00001d011838	Protein of unknown function (DUF563)	1.67271	2.05662	22.9515
Zm00001d037779	transporter activity	1.66841	1.44402	-13.4493
Zm00001d048419	La ribonucleoprotein domain family member	1.66797	1.71575	2.86416
Zm00001d050308	Zinc-finger of the MIZ type in Nse subunit	1.66671	2.08482	25.0857
Zm00001d038762	Respiratory burst	1.66557	1.94221	16.6095
Zm00001d048903	Glycosyl hydrolases family 18	1.66489	2.66653	60.1628
Zm00001d049201	cytochrome P450	1.66144	1.75782	5.80084
Zm00001d006165	TCP family transcription factor	1.6609	1.95578	17.7544
Zm00001d021835	Pfam:efhand	1.65801	2.06593	24.6031
Zm00001d036854	C2 domain	1.65711	2.25002	35.7797
Zm00001d020172	Di-glucose binding within endoplasmic reticulum	1.65632	1.66219	0.354875
Zm00001d010406	MCM	1.65563	1.77527	7.2259
Zm00001d003048	Archaeal ATPase	1.6536	1.98024	19.7534
Zm00001d021605	0	1.65299	1.3432	-18.7413
Zm00001d021673	0	1.65025	1.94484	17.8514
Zm00001d011881	GRAS domain family	1.64845	2.33261	41.5034
Zm00001d028325	cytochrome P450	1.64636	1.89587	15.1554
Zm00001d048703	Cytochrome p450	1.64543	1.70424	3.57406
Zm00001d004375	Protein of unknown function (DUF668)	1.64531	2.90439	76.5253
Zm00001d029602	Protein of unknown function DUF260	1.6452	2.15463	30.9643
Zm00001d005392	Pfam:LACT	1.64286	1.95581	19.049
Zm00001d002415	Inherit from lilNOG: expressed protein	1.64284	2.11598	28.8
Zm00001d043256	PAN_AP	1.6395	1.92548	17.4433
Zm00001d036439	Arogenate dehydrogenase	1.63898	1.66231	1.42318
Zm00001d034859	0	1.6369	1.95546	19.4609
Zm00001d013376	STYKc	1.63475	1.94869	19.204
Zm00001d033567	Glucose / Sorbosone dehydrogenase	1.63389	1.85915	13.7867
Zm00001d020703	B_lectin	1.63296	1.91247	17.1166
Zm00001d003062	0	1.6318	1.67775	2.81558
Zm00001d020692	Galactosyltransferase	1.62552	2.56693	57.9147
Zm00001d029056	PA domain	1.62524	1.87649	15.4596
Zm00001d018001	Permease family	1.62311	2.30897	42.2559
Zm00001d021303	STYKc	1.62246	2.75218	69.6304
Zm00001d043205	Transcription factor	1.62208	2.04229	25.9054
Zm00001d012560	Cyclin, C-terminal domain	1.62191	1.58227	-2.44439
Zm00001d047507	Zinc finger, C3HC4 type (RING finger)	1.61986	1.95933	20.9567
Zm00001d031527	Mitochondrial carrier protein	1.61942	1.85381	14.4733
Zm00001d038471	Ubox	1.61906	2.37973	46.9823
Zm00001d040850	Shikimate dehydrogenase substrate binding domain	1.61675	2.06697	27.8474
Zm00001d040735	Amylo-alpha-1,6-glucosidase	1.61646	1.8264	12.9875
Zm00001d037862	receptor-like protein kinase	1.61626	1.55243	-3.94944
Zm00001d042056	Pfam:efhand	1.61497	2.3826	47.5317
Zm00001d043220	0	1.61047	2.06055	27.9474
Zm00001d025140	Anthranilate synthase component	1.60366	1.85875	15.9064
Zm00001d019985	GDSL-like Lipase/Acylhydrolase	1.60308	1.97947	23.4789
Zm00001d043958	#N/A	1.60265	1.73433	8.21614
Zm00001d043238	Peroxidase	1.60112	1.96838	22.9376
Zm00001d045338	Transferase family	1.59873	1.40741	-11.9669
Zm00001d016708	May play a role in sucrose partitioning during seed development and in stress response (By similarity)	1.59587	1.97224	23.5837
Zm00001d003852	0	1.59542	1.3342	-16.3733
Zm00001d012569	0	1.59058	1.87758	18.044
Zm00001d035217	#N/A	1.59032	1.27203	-20.0139
Zm00001d038772	Inherit from KOG: zinc finger CCCH domain-containing protein	1.59021	2.43848	53.3435
Zm00001d027715	KISc	1.1754	1.70915	45.41
Zm00001d049099	Protein disulfide isomerase	1.58724	1.61335	1.64499
Zm00001d002436	Ubiquinol oxidase	1.58585	2.14914	35.52
Zm00001d006944	NAF domain	1.58472	1.73108	9.23596
Zm00001d008976	Ketopantoate hydroxymethyltransferase	1.58382	2.21417	39.7998
Zm00001d031222	Aaa atpase	1.58324	2.18889	38.2541
Zm00001d022636	Nodulin-like	1.57844	2.23605	41.6617
Zm00001d027434	0	1.57818	2.16552	37.2161
Zm00001d043706	Helix-loop-helix DNA-binding domain	1.57669	1.59501	1.162
Zm00001d000196	Mate efflux family protein	1.57614	1.85098	17.4375
Zm00001d011626	STYKc	1.57557	1.66583	5.72892
Zm00001d020102	RAB	1.57423	2.82024	79.1507
Zm00001d008922	BROMO	1.57421	2.43417	54.6284
Zm00001d050689	U-box domain-containing protein	1.57136	2.17656	38.5146
Zm00001d006158	0	1.57049	2.00438	27.6272
Zm00001d050247	#NAME?	1.56985	1.70779	8.78648
Zm00001d048189	Sulfate transporter	1.5691	2.0281	29.2522
Zm00001d025921	Legume lectin domain	1.56817	1.87216	19.3849
Zm00001d006753	Indole-3-acetic acid-amido synthetase	1.56199	2.89989	85.6532
Zm00001d051628	Diacylglycerol acyltransferase	1.56056	1.92447	23.3191
Zm00001d047664	Inherit from lilNOG: expressed protein	1.55703	2.22242	42.7351
Zm00001d034237	STYKc	1.55645	1.54233	-0.907392
Zm00001d032223	2OG-Fe(II) oxygenase superfamily	1.55567	3.04852	95.9614
Zm00001d017214	0	1.55391	1.88672	21.4176
Zm00001d048789	0	1.55237	1.63683	5.44063
Zm00001d044927	0	1.5509	2.18273	40.7395
Zm00001d025622	Pfam:DUF593	1.54863	1.72696	11.5153
Zm00001d028273	mitogen-activated protein kinase kinase	1.54624	1.5228	-1.51624
Zm00001d034129	Peroxidase	1.5457	2.20884	42.9019
Zm00001d022424	No apical meristem (NAM) protein	1.5442	2.23722	44.8786
Zm00001d008891	B_lectin	1.54314	1.90166	23.2327
Zm00001d035467	STYKc	1.54256	1.42751	-7.45806
Zm00001d012302	Glycosyltransferase family 29 (sialyltransferase)	1.54234	1.48665	-3.61097
Zm00001d016219	Leucine Rich Repeat	1.54196	1.63265	5.88133
Zm00001d052551	carbonic anhydrase	1.54155	2.4607	59.6249
Zm00001d004340	Transmembrane amino acid transporter protein	1.53934	1.5088	-1.98367
Zm00001d034488	Nodulin-like	1.53769	2.04999	33.3163
Zm00001d053675	Plant lipoxygenase may be involved in a number of diverse aspects of plant physiology including growth and development, pest resistance, and senescence or responses to wounding (By similarity)	1.53524	1.32397	-13.7618
Zm00001d034673	0	1.53339	1.59749	4.18007
Zm00001d037623	DVL family	1.53327	2.19878	43.405
Zm00001d043200	Protein of unknown function, DUF594	1.53271	1.45567	-5.02636
Zm00001d002020	STYKc	1.52734	1.60836	5.30492
Zm00001d037210	0	1.5264	1.7587	15.2188
Zm00001d004545	galactosylgalactosylxylosylprotein 3-beta-glucuronosyltransferase activity	1.52587	1.63115	6.89982
Zm00001d043727	farnesyl pyrophosphate	1.5248	1.59875	4.85005
Zm00001d002261	Photorespiratory enzyme that can exert a strong regulation over photosynthesis, possibly through a feed-back inhibition on Rubisco activase. Not required for oxalate accumulation (By similarity)	1.52412	1.72773	13.3594
Zm00001d013406	Putative lysophospholipase	1.5241	2.03892	33.7787
Zm00001d020171	LRR receptor-like serine threonine-protein kinase	1.52398	1.49018	-2.21785
Zm00001d004664	cytochrome P450	1.52377	1.69609	11.3087
Zm00001d044351	0	1.52209	1.55108	1.90411
Zm00001d033068	K+ potassium transporter	1.52187	1.78343	17.1865
Zm00001d001862	0	1.5197	1.89949	24.9915
Zm00001d011081	Cytochrome b5-like Heme/Steroid binding domain	1.51839	1.9196	26.4229
Zm00001d043667	DIL	1.51723	1.03543	-31.7549
Zm00001d029497	ZIP Zinc transporter	1.51687	1.81453	19.6236
Zm00001d027862	calcium-binding protein 39	1.51656	1.83914	21.2706
Zm00001d020963	Hydroxymethylglutaryl-coenzyme A reductase	1.51171	1.23771	-18.1253
Zm00001d020148	receptor-like protein kinase	1.5108	1.1681	-22.6835
Zm00001d028536	Anthranilate synthase	1.50855	1.24302	-17.6017
Zm00001d045295	AMP-binding enzyme	1.50745	1.84452	22.3606
Zm00001d038493	Copper-transporting ATPase	1.5074	1.17144	-22.2874
Zm00001d022139	K13464 jasmonate ZIM domain-containing protein	1.50683	1.87049	24.1338
Zm00001d042717	AP2	1.50642	1.80577	19.8714
Zm00001d012607	Minor allergen Alt a 7	1.50635	1.98059	31.483
Zm00001d047893	phosphoenolpyruvate carboxykinase	1.50512	1.9194	27.5244
Zm00001d042846	Reticulon	1.505	1.65807	10.1709
Zm00001d034130	0	1.50477	2.41443	60.4516
Zm00001d029004	Dedicator of cytokinesis	1.50362	1.58208	5.21752
Zm00001d038810	VQ motif	1.50353	1.94529	29.3811
Zm00001d013057	Protein of unknown function (DUF569)	1.50116	2.16065	43.9314
Zm00001d006182	HpcH/HpaI aldolase/citrate lyase family	1.49968	1.69045	12.7204
Zm00001d028369	Hydroxyproline-rich glycoprotein family protein	1.49948	1.47561	-1.59154
Zm00001d018455	3-ketoacyl-CoA synthase	1.49896	1.5448	3.0583
Zm00001d027991	transcription regulatory region sequence-specific DNA binding	1.4959	2.2727	51.9285
Zm00001d018438	TBC	1.49573	1.75298	17.1987
Zm00001d051193	OPT oligopeptide transporter protein	1.49368	1.55267	3.94931
Zm00001d047202	VQ motif	1.49283	2.28309	52.937
Zm00001d013210	0	1.49208	1.89858	27.2433
Zm00001d027665	HEAT repeat	1.14072	1.0135	-11.1531
Zm00001d045063	cytochrome P450	1.48793	2.12491	42.8103
Zm00001d003614	STYKc	1.48549	1.81339	22.0732
Zm00001d026070	SPX domain-containing membrane protein	1.48547	1.88636	26.9874
Zm00001d030888	NB-ARC domain	1.48462	1.53201	3.19206
Zm00001d037945	Zinc finger, C3HC4 type (RING finger)	1.4844	2.43011	63.7101
Zm00001d032679	Double-stranded RNA binding motif	1.48423	1.75506	18.2468
Zm00001d009365	sugar transmembrane transporter activity	1.48313	1.67691	13.066
Zm00001d023400	cytochrome P450	1.48311	2.75151	85.523
Zm00001d050132	STYKc	1.483	1.82802	23.2651
Zm00001d034615	Pfam:DUF567	1.48193	1.88159	26.9692
Zm00001d015895	Inherit from strNOG: wiskott-Aldrich syndrome protein family member 2	1.48152	1.38075	-6.80213
Zm00001d017755	PRONE (Plant-specific Rop nucleotide exchanger)	1.48144	1.67717	13.2122
Zm00001d043199	NB-ARC domain	1.48139	1.72799	16.6465
Zm00001d019334	Serine Threonine protein kinase	1.47741	1.42046	-3.85455
Zm00001d004868	expressed protein	1.47702	1.40727	-4.72269
Zm00001d032608	Melibiase	1.4767	2.01845	36.6867
Zm00001d002434	Ubiquinol oxidase	1.47656	2.65549	79.8436
Zm00001d052194	Heat shock protein	1.47511	2.66643	80.7621
Zm00001d016768	Pfam:Invertase_neut	1.47389	1.69695	15.134
Zm00001d004086	WRKY transcription factor	1.47267	1.82622	24.0072
Zm00001d004335	ABC transporter	1.47087	1.60061	8.82111
Zm00001d038226	sugar transmembrane transporter activity	1.47086	1.81386	23.3194
Zm00001d044065	GRAS domain family	1.47011	1.65239	12.399
Zm00001d045336	0	1.46551	1.9868	35.5706
Zm00001d028809	Protein of unknown function (DUF2985)	1.46345	1.59233	8.80662
Zm00001d038993	0	1.46296	1.2474	-14.7347
Zm00001d027656	Pheophorbide a oxygenase	1.46182	2.22688	52.3361
Zm00001d005908	Leucine rich repeat N-terminal domain	1.46135	1.33632	-8.55612
Zm00001d027621	VWA domain containing CoxE-like protein	1.46074	1.59616	9.27121
Zm00001d040670	dihydrolipoyllysine-residue acetyltransferase component of pyruvatedehydrogenase complex	1.46035	1.96549	34.5908
Zm00001d026029	Protein of unknown function (DUF581)	1.45934	2.21881	52.0419
Zm00001d051121	enzyme of the cupin superfamily protein	1.45906	1.65234	13.2469
Zm00001d011417	Cytochrome P450	1.45851	1.72809	18.4831
Zm00001d052018	PHOsphatase	1.45672	1.53732	5.53261
Zm00001d015007	Glutamate-gated receptor that probably acts as non- selective cation channel (By similarity)	1.45647	1.65658	13.7388
Zm00001d013307	Plant zinc cluster domain	1.45541	2.03278	39.6709
Zm00001d033079	GDSL-like Lipase/Acylhydrolase	1.45508	1.2784	-12.1425
Zm00001d019228	ZIP Zinc transporter	1.45159	1.59375	9.79371
Zm00001d003667	Thioredoxin	1.45122	1.62871	12.2304
Zm00001d010970	Dehydrogenase	1.44967	1.91354	31.9978
Zm00001d038358	Amino acid kinase family	1.44882	2.12219	46.4769
Zm00001d009103	AP2	1.44835	2.33176	60.9946
Zm00001d002150	0	1.44806	1.39263	-3.82806
Zm00001d005976	S_TKc	1.44776	1.63706	13.075
Zm00001d048307	0	1.44756	1.39464	-3.65627
Zm00001d027457	0	1.44742	1.62344	12.1613
Zm00001d003252	glucose-6-phosphate 1-dehydrogenase	1.44572	1.2569	-13.0611
Zm00001d025761	KR domain	1.44502	1.61527	11.7818
Zm00001d042751	0	1.44353	1.46548	1.52069
Zm00001d049028	Glycosyl hydrolases family 18	1.44307	1.89907	31.5997
Zm00001d042758	No apical meristem (NAM) protein	1.44208	1.45042	0.578433
Zm00001d022075	Cytochrome P450	1.44131	1.36077	-5.58781
Zm00001d028004	LRR_TYP	1.43923	1.62932	13.2082
Zm00001d047182	Typical P-type R2R3 Myb protein	1.43892	1.78095	23.7698
Zm00001d013934	Putative lysophospholipase	1.43765	1.79352	24.7535
Zm00001d025057	Aldo/keto reductase family	1.43765	1.8918	31.5893
Zm00001d006739	Protein of unknown function DUF260	1.43729	2.41991	68.3657
Zm00001d042572	0	1.43636	2.49519	73.7166
Zm00001d029922	flavin-containing monooxygenase FMO GS-OX-like	1.43601	2.38929	66.3841
Zm00001d017462	AP2	1.43558	1.38196	-3.73512
Zm00001d045145	2OG-Fe(II) oxygenase superfamily	1.43546	1.63274	13.7437
Zm00001d019333	Legume lectin domain	1.435	1.47581	2.84351
Zm00001d005306	GED	1.43394	1.84347	28.5605
Zm00001d025043	ABC transporter transmembrane region	1.43393	1.7591	22.6768
Zm00001d011921	Rapid ALkalinization Factor (RALF)	1.43188	2.29083	59.9873
Zm00001d034072	UDP-glucose 6-dehydrogenase	1.4315	1.43753	0.420869
Zm00001d023462	Eukaryotic and archaeal DNA primase, large subunit	1.42765	1.45217	1.71743
Zm00001d038165	gibberellin receptor	1.4276	2.16619	51.7357
Zm00001d019306	Peptidase dimerisation domain	1.42614	1.63408	14.58
Zm00001d007709	IBR domain	1.4254	1.59213	11.6972
Zm00001d041378	Histone acetylation protein	1.42315	1.29567	-8.95795
Zm00001d027387	Peptidase inhibitor I9	1.4213	2.38925	68.1038
Zm00001d020267	AP2	1.41933	1.63431	15.1467
Zm00001d007186	GDA1/CD39 (nucleoside phosphatase) family	1.4186	1.68225	18.5855
Zm00001d052542	Dual specificity phosphatase, catalytic domain	1.41807	1.34314	-5.28347
Zm00001d008841	Heat shock protein	1.41642	2.64503	86.7401
Zm00001d016930	transmembrane 9 superfamily	1.41504	1.73102	22.3301
Zm00001d021761	Myb-like DNA-binding domain	1.41481	2.05606	45.3247
Zm00001d002521	Protein of unknown function (DUF581)	1.41288	2.13686	51.2418
Zm00001d044083	Membrane transport protein	1.41131	1.58998	12.6599
Zm00001d034901	Domain of unknown function (DUF303)	1.41019	1.52933	8.44809
Zm00001d041955	Protein of unknown function (DUF506)	1.40895	1.69398	20.2295
Zm00001d029594	allene oxide cyclase	1.4087	1.78566	26.759
Zm00001d006397	UDP-glucoronosyl and UDP-glucosyl transferase	1.40777	1.64409	16.787
Zm00001d029983	Glycosyl hydrolase family 14	1.40751	1.44214	2.46052
Zm00001d051014	Nucleotide-sugar transporter	1.4061	1.70946	21.5751
Zm00001d029516	Galacturonosyltransferase	1.40556	1.37448	-2.21143
Zm00001d030148	Inherit from strNOG: expressed protein	1.40405	1.85457	32.0876
Zm00001d044340	Aldehyde dehydrogenase family	1.40098	1.73188	23.619
Zm00001d012861	60Kd inner membrane protein	1.39948	1.78574	27.6003
Zm00001d050224	4-coumarate-CoA ligase activity	1.39918	1.78454	27.5419
Zm00001d042209	carboxylesterase activity	1.3962	1.91206	36.9468
Zm00001d033834	GRAS domain family	1.3959	1.30094	-6.80319
Zm00001d005764	Protein of unknown function (DUF1666)	1.39411	1.61245	15.6617
Zm00001d014792	Endoplasmin homolog	1.3937	1.34248	-3.67473
Zm00001d008966	serine threonine-protein kinase	1.3929	1.81979	30.6477
Zm00001d015798	Subtilase family	1.39237	1.28961	-7.38011
Zm00001d005454	RICIN	1.3903	1.15217	-17.1278
Zm00001d007027	Zinc finger, C3HC4 type (RING finger)	1.39011	2.77281	99.4666
Zm00001d005936	Zinc finger, C3HC4 type (RING finger)	1.38935	1.75786	26.5233
Zm00001d045450	3-phosphoshikimate 1-carboxyvinyltransferase	1.3888	1.64916	18.7473
Zm00001d046263	amino acid	1.38638	1.44658	4.3426
Zm00001d033061	MatE	1.38493	1.78973	29.2283
Zm00001d039454	Sulfatase	1.38204	1.59785	15.6154
Zm00001d028999	No apical meristem (NAM) protein	1.38016	2.16611	56.9459
Zm00001d042750	Late embryogenesis abundant protein	1.37965	2.15511	56.2067
Zm00001d024621	0	1.37943	2.20411	59.7844
Zm00001d020969	Protein of unknown function, DUF547	1.37804	1.40613	2.03818
Zm00001d046947	Myb family transcription	1.37763	1.41842	2.961
Zm00001d024204	Tryptophan/tyrosine permease family	1.37749	1.74145	26.4225
Zm00001d011198	0	1.37543	1.01227	-26.4032
Zm00001d046838	Di-glucose binding within endoplasmic reticulum	1.37535	1.85631	34.9703
Zm00001d013245	UDP-glucose 6-dehydrogenase	1.37396	1.8242	32.7691
Zm00001d001896	Involved in the activation and reutilization of phytol from chlorophyll degradation in plant metabolism, including tocopherol biosynthesis. Catalyzes the conversion of phytol to phytolmonophosphate (PMP) (By similarity)	1.37348	1.51339	10.1866
Zm00001d027719	LA	1.37256	1.53229	11.6372
Zm00001d052725	Transcription factor	1.37133	1.5482	12.8976
Zm00001d011857	Jacalin	1.3711	1.74006	26.9097
Zm00001d002181	serine threonine-protein kinase	1.37055	1.50199	9.59017
Zm00001d026614	Protein arginine N-methyltransferase	1.37012	1.13455	-17.1931
Zm00001d026184	AP2	1.36957	2.23401	63.1177
Zm00001d002064	Glycosyltransferase family 43	1.3681	2.15077	57.2091
Zm00001d042642	Inherit from KOG: Splicing factor 3B subunit 4	1.36615	1.63186	19.4496
Zm00001d020401	Involved in lignin biosynthesis. Catalyzes the final step specific for the production of lignin monomers, like coniferyl alcohol, sinapyl alcohol and 4-coumaryl alcohol (By similarity)	1.365	2.25185	64.9706
Zm00001d049197	ELMO/CED-12 family	1.36499	1.6417	20.2718
Zm00001d047418	Cytochrome P450	1.36474	1.80889	32.5442
Zm00001d017951	NUDIX domain	1.36324	1.78209	30.7238
Zm00001d015201	RWP-RK domain	1.36277	1.89285	38.8967
Zm00001d011393	Pfam:C4dic_mal_tran	1.36041	2.52954	85.9392
Zm00001d030683	0	1.35847	2.00683	47.7275
Zm00001d050365	Divergent CCT motif	1.35667	1.50016	10.5766
Zm00001d001915	Heavy-metal-associated domain	1.3528	1.43616	6.16245
Zm00001d010717	Protein of unknown function, DUF594	1.35138	1.40007	3.60287
Zm00001d031209	UDP-glucoronosyl and UDP-glucosyl transferase	1.35136	1.62208	20.0329
Zm00001d037728	STYKc	1.34376	1.14684	-14.6546
Zm00001d026653	STYKc	1.34281	1.49155	11.0773
Zm00001d025035	receptor-like protein kinase	1.34049	1.3758	2.63386
Zm00001d018964	Guanylate-binding protein, C-terminal domain	1.33833	1.72566	28.9414
Zm00001d050868	somatic embryogenesis	1.33811	1.73654	29.7754
Zm00001d034773	Elongation factor	1.33746	1.48491	11.0246
Zm00001d030038	Zinc finger, C3HC4 type (RING finger)	1.33602	1.76397	32.0319
Zm00001d044723	MAC/Perforin domain	1.33468	1.52259	14.0792
Zm00001d023669	No apical meristem (NAM) protein	1.33303	1.7141	28.5871
Zm00001d026490	Plasma membrane	1.33288	1.41913	6.47088
Zm00001d038843	WRKY transcription factor	1.33228	1.37799	3.43052
Zm00001d053308	Peroxisomal fatty acid beta-oxidation multifunctional	1.33213	1.65503	24.2388
Zm00001d052260	Glycosyl transferase family 8	1.33201	1.79501	34.759
Zm00001d039052	transporter	1.33057	2.01343	51.3214
Zm00001d048770	stress-associated endoplasmic reticulum protein	1.33037	1.80301	35.5263
Zm00001d005726	TIFY	1.3301	1.33619	0.457473
Zm00001d025533	Aldo/keto reductase family	1.32967	2.49462	87.6115
Zm00001d032291	Heavy-metal-associated domain	1.32967	2.33032	75.2551
Zm00001d011656	STYKc	1.32863	1.87288	40.9634
Zm00001d032480	Actins are highly conserved proteins that are involved in various types of cell motility and are ubiquitously expressed in all eukaryotic cells	1.32787	2.12597	60.1041
Zm00001d034356	oligopeptide binding	1.32784	2.13295	60.6331
Zm00001d033595	Protease inhibitor/seed storage/LTP family	1.32697	1.73616	30.8366
Zm00001d028171	C2 domain	1.32512	1.83081	38.1614
Zm00001d044771	Matrixin	1.32176	1.74703	32.1747
Zm00001d017809	Hsp70 protein	1.32169	1.57064	18.8357
Zm00001d030172	Serine carboxypeptidase	1.32146	1.67422	26.695
Zm00001d033152	Cytochrome P450	1.32012	1.53736	16.4559
Zm00001d029581	Inherit from euNOG: NAD dependent epimerase dehydratase family protein	1.31957	1.44796	9.72972
Zm00001d018799	CBL-interacting protein kinase 23	1.31823	1.49502	13.411
Zm00001d012585	transcription factor 4	1.31746	1.74392	32.3695
Zm00001d021024	X8 domain	1.31721	1.00246	-23.8954
Zm00001d052264	DPBB_1	1.3137	1.74537	32.8593
Zm00001d012853	B-cell receptor-associated protein 31-like	1.31276	1.06507	-18.8678
Zm00001d007139	Holliday junction DNA helicase ruvB N-terminus	1.31159	1.46212	11.4771
Zm00001d039632	transporter	1.31158	1.32268	0.846546
Zm00001d010579	calcium-dependent protein kinase	1.31143	1.97684	50.7389
Zm00001d027530	No apical meristem (NAM) protein	1.31086	1.04508	-20.2754
Zm00001d013571	RING	1.31076	1.50615	14.906
Zm00001d013182	NPH3 family	1.31047	1.66916	27.3715
Zm00001d031044	Helix-loop-helix DNA-binding domain	1.3095	1.46773	12.0833
Zm00001d049597	Pyridine nucleotide-disulphide oxidoreductase	1.30835	1.70322	30.1809
Zm00001d050107	NADH:flavin oxidoreductase / NADH oxidase family	1.30692	1.33815	2.38979
Zm00001d019399	Protease inhibitor/seed storage/LTP family	1.30681	2.50747	91.8768
Zm00001d037354	Lipase 3 N-terminal region	1.30678	1.73745	32.9564
Zm00001d044977	Legume lectin domain	1.30652	1.85196	41.7478
Zm00001d029416	Thiolase, C-terminal domain	1.30652	1.57952	20.8956
Zm00001d044476	ABC-2 type transporter	1.30416	1.30879	0.354872
Zm00001d033633	Inherit from KOG: Haloacid dehalogenase-like hydrolase family protein	1.30371	2.04873	57.1455
Zm00001d030101	0	1.30232	2.32931	78.8579
Zm00001d044390	Eukaryotic aspartyl protease	1.30182	1.6333	25.4631
Zm00001d012848	SAM	1.3012	1.55374	19.4082
Zm00001d003357	0	1.29897	1.20244	-7.43156
Zm00001d032265	#NAME?	1.29874	1.20633	-7.11558
Zm00001d018965	Glycosyl hydrolases family 18	1.2974	1.81652	40.012
Zm00001d037725	Mitochondrial carrier protein	1.29442	1.66423	28.5693
Zm00001d027585	kinase inhibitor	1.29354	1.87472	44.9286
Zm00001d053695	LysM domain	1.29327	1.63712	26.5877
Zm00001d002759	NUDIX domain	1.2927	1.15901	-10.3422
Zm00001d025333	Arogenate dehydratase prephenate dehydratase	1.29117	1.35719	5.11309
Zm00001d038297	ZnF_C2H2	1.29086	1.72463	33.6032
Zm00001d021577	UDP-glucoronosyl and UDP-glucosyl transferase	1.28894	1.80017	39.6625
Zm00001d048217	Dor1-like family	1.2884	1.48384	15.1695
Zm00001d041221	Core-2/I-Branching enzyme	1.28802	1.79944	39.7055
Zm00001d006242	Iron-containing alcohol dehydrogenase	1.28757	1.33127	3.39449
Zm00001d025401	ABA/WDS induced protein	1.28501	1.78443	38.8659
Zm00001d007477	STYKc	1.28267	1.83558	43.1059
Zm00001d043129	0	1.28267	1.29206	0.73228
Zm00001d017966	Dihydroorotate dehydrogenase	1.28118	1.77992	38.9281
Zm00001d052306	Leucine-rich repeat family protein	1.28113	1.4191	10.7696
Zm00001d020351	alpha-amylase	1.28016	2.12744	66.1857
Zm00001d053818	STYKc	1.27997	1.98247	54.8836
Zm00001d027899	Divergent CCT motif	1.27906	2.41515	88.8231
Zm00001d018794	ferredoxin--NADP reductase	1.27856	1.66489	30.216
Zm00001d010594	Glutaredoxin	1.27855	2.01696	57.7545
Zm00001d036942	POT family	1.27789	1.28919	0.883807
Zm00001d029438	Zinc finger, C3HC4 type (RING finger)	1.27725	1.12901	-11.6058
Zm00001d048707	UDP-glucoronosyl and UDP-glucosyl transferase	1.27685	1.38501	8.47096
Zm00001d028502	alpha-galactosidase	1.27504	1.91455	50.1561
Zm00001d052333	Hypoxia induced protein conserved region containing protein, expressed	1.27416	1.93623	51.9611
Zm00001d016457	Plant zinc cluster domain	1.2739	1.53598	20.5732
Zm00001d010075	Inherit from strNOG: expressed protein	1.27362	2.09137	64.2074
Zm00001d028167	Protein of unknown function (DUF568)	1.27287	1.74193	36.8503
Zm00001d022369	Protein of unknown function, DUF288	1.27083	1.48368	16.749
Zm00001d028572	mannose-1-phosphate guanylyltransferase	1.26965	1.66538	31.1683
Zm00001d048460	cbl-interacting protein kinase	1.26767	1.49617	18.0251
Zm00001d017425	Cytochrome b5-like Heme/Steroid binding domain	1.26697	2.30519	81.9453
Zm00001d031676	STYKc	1.26494	1.5383	21.6099
Zm00001d034050	mitochondrial carrier protein	1.26483	1.76426	39.4852
Zm00001d004525	Pfam:Cas1p	1.26459	1.35659	7.27476
Zm00001d035462	2OG-Fe(II) oxygenase superfamily	1.26403	2.13521	68.9209
Zm00001d030363	Dirigent-like protein	1.26327	1.33851	5.95549
Zm00001d040340	CTNS	1.26237	1.6295	29.0825
Zm00001d036780	0	1.26008	1.05488	-16.2852
Zm00001d038174	Microtubule associated protein (MAP65/ASE1 family)	1.25774	1.81379	44.2107
Zm00001d003996	0	1.2574	1.22956	-2.21446
Zm00001d003833	Inherit from KOG: Pentatricopeptide repeat-containing protein	1.2562	1.30992	4.27649
Zm00001d048143	Cyclin, N-terminal domain	1.25603	1.56949	24.9565
Zm00001d021927	Plant protein of unknown function (DUF822)	1.25525	1.07877	-14.0593
Zm00001d003174	KR domain	1.25417	1.32268	5.46229
Zm00001d020687	Thioredoxin	1.2541	1.62825	29.8338
Zm00001d011767	DnaJ homolog subfamily C member 3	1.25369	1.75522	40.0044
Zm00001d040047	WD repeatcontaining protein	1.25256	1.80324	43.964
Zm00001d011041	Protein of unknown function (DUF1635)	1.25217	2.13879	70.8063
Zm00001d038894	STYKc	1.24929	1.16323	-6.88877
Zm00001d006616	Transcription factor of the NAC family associated with	1.24839	1.6791	34.5011
Zm00001d045725	Inherit from strNOG: IBN_N	1.24345	1.13458	-8.75545
Zm00001d028538	ATPase family associated with various cellular activities (AAA)	1.243	1.56788	26.1366
Zm00001d004585	Plant transposase (Ptta/En/Spm family)	1.24222	1.2216	-1.65975
Zm00001d047562	Exostosin family	1.24135	1.43303	15.4415
Zm00001d046234	Family of unknown function (DUF706)	1.2409	2.03793	64.2296
Zm00001d046364	Ubox	1.2409	1.48283	19.4965
Zm00001d008258	0	1.23901	1.61705	30.5116
Zm00001d036532	STYKc	1.23895	1.56263	26.1256
Zm00001d047774	RmlD substrate binding domain	1.23762	1.47151	18.8979
Zm00001d000403	Exo70 exocyst complex subunit	1.2375	1.55031	25.2778
Zm00001d043015	Exo70 exocyst complex subunit	1.23652	1.19746	-3.15854
Zm00001d005978	Zinc finger, C3HC4 type (RING finger)	1.23586	1.8057	46.1079
Zm00001d017403	Autophagy-related protein 13	1.23562	1.60634	30.0027
Zm00001d004908	0	1.23431	2.09886	70.0431
Zm00001d006619	Ankyrin repeat	1.23404	1.22317	-0.880775
Zm00001d050293	Glycosyltransferase family 20	1.23011	1.39646	13.5233
Zm00001d046905	VHP	1.23009	1.24747	1.41277
Zm00001d018461	Pfam:DUF862	1.22903	1.86693	51.9022
Zm00001d019254	UDP-glucoronosyl and UDP-glucosyl transferase	1.2275	1.67242	36.2461
Zm00001d011717	RAB	1.22713	1.28463	4.68538
Zm00001d009702	Holliday junction DNA helicase ruvB N-terminus	1.22574	1.57084	28.1544
Zm00001d047779	Plant protein 1589 of unknown function (A_thal_3526)	1.22444	1.83594	49.9415
Zm00001d034186	Allene oxide synthase	1.22395	1.16838	-4.54044
Zm00001d051800	Caleosin related protein	1.22115	1.43983	17.9076
Zm00001d041472	No apical meristem (NAM) protein	1.22091	1.37127	12.3149
Zm00001d037684	0	1.21955	1.37921	13.0925
Zm00001d008389	Pyridoxal-dependent decarboxylase conserved domain	1.21904	1.41857	16.368
Zm00001d041826	S_TKc	1.21778	1.40346	15.2473
Zm00001d002364	ethylene-responsive transcription factor	1.21529	1.88085	54.7653
Zm00001d018454	Glutathione reductase	1.21425	1.55763	28.2786
Zm00001d035445	gamma-glutamylcysteine synthetase	1.21296	2.00435	65.2447
Zm00001d013208	ZnF_C2H2	1.20952	1.16065	-4.04031
Zm00001d006534	Pfam:DUF26	1.20931	1.18114	-2.32938
Zm00001d035763	RNA recognition motif 2	1.20668	1.12912	-6.42743
Zm00001d021119	Glycosyl hydrolase family 1	1.20654	1.83043	51.7084
Zm00001d043056	STYKc	1.20578	1.41284	17.1721
Zm00001d019432	Peptidase family M28	1.2055	1.47419	22.2891
Zm00001d012015	Squamosa promoter-binding-like protein	1.20535	1.31505	9.10051
Zm00001d049409	Aconitate hydratase	1.2053	1.59358	32.2151
Zm00001d025984	glutamate dehydrogenase	1.20517	1.51488	25.6986
Zm00001d016483	MAC/Perforin domain	1.20413	1.69867	41.0711
Zm00001d005857	emp24/gp25L/p24 family/GOLD	1.20371	1.28033	6.36542
Zm00001d002837	electron transport chain	1.20338	1.53867	27.862
Zm00001d032230	Terpene synthase	1.20331	1.61017	33.8115
Zm00001d019311	Peptidase dimerisation domain	1.20071	1.57125	30.8603
Zm00001d010632	0	1.20063	1.53413	27.7773
Zm00001d009811	KIP1-like protein	1.20022	1.26985	5.80157
Zm00001d019002	0	1.19971	1.8293	52.478
Zm00001d044008	Inherit from NOG: keratin, type II cytoskeletal	1.19698	1.70955	42.8222
Zm00001d053518	STYKc	1.19622	1.52276	27.2977
Zm00001d019534	Serine carboxypeptidase	1.1955	1.48823	24.4863
Zm00001d047104	Glycosyl transferase family 8	1.19483	1.60629	34.4367
Zm00001d021689	Pfam:DUF26	1.19469	1.301	8.8985
Zm00001d047554	No apical meristem (NAM) protein	1.19411	1.72203	44.2106
Zm00001d042185	STYKc	1.19197	1.52649	28.0649
Zm00001d046305	Plant protein of unknown function (DUF822)	1.19118	1.37264	15.2341
Zm00001d025626	betaine aldehyde	1.19093	1.47845	24.1424
Zm00001d027753	Helix-loop-helix DNA-binding domain	1.1894	1.1747	-1.2363
Zm00001d047445	serine threonine-protein kinase	1.18905	1.39272	17.1285
Zm00001d016477	Eukaryotic aspartyl protease	1.18903	1.71553	44.28
Zm00001d008296	Inherit from lilNOG: protein PHYTOCHROME KINASE SUBSTRATE	1.18839	1.6122	35.6621
Zm00001d005890	sucrose catabolic process	1.18757	1.1553	-2.71791
Zm00001d042468	structural maintenance of chromosomes protein	1.18706	1.22056	2.82207
Zm00001d034104	Cytochrome P450	1.18664	1.85232	56.0972
Zm00001d017820	Pfam:DUF23	1.18648	1.54863	30.5225
Zm00001d016855	Voltage gated chloride channel	1.18607	1.211	2.10199
Zm00001d043075	STYKc	1.1845	1.53194	29.3328
Zm00001d010231	amino acid	1.18321	1.34395	13.5851
Zm00001d022416	Inherit from euNOG: Polyadenylate-binding protein-interacting protein	1.18319	1.49533	26.3811
Zm00001d041991	Glyco_32	1.18161	1.25905	6.55427
Zm00001d012086	Oligosaccharyltransferase subunit Ribophorin II	1.18123	1.46927	24.3848
Zm00001d046182	GDP-fucose protein O-fucosyltransferase	1.18121	1.64119	38.941
Zm00001d004019	Converts stearoyl-ACP to oleoyl-ACP by introduction of a cis double bond between carbons Delta(9) and Delta(10) of the acyl chain (By similarity)	1.18032	1.73408	46.9168
Zm00001d034491	Thioredoxin	1.17898	1.22239	3.6817
Zm00001d028214	Triose-phosphate Transporter family	1.17557	1.37393	16.874
Zm00001d014611	ABC transporter	1.17462	2.10807	79.4688
Zm00001d038195	STYKc	1.17288	1.09202	-6.89397
Zm00001d002661	RWP-RK domain	1.17262	1.61543	37.7616
Zm00001d019283	Molecular calcium-binding chaperone promoting folding, oligomeric assembly and quality control in the ER via the calreticulin calnexin cycle. This lectin may interact transiently with almost all of the monoglucosylated glycoproteins that are synthesized in the ER (By similarity)	1.17208	1.63901	39.8378
Zm00001d028720	Phosphatidylinositol transfer protein	1.17192	1.74431	48.8423
Zm00001d045311	Putative serine esterase (DUF676)	1.16897	2.60302	122.676
Zm00001d051901	2-phosphoglycerate kinase-related	1.16876	1.39111	19.0252
Zm00001d032669	DEP	1.16789	1.56061	33.6268
Zm00001d038998	Protein of unknown function (DUF1421)	1.16781	1.19741	2.53484
Zm00001d015658	neutral amino acid transporter	1.16711	1.55341	33.0985
Zm00001d031127	Protein of unknown function (DUF1637)	1.16598	1.38825	19.0625
Zm00001d042909	C2 domain	1.16553	1.37755	18.1908
Zm00001d031726	Inherit from lilNOG: expressed protein	1.1643	1.26904	8.99577
Zm00001d039037	Lipopolysaccharide kinase (Kdo/WaaP) family	1.16345	1.8637	60.1875
Zm00001d004078	Legume lectin domain	1.16302	1.1678	0.411372
Zm00001d006759	S_TKc	1.16266	1.73147	48.9239
Zm00001d021726	serine threonine-protein kinase	1.1619	1.57349	35.4244
Zm00001d005506	0	1.16158	1.62833	40.1828
Zm00001d026511	mitogen-activated protein kinase kinase kinase	1.16154	1.3759	18.4545
Zm00001d009146	Catalyzes the formation of S-adenosylmethionine from methionine and ATP. The overall synthetic reaction is composed of two sequential steps, AdoMet formation and the subsequent tripolyphosphate hydrolysis which occurs prior to release of AdoMet from the enzyme (By similarity)	1.16034	1.48879	28.3057
Zm00001d025920	Legume lectin domain	1.15932	1.50599	29.9031
Zm00001d017649	RING	1.15742	1.25461	8.39706
Zm00001d011700	STYKc	1.15707	1.29337	11.7799
Zm00001d038080	0	1.15564	1.29986	12.4799
Zm00001d047042	Domain of unknown function (DUF296)	1.15552	1.20772	4.51703
Zm00001d007868	TCP family transcription factor	1.15467	1.21809	5.4926
Zm00001d045788	UDP-glucoronosyl and UDP-glucosyl transferase	1.15454	1.96813	70.4688
Zm00001d047592	Dehydrogenase E1 component	1.1533	1.30473	13.1305
Zm00001d035032	Alcohol dehydrogenase GroES-like domain	1.15253	1.2115	5.1161
Zm00001d031203	epoxide hydrolase	1.152	1.67443	45.35
Zm00001d020951	Domain of unknown function (DUF296)	1.15069	1.8197	58.1402
Zm00001d043992	G-box binding protein MFMR	1.1496	1.25022	8.75231
Zm00001d010730	TCP family transcription factor	1.14946	1.32549	15.3137
Zm00001d044690	Amino acid permease	1.14834	1.2806	11.5181
Zm00001d032815	Amidohydrolase	1.14773	1.28644	12.0863
Zm00001d042867	BowB	1.1474	1.09335	-4.71013
Zm00001d040667	RmlD substrate binding domain	1.14721	1.50909	31.5437
Zm00001d045064	Protein tyrosine kinase	1.1472	1.49169	30.0282
Zm00001d017271	pfkB family carbohydrate kinase	1.14659	1.2732	11.042
Zm00001d007687	Tropinone reductase	1.14631	2.01131	75.4602
Zm00001d025865	Glycosyl transferase family 8	1.14583	1.07049	-6.57555
Zm00001d017560	Zinc-finger double-stranded RNA-binding	1.14565	1.05528	-7.8878
Zm00001d011204	0	1.14255	1.39338	21.9535
Zm00001d054067	Cytochrome P450	1.14111	1.06118	-7.00442
Zm00001d038751	DnaJ domain	1.14088	1.86284	63.281
Zm00001d046626	Leucine rich repeat N-terminal domain	1.14084	1.61584	41.6365
Zm00001d029297	PP2Cc	1.14005	1.35283	18.664
Zm00001d033734	The coatomer is a cytosolic protein complex that binds to dilysine motifs and reversibly associates with Golgi non- clathrin-coated vesicles, which further mediate biosynthetic protein transport from the ER, via the Golgi up to the trans Golgi network. Coatomer complex is required for budding from Golgi membranes, and is essential for the retrograde Golgi-to-ER transport of dilysine-tagged protei…	1.1399	1.07987	-5.2666
Zm00001d021570	PIGA (GPI anchor biosynthesis)	1.13816	1.22408	7.54937
Zm00001d032434	Mitochondrial import inner membrane translocase subunit	1.13748	1.21433	6.7566
Zm00001d011058	Dof domain, zinc finger	1.13572	1.07489	-5.35659
Zm00001d052340	CBL-interacting protein kinase	1.13079	1.14991	1.69082
Zm00001d036541	Granulin	1.13033	1.27321	12.6407
Zm00001d019936	0	1.12981	2.19138	93.9602
Zm00001d032510	NB-ARC domain	1.12909	1.22087	8.12898
Zm00001d026126	STYKc	1.1281	1.63326	44.7793
Zm00001d009783	Pfam:DnaJ_C	1.12732	1.28577	14.0555
Zm00001d036829	Inherit from KOG: Family with sequence similarity 108, member	1.12559	1.45559	29.3181
Zm00001d049330	Plant protein of unknown function	1.12541	1.30999	16.4018
Zm00001d034433	HSF-type DNA-binding	1.12423	1.90455	69.4088
Zm00001d012968	ZnF_C2H2	1.12396	2.09804	86.6644
Zm00001d009084	Methyltransferase domain	1.1237	1.91321	70.2602
Zm00001d017240	Glutaredoxin	1.12334	1.81227	61.3282
Zm00001d037917	Ribosome biogenesis protein Nop16	1.12324	1.79162	59.5047
Zm00001d041608	Inherit from strNOG: Catalyzes the transfer of the phosphorylinositol group from phosphatidylinositol (PI) to phytoceramide, an essential step in sphingolipid biosynthesis	1.12254	1.9774	76.1548
Zm00001d006494	MatE	1.12202	1.82002	62.209
Zm00001d029042	#N/A	1.12189	1.81824	62.0699
Zm00001d015767	0	1.12055	1.55784	39.0245
Zm00001d049630	Kelch	1.11945	1.36068	21.5489
Zm00001d005888	HSF-type DNA-binding	1.11836	1.69637	51.6839
Zm00001d034357	NmrA-like family	1.11805	1.58272	41.5605
Zm00001d018326	mitogen-activated protein kinase kinase	1.11789	1.68001	50.284
Zm00001d049732	Ferredoxin	1.11456	1.48208	32.9749
Zm00001d031677	Stress up-regulated Nod 19	1.11367	1.9299	73.2916
Zm00001d025831	Ammonium Transporter Family	1.11238	1.02938	-7.46149
Zm00001d044951	EamA-like transporter family	1.11207	1.84648	66.0399
Zm00001d017380	Cytochrome b5-like Heme/Steroid binding domain	1.1116	2.007	80.5501
Zm00001d046697	Polysaccharide biosynthesis protein	1.11104	1.46114	31.5107
Zm00001d052371	Pfam:DUF567	1.11078	1.72896	55.6523
Zm00001d015791	0	1.1075	1.55589	40.4868
Zm00001d053819	Auxin response factors (ARFs) are transcriptional factors that binds specifically to the DNA sequence 5'-TGTCTC-3' found in the auxin-responsive promoter elements (AuxREs)	1.10619	1.00565	-9.08918
Zm00001d015785	CRAL/TRIO, N-terminal domain	1.10543	1.21937	10.3065
Zm00001d031013	Biotin_carb_C	1.10509	1.48039	33.9608
Zm00001d029066	Nucleotidyltransferase domain	1.10507	1.28569	16.3445
Zm00001d038991	STYKc	1.10506	1.41997	28.4968
Zm00001d038340	Plant phosphoribosyltransferase C-terminal	1.10387	1.25514	13.7042
Zm00001d049860	No apical meristem (NAM) protein	1.10291	1.91235	73.3915
Zm00001d016586	BAR domain	1.10284	1.19263	8.14173
Zm00001d044614	clathrin heavy chain	1.10282	1.06811	-3.14708
Zm00001d002762	transcription factor	1.1027	1.12246	1.79151
Zm00001d006041	Inherit from NOG: proton pump interactor	1.10212	1.29806	17.7778
Zm00001d018502	Protein tyrosine kinase	1.10206	1.82789	65.8611
Zm00001d051180	Protein of unknown function (DUF3755)	1.10149	1.71934	56.0919
Zm00001d052354	PA domain	1.09947	1.13738	3.44838
Zm00001d051420	dehydrin	1.09856	2.07565	88.9438
Zm00001d044701	Inherit from strNOG: Microtubule-associated protein	1.09839	1.25113	13.906
Zm00001d017393	heavy metal-associated domain containing protein, expressed	1.09807	1.20036	9.31499
Zm00001d034842	Domain of unknown function (DUF3510)	1.0956	1.29079	17.8155
Zm00001d043365	Exo70 exocyst complex subunit	1.09462	1.23073	12.4342
Zm00001d022500	CCT motif	1.09278	1.76734	61.7288
Zm00001d034602	Methylenetetrahydrofolate reductase	1.09151	1.34569	23.2873
Zm00001d028733	snf1-related protein kinase	1.08834	1.63499	50.2277
Zm00001d054090	Protein of unknown function (DUF1336)	1.08799	1.2658	16.3427
Zm00001d021287	Glycosyl transferase family 8	1.08771	1.66666	53.2271
Zm00001d002704	glutathione peroxidase	1.08662	1.65729	52.5183
Zm00001d040010	Inherit from lilNOG: Uncharacterised conserved protein (DUF2359)	1.08658	1.15907	6.67149
Zm00001d010478	Mitochondrial carrier protein	1.08352	1.56066	44.0354
Zm00001d021901	THN	1.08332	1.30132	20.1235
Zm00001d040843	Inherit from KOG: Solute carrier family 12 (Potassium chloride	1.08223	1.08615	0.36262
Zm00001d019650	0	1.08131	1.00709	-6.86311
Zm00001d041567	Domain of unknown function (DUF588)	1.08129	1.45709	34.7557
Zm00001d005356	Inherit from strNOG: nuclear pore	1.08115	1.09106	0.916736
Zm00001d046812	DnaJ domain	1.08114	1.34263	24.1868
Zm00001d051977	VWA domain containing CoxE-like protein	1.0804	1.26435	17.0265
Zm00001d008496	Protein of unknown function (DUF563)	1.07913	1.73796	61.0521
Zm00001d045599	monocopper oxidase-like protein	1.07886	1.5009	39.1189
Zm00001d007313	STYKc	1.07862	1.21008	12.1881
Zm00001d024455	K13464 jasmonate ZIM domain-containing protein	1.07347	1.05036	-2.15266
Zm00001d010512	Importin-beta N-terminal domain	1.07308	1.06054	-1.16935
Zm00001d037745	Cytochrome P450	1.07182	1.48513	38.5609
Zm00001d008377	Zinc-binding dehydrogenase	1.07176	1.04497	-2.49901
Zm00001d028093	calcium-transporting ATPase 2, plasma	1.07016	1.26291	18.0115
Zm00001d020936	Inherit from strNOG: expressed protein	1.06963	1.57137	46.9082
Zm00001d016764	Ubox	1.06758	1.43366	34.2905
Zm00001d052779	Exo70 exocyst complex subunit	1.06637	1.29377	21.3242
Zm00001d040292	Late embryogenesis abundant protein	1.0641	1.7056	60.2854
Zm00001d021653	UAA transporter family	1.06372	1.05881	-0.461281
Zm00001d051157	pfkB family carbohydrate kinase	1.06117	1.38629	30.6383
Zm00001d025305	Calnexin	1.06052	1.33297	25.6901
Zm00001d012484	Heavy-metal-associated domain	1.06003	1.8407	73.6459
Zm00001d045948	Mate efflux family protein	1.05989	1.51846	43.2657
Zm00001d012229	Transmembrane amino acid transporter protein	1.0595	2.1959	107.259
Zm00001d002979	EGF	1.05732	1.03961	-1.67528
Zm00001d045218	Thioredoxin	1.05728	1.22549	15.9101
Zm00001d048392	DENN	1.05712	1.07155	1.36569
Zm00001d010887	serine threonine-protein phosphatase	1.05661	1.26755	19.9642
Zm00001d043726	Adaptor complexes medium subunit family	1.05604	1.32173	25.1594
Zm00001d009687	Peptidase of plants and bacteria	1.05512	1.75615	66.4406
Zm00001d043519	Transferrin receptor-like dimerisation domain	1.05083	1.03518	-1.48904
Zm00001d008493	Phosphatidyl serine synthase	1.04952	1.09337	4.1786
Zm00001d048507	Major facilitator superfamily domain-containing protein	1.04944	1.40577	33.9537
Zm00001d037590	Endoplasmic reticulum protein ERp29, C-terminal domain	1.04841	1.29764	23.7723
Zm00001d053080	STYKc	1.04813	1.17182	11.8004
Zm00001d039051	Sugar (and other) transporter	1.04797	1.09166	4.16951
Zm00001d032810	RING finger and CHY zinc finger domain-containing protein	1.04763	1.35295	29.1434
Zm00001d048667	PAS fold	1.04757	1.42185	35.7291
Zm00001d005307	Myb-like DNA-binding domain	1.04723	1.37883	31.6644
Zm00001d006883	Protein of unknown function (DUF1645)	1.04504	1.31755	26.0768
Zm00001d002292	RmlD substrate binding domain	1.0447	1.34009	28.2746
Zm00001d052308	clathrin heavy chain	1.04424	1.01837	-2.4771
Zm00001d028477	Chorismate synthase	1.04297	1.06957	2.55052
Zm00001d046909	UbiA prenyltransferase family	1.04247	1.19519	14.6499
Zm00001d025943	Domain of unknown function (DUF3357)	1.04181	1.34545	29.1452
Zm00001d046632	Myb-like DNA-binding domain	1.04086	1.49806	43.9245
Zm00001d053648	CRAL/TRIO, N-terminal domain	1.04069	1.40477	34.9847
Zm00001d024853	2OG-Fe(II) oxygenase superfamily	1.04018	1.4782	42.1098
Zm00001d038873	0	1.0397	1.2413	19.3901
Zm00001d030613	sphingomyelin synthase	1.03771	1.39011	33.959
Zm00001d013886	0	1.03632	1.14914	10.8868
Zm00001d043935	RAB	1.0353	1.56488	51.152
Zm00001d050896	0	1.0347	1.2861	24.2974
Zm00001d018133	0	1.03307	1.46173	41.4942
Zm00001d039263	Inherit from euNOG: DNA-binding protein-related	1.03303	1.17612	13.8517
Zm00001d007753	Inherit from KOG: aspartic	1.03285	1.42811	38.268
Zm00001d047574	0	1.03238	1.54168	49.3324
Zm00001d005343	Inosine-uridine preferring nucleoside hydrolase	1.03228	1.39648	35.2818
Zm00001d021915	Inherit from KOG: Major facilitator superfamily domain containing	1.03215	1.2877	24.7582
Zm00001d011740	Senescence-associated protein	1.03195	1.31894	27.8108
Zm00001d005144	Oxidoreductase family, C-terminal alpha/beta domain	1.03153	1.04266	1.07906
Zm00001d031449	Plant lipoxygenase may be involved in a number of diverse aspects of plant physiology including growth and development, pest resistance, and senescence or responses to wounding (By similarity)	1.03125	1.44416	40.0392
Zm00001d053575	STYKc	1.03075	1.13155	9.77993
Zm00001d012962	PP2Cc	1.03031	1.25565	21.8708
Zm00001d021615	Cathepsin B-like cysteine proteinase 3	1.02846	1.18791	15.504
Zm00001d006900	Class-II DAHP synthetase family	1.02784	1.16438	13.2839
Zm00001d013644	5-methyltetrahydropteroyltriglutamate-homocysteine methyltransferase	1.02772	1.10716	7.73019
Zm00001d023918	acid phosphatase	1.02601	1.15583	12.6537
Zm00001d016379	0	1.02583	1.00582	-1.95036
Zm00001d021546	malic enzyme	1.02542	1.0939	6.67858
Zm00001d042749	Late embryogenesis abundant protein	1.02467	1.78781	74.4769
Zm00001d034139	protein transport protein sec61	1.02462	1.09475	6.84408
Zm00001d005866	Thioredoxin	1.02353	1.32528	29.4804
Zm00001d030684	DnaJ (Hsp40) homolog, subfamily C, member 9	1.02345	1.66094	62.2879
Zm00001d009926	KISc	1.02335	1.24191	21.3569
Zm00001d043652	Choline/ethanolamine kinase	1.02085	1.30938	28.2642
Zm00001d020867	Subtilase family	1.02017	1.19325	16.9657
Zm00001d022561	cAMP-regulated phosphoprotein/endosulfine conserved region	1.01976	1.26106	23.6625
Zm00001d047640	Seed maturation protein PM36	1.01949	1.1224	10.0934
Zm00001d011269	GDSL-like Lipase/Acylhydrolase	1.01925	1.19643	17.3835
Zm00001d048050	glutamine synthetase	1.01867	1.60918	57.9688
Zm00001d026394	Glycosyl transferase family 8	1.01737	1.10601	8.71285
Zm00001d048969	PHD-finger	1.01677	2.00055	96.7565
Zm00001d020578	ATPase family associated with various cellular activities (AAA)	1.01663	1.69529	66.7551
Zm00001d050430	MIR domain	1.01626	1.37449	35.2503
Zm00001d034487	WD domain, G-beta repeat	1.01424	1.59435	57.1973
Zm00001d042731	Actins are highly conserved proteins that are involved in various types of cell motility and are ubiquitously expressed in all eukaryotic cells	1.01331	1.03936	2.57083
Zm00001d010401	Inherit from lilNOG: expressed protein	1.01199	1.36098	34.4857
Zm00001d005817	Lung seven transmembrane receptor	1.00977	1.19264	18.11
Zm00001d033651	Glycosyl hydrolase family 1	1.00962	1.32935	31.6684
Zm00001d029246	Inherit from lilNOG: expressed protein	1.00915	1.65255	63.7562
Zm00001d039412	0	1.00897	1.80106	78.5046
Zm00001d033420	acidic leucine-rich nuclear phosphoprotein	1.0067	1.30191	29.3244
Zm00001d039079	Isocitrate dehydrogenase NADP	1.00645	1.14772	14.0365
Zm00001d034495	STYKc	1.00616	1.12975	12.2832
Zm00001d033848	Helix-loop-helix DNA-binding domain	1.00457	1.6259	61.8502
Zm00001d037215	DEP	1.00452	1.28836	28.2566
Zm00001d016825	SPRY	1.00344	1.13834	13.4434
Zm00001d005969	transcription factor	1.00313	1.16297	15.9347
Zm00001d031489	UvrB/uvrC motif	1.00085	1.11858	11.7637
Zm00001d005476	DnaJ (Hsp40) homolog, subfamily	-1.00037	-1.32717	32.6682
Zm00001d025860	0	-1.00068	-1.3521	35.118
Zm00001d032896	ribosomal protein L28	-1.00101	-1.45545	45.3981
Zm00001d048422	0	-1.00216	-1.37207	36.9111
Zm00001d018603	0	-1.00218	-1.40999	40.692
Zm00001d047942	actin-depolymerizing factor	-1.00243	-1.25535	25.2306
Zm00001d024718	0	-1.00364	-1.1734	16.9149
Zm00001d027868	Zinc finger, C3HC4 type (RING finger)	-1.00439	-1.04404	3.94737
Zm00001d033065	0	-1.00545	-1.14081	13.4626
Zm00001d020434	NADH dehydrogenase transmembrane subunit	-1.00611	-1.27448	26.6735
Zm00001d009404	Asp/Glu/Hydantoin racemase	-1.00733	-1.59615	58.4536
Zm00001d012325	expressed protein	-1.00783	-1.77132	75.7553
Zm00001d049160	Sigma-70, region 4	-1.00797	-1.44586	43.4428
Zm00001d011761	Mpv17 / PMP22 family	-1.00871	-1.12656	11.683
Zm00001d051875	Ubox	-1.00915	-1.37509	36.2626
Zm00001d016973	F-box domain	-1.00971	-1.08127	7.08735
Zm00001d053936	0	-1.01001	-1.34705	33.3699
Zm00001d042473	POT family	-1.01006	-1.35942	34.5883
Zm00001d007166	NAF domain	-1.01028	-1.89757	87.8249
Zm00001d007937	C2 domain	-1.01031	-1.53548	51.9808
Zm00001d038125	0	-1.01073	-1.06603	5.4719
Zm00001d025130	solute carrier family 30 (zinc transporter), member 9	-1.01077	-1.32665	31.2509
Zm00001d052760	Farnesylated protein	-1.01088	-1.04594	3.46824
Zm00001d025960	SANT	-1.01133	-1.92387	90.2328
Zm00001d032353	PAS fold	-1.01145	-1.20766	19.3993
Zm00001d042663	5'-3' exonuclease, N-terminal resolvase-like domain	-1.01146	-1.5256	50.8323
Zm00001d050666	Redoxin	-1.01152	-1.47965	46.2795
Zm00001d027321	PPIases accelerate the folding of proteins. It catalyzes the cis-trans isomerization of proline imidic peptide bonds in oligopeptides (By similarity)	-1.01217	-1.32609	31.0138
Zm00001d039415	Pfam:LACT	-1.01218	-1.41526	39.8237
Zm00001d036521	NifU-like domain	-1.0136	-1.30456	28.706
Zm00001d012706	Acetamidase/Formamidase family	-1.01396	-1.31703	29.8895
Zm00001d021667	Xyloglucan endo-transglycosylase (XET) C-terminus	-1.01414	-1.25978	24.2218
Zm00001d030623	Ferroportin1 (FPN1)	-1.01416	-1.2185	20.1485
Zm00001d002550	PPR repeat	-1.01443	-1.41667	39.651
Zm00001d018234	Protein of unknown function (DUF3464)	-1.01453	-1.57041	54.7913
Zm00001d039716	0	-1.01547	-1.4299	40.8124
Zm00001d015085	0	-1.01627	-1.43817	41.5143
Zm00001d021296	Myb-like DNA-binding domain	-1.01639	-1.04967	3.27428
Zm00001d007838	PPR repeat	-1.01643	-1.37462	35.2407
Zm00001d020497	NAF domain	-1.01658	-1.20067	18.109
Zm00001d019956	Inherit from strNOG: protein FLUORESCENT IN BLUE LIGHT	-1.01674	-1.49237	46.7804
Zm00001d022421	0	-1.01691	-1.82494	79.4593
Zm00001d044452	0	-1.01704	-1.25542	23.4389
Zm00001d035212	NAD dependent epimerase/dehydratase family	-1.01814	-1.44834	42.2535
Zm00001d047760	Inherit from KOG: Cat eye syndrome chromosome region, candidate 5	-1.01829	-1.40405	37.8822
Zm00001d010130	Aluminum-activated malate transporter	-1.0193	-1.31966	29.4673
Zm00001d027694	trans-octaprenyltranstransferase activity	-1.02	-1.26511	24.0303
Zm00001d042487	Lipase (class 3)	-1.02053	-1.05576	3.45145
Zm00001d028868	AMP-binding enzyme	-1.02115	-1.26541	23.9198
Zm00001d044829	Carboxylesterase	-1.02335	-1.12554	9.986
Zm00001d049494	RNA polymerase sigma factor	-1.02434	-1.13381	10.6876
Zm00001d030096	#N/A	-1.02506	-1.03086	0.566052
Zm00001d047840	Protein of unknown function (DUF620)	-1.0253	-1.10263	7.5423
Zm00001d009603	transporter	-1.02584	-1.04919	2.27616
Zm00001d023282	Myb-like DNA-binding domain containing protein, expressed	-1.02602	-1.43203	39.5707
Zm00001d018374	Helix-loop-helix DNA-binding domain	-1.02625	-1.19593	16.5335
Zm00001d029519	Cytochrome P450	-1.02628	-1.3684	33.3362
Zm00001d003553	GRAS domain family	-1.02651	-1.11517	8.63705
Zm00001d025572	Sugar (and other) transporter	-1.92737	-2.11087	9.52062
Zm00001d003015	Phenylalanine ammonia-lyase	-1.02707	-1.01581	-1.09623
Zm00001d048953	3-ketoacyl-coa synthase	-1.02793	-1.43018	39.1318
Zm00001d027992	Protein of unknown function (DUF740)	-1.02826	-1.02252	-0.558354
Zm00001d017449	50S ribosomal protein L19	-1.02829	-1.54901	50.6391
Zm00001d037228	#N/A	#N/A	#N/A	#N/A
Zm00001d002649	Myb-like DNA-binding domain	-1.0294	-1.0133	-1.56419
Zm00001d026690	S_TKc	-1.03019	-1.35269	31.3048
Zm00001d002128	Shikimate kinase	-1.03137	-1.31019	27.0341
Zm00001d052136	1-aminocyclopropane-1-carboxylate oxidase	-1.03202	-1.12981	9.47531
Zm00001d017179	Protein of unknown function (DUF1092)	-1.03227	-1.41621	37.1936
Zm00001d034312	0	-1.03233	-1.20756	16.9741
Zm00001d005814	Chlorophyll A-B binding protein	-1.0331	-1.71714	66.2128
Zm00001d033873	Protein of unknown function (DUF3054)	-1.03418	-1.30356	26.0471
Zm00001d050198	Retrotransposon protein	-1.03447	-1.69116	63.4798
Zm00001d046938	STYKc	-1.03452	-1.61191	55.812
Zm00001d003041	Inherit from lilNOG: expressed protein	-1.03454	-1.10645	6.95096
Zm00001d052101	Cpn10	-1.03476	-1.44493	39.6395
Zm00001d043733	CRAL/TRIO, N-terminal domain	-1.03487	-1.08112	4.46937
Zm00001d038097	Dynamin family	-1.03489	-1.4117	36.4107
Zm00001d042843	Protein of unknown function (DUF1295)	-1.03577	-1.00214	-3.24685
Zm00001d024598	XS zinc finger domain	-1.03695	-1.60435	54.719
Zm00001d017621	0	-1.03698	-1.37065	32.1768
Zm00001d011496	WRKY	-1.03756	-1.65997	59.9878
Zm00001d033551	Pfam:Acid_phosphat_A	-1.03778	-1.61975	56.0784
Zm00001d047998	Squalene epoxidase	-1.03827	-1.33145	28.2374
Zm00001d048116	0	-1.03832	-1.20749	16.2927
Zm00001d032383	Triose-phosphate Transporter family	-1.03835	-1.55433	49.6918
Zm00001d032366	0	-1.03894	-1.20823	16.2945
Zm00001d031639	ACT domain	-1.03947	-1.63015	56.8243
Zm00001d042049	Ferredoxin--NADP reductase, leaf isozyme	-1.03994	-1.43297	37.7932
Zm00001d022390	Eukaryotic aspartyl protease	-1.04002	-1.23962	19.1919
Zm00001d047723	Inherit from strNOG: protein CHUP1, chloroplastic-like	-1.04025	-1.09729	5.48415
Zm00001d031799	NmrA-like family	-1.04042	-1.08235	4.03093
Zm00001d008933	0	-1.04232	-1.08476	4.07225
Zm00001d003463	0	-1.04257	-1.41747	35.9593
Zm00001d011585	0	-1.04279	-1.35688	30.12
Zm00001d019944	NPH3 family	-1.04308	-1.50664	44.4417
Zm00001d028056	NPH3 family	-1.04308	-1.34799	29.2309
Zm00001d003712	ABA/WDS induced protein	-1.04525	-1.30158	24.5234
Zm00001d025959	STYKc	-1.04621	-1.54851	48.0117
Zm00001d023863	riboflavin synthase alpha	-1.0463	-1.71189	63.6129
Zm00001d029869	0	-1.04691	-1.98387	89.4983
Zm00001d012709	interactor of constitutive active rops	-1.04726	-1.55054	48.0578
Zm00001d024734	Peroxidase	-1.04783	-1.32995	26.9238
Zm00001d032337	Thioredoxin	-1.04894	-1.43413	36.7212
Zm00001d018901	0	-1.04911	-1.22186	16.4665
Zm00001d051429	Protein of unknown function (DUF295)	-1.04923	-1.30237	24.127
Zm00001d031253	Sodium:sulfate symporter transmembrane region	-1.04989	-1.6545	57.5878
Zm00001d020903	FAS1	-1.05036	-1.03357	-1.59841
Zm00001d054071	STYKc	-1.0504	-1.76984	68.4927
Zm00001d023468	Vamp protein sec22	-1.05049	-1.5058	43.3423
Zm00001d013295	calcium homeostasis regulator CHoR1	-1.05148	-1.56163	48.5183
Zm00001d042366	0	-1.05217	-1.06297	1.02662
Zm00001d028423	0	-1.0531	-1.27021	20.6159
Zm00001d045385	0	-1.05371	-1.18422	12.3858
Zm00001d028770	STYKc	-1.05435	-1.29195	22.536
Zm00001d029074	Uroporphyrinogen decarboxylase	-1.05491	-1.44801	37.2642
Zm00001d002454	Phosphoribulokinase / Uridine kinase family	-1.05524	-1.29273	22.506
Zm00001d006470	Removes the N-terminal methionine from nascent proteins (By similarity)	-1.05546	-1.53744	45.6663
Zm00001d011993	ribosomal protein L27	-1.05589	-1.6037	51.8808
Zm00001d036224	0	-1.05641	-1.50532	42.4944
Zm00001d016873	Helix-loop-helix DNA-binding domain	-1.05696	-1.67818	58.7745
Zm00001d050022	Inherit from COG: heptosyltransferase	-1.05715	-1.5508	46.6966
Zm00001d028806	Tasselseed2-like short-chain dehydrogenase reductase	-1.05763	-1.26974	20.0557
Zm00001d039685	Raffinose synthase or seed imbibition protein Sip1	-1.05871	-1.07383	1.42892
Zm00001d051749	transcription regulatory region sequence-specific DNA binding	-1.05924	-1.73958	64.2289
Zm00001d002873	Inherit from strNOG: UPF0426 protein	-1.05972	-1.61726	52.6123
Zm00001d039674	Triose-phosphate Transporter family	-1.06013	-1.42691	34.5975
Zm00001d022182	alpha/beta hydrolase fold	-1.06042	-1.3086	23.4039
Zm00001d037108	3-oxoacyl- acyl-carrier-protein synthase	-1.06107	-1.41709	33.5533
Zm00001d027481	0	-1.06158	-1.63029	53.5717
Zm00001d030549	Red chlorophyll catabolite	-1.06239	-1.7021	60.214
Zm00001d033473	NusB family	-1.06262	-1.75367	65.0323
Zm00001d052184	0	-1.06321	-1.57058	47.7207
Zm00001d009189	Inherit from NOG: expressed protein	-1.06461	-1.73836	63.2852
Zm00001d021951	Armadillo/beta-catenin-like repeat	-1.06515	-1.18038	10.8184
Zm00001d042864	POX	-1.06543	-1.31391	23.3214
Zm00001d016274	Sugar (and other) transporter	-1.06569	-1.76459	65.5829
Zm00001d050830	0	-1.0668	-1.43227	34.2588
Zm00001d017505	Inherit from KOG: B double prime 1, subunit of RNA polymerase III transcription initiation factor IIIB	-1.06684	-1.22363	14.697
Zm00001d012791	BURP domain	-1.06753	-1.3334	24.9056
Zm00001d014701	Myb-like DNA-binding domain	-1.06805	-1.05128	-1.57034
Zm00001d013013	Involved in chlorophyll biosynthesis. Catalyzes the insertion of magnesium ion into protoporphyrin IX to yield Mg- protoporphyrin IX. The reaction takes place in two steps, with an ATP-dependent activation followed by an ATP-dependent chelation step	-1.06808	-1.77572	66.2539
Zm00001d004347	Pfam:DUF889	-1.06814	-1.69041	58.258
Zm00001d014781	0	-1.06958	-1.13317	5.94525
Zm00001d010672	phosphoglycerate kinase	-1.06979	-1.54461	44.3845
Zm00001d017418	Aldehyde dehydrogenase	-1.0708	-1.06346	-0.685298
Zm00001d053327	Xyloglucan fucosyltransferase	-1.071	-1.66006	55.0011
Zm00001d034192	ribosomal protein S9	-1.07142	-1.5754	47.0385
Zm00001d033747	glutamine synthetase	-1.07185	-1.32032	23.1818
Zm00001d032215	ATP-dependent Clp protease adaptor protein ClpS containing protein	-1.07189	-1.48993	39
Zm00001d026148	haloacid dehalogenase-like hydrolase	-1.07211	-1.54652	44.2504
Zm00001d023756	Inherit from lilNOG: expressed protein	-1.07266	-1.66542	55.2608
Zm00001d014659	macrophage migration inhibitory factor	-1.07338	-1.7576	63.7434
Zm00001d018362	TPR	-1.07396	-1.83144	70.5312
Zm00001d029475	ATP-dependent protease La (LON) domain	-1.07427	-1.57742	46.8358
Zm00001d027500	S locus-related glycoprotein 1 binding pollen coat protein (SLR1-BP)	-1.07448	-1.12226	4.44677
Zm00001d020030	0	-1.07499	-1.70879	58.9591
Zm00001d022190	Inherit from strNOG: expressed protein	-1.07507	-1.09075	1.45896
Zm00001d022099	Histone-like transcription factor (CBF/NF-Y) and archaeal histone	-1.07582	-1.54715	43.811
Zm00001d043431	auxin response factor	-1.07741	-1.38908	28.9275
Zm00001d047519	transcription factor	-1.07768	-1.30784	21.3562
Zm00001d008295	ARF	-1.07864	-1.23461	14.4597
Zm00001d017514	Beige/BEACH domain	-1.07956	-1.58882	47.173
Zm00001d012564	Zinc finger, C3HC4 type (RING finger)	-1.08056	-1.21094	12.0651
Zm00001d003931	ACT domain	-1.08059	-1.19578	10.6599
Zm00001d002591	Uncharacterized conserved protein (DUF2358)	-1.08091	-1.21841	12.7204
Zm00001d045261	starch synthase I	-1.08152	-1.61635	49.4521
Zm00001d006466	ATP-dependent protease La (LON) domain	-1.08304	-1.51031	39.4511
Zm00001d044130	50S ribosomal protein L31	-1.08347	-1.38536	27.8636
Zm00001d017274	Phenylalanine ammonialyase	-1.08408	-1.31089	20.9219
Zm00001d030638	PsbP	-1.08422	-1.55149	43.0973
Zm00001d046127	Glycosyl transferase, family 2	-1.08522	-1.48738	37.0573
Zm00001d029201	50S ribosomal protein L6	-1.08558	-1.78341	64.2824
Zm00001d033666	PAP_fibrillin	-1.08571	-1.57627	45.1838
Zm00001d032301	ubiE/COQ5 methyltransferase family	-1.08606	-1.79237	65.0351
Zm00001d048117	Cp protein	-1.08665	-1.56551	44.0677
Zm00001d019898	RNA recognition motif. (a.k.a. RRM, RBD, or RNP domain)	-1.08683	-1.76757	62.6349
Zm00001d042886	PP2C_SIG	-1.08749	-1.60279	47.3837
Zm00001d032420	Ribosomal protein S5, N-terminal domain	-1.08836	-1.71069	57.1808
Zm00001d007845	Protein of unknown function (DUF1005)	-1.0885	-1.0053	-7.64354
Zm00001d011985	TCP family transcription factor	-1.08952	-1.4504	33.1229
Zm00001d049461	HLH	-1.08959	-1.47912	35.7494
Zm00001d036340	Inherit from strNOG: photosystem II stability assembly factor HCF136	-1.08997	-1.49671	37.3173
Zm00001d021620	ATP synthase	-1.08998	-1.58825	45.7135
Zm00001d032479	Arabidopsis protein of unknown function	-1.09079	-1.27163	16.5788
Zm00001d038130	DnaJ domain	-1.09125	-1.39968	28.2647
Zm00001d014349	Protein of unknown function (DUF3252)	-1.09137	-1.26854	16.2335
Zm00001d044405	STYKc	-1.092	-1.12879	3.36865
Zm00001d005767	Methyladenine glycosylase	-1.09229	-1.30231	19.2279
Zm00001d029839	EXOIII	-1.09236	-1.05276	-3.62494
Zm00001d023559	Fructose-bisphosphate aldolase	-1.09251	-1.57015	43.7196
Zm00001d034692	UDP-glucoronosyl and UDP-glucosyl transferase	-1.09263	-1.32738	21.4858
Zm00001d043101	cysteine synthase	-1.0934	-1.57154	43.7289
Zm00001d015475	Zinc finger, C3HC4 type (RING finger)	-1.0938	-1.59969	46.2508
Zm00001d011288	STYKc	-1.09448	-1.40883	28.7211
Zm00001d013468	Protein of unknown function (DUF3049)	-1.09527	-1.77803	62.3378
Zm00001d034725	Inherit from strNOG: Haloacid dehalogenase-like hydrolase family protein	-1.09547	-1.41119	28.8208
Zm00001d043972	ribosomal protein	-1.09607	-1.48328	35.3263
Zm00001d034182	0	-1.09608	-1.5951	45.5269
Zm00001d011673	Polyprenyl synthetase	-1.09653	-1.531	39.6219
Zm00001d041491	Nuclear transcription factor Y subunit	-1.09702	-1.47623	34.5671
Zm00001d014967	STYKc	-1.09743	-1.39469	27.0873
Zm00001d027442	50S ribosomal protein L5	-1.09782	-1.60529	46.2257
Zm00001d006553	BTB POZ domain-containing protein	-1.09832	-1.19121	8.45749
Zm00001d027742	0	-1.09836	-1.29282	17.7038
Zm00001d016863	PPR repeat	-1.09853	-1.63729	49.0439
Zm00001d036218	Transferase family	-1.10089	-1.43907	30.718
Zm00001d010280	Myb-like DNA-binding domain	-1.10122	-1.52011	38.039
Zm00001d017097	RHOD	-1.10222	-1.54777	40.4234
Zm00001d044513	Pfam:DUF894	-1.10236	-1.51	36.9791
Zm00001d032344	STYKc	-1.10314	-2.84574	157.967
Zm00001d020560	beta-1,4-glucan synthase rather involved in the synthesis of the xyloglucan backbone than cellulose. Seems to work simultaneously with xyloglucan 6-xylosyltransferase. Xyloglucan is a noncellulosic polysaccharides of plant cell wall and consists of a glucan backbone substituted by xylose, galactose and fucose (By similarity)	-1.10353	-1.76771	60.1867
Zm00001d017726	Myb-like DNA-binding domain	-1.10427	-1.28309	16.1938
Zm00001d052977	Inherit from lilNOG: expressed protein	-1.10446	-1.14221	3.41836
Zm00001d009596	KH domain	-1.10475	-1.59162	44.0707
Zm00001d003411	30S ribosomal protein	-1.10521	-1.84911	67.3081
Zm00001d002232	#NAME?	-1.1055	-1.84314	66.724
Zm00001d037696	Inherit from strNOG: glycine-rich protein	-1.10589	-1.26947	14.7918
Zm00001d040212	expressed protein	-1.10953	-1.03812	-6.43573
Zm00001d039900	Peptidase family M50	-1.10992	-1.48803	34.0661
Zm00001d050241	BURP domain	-1.11004	-1.46977	32.4062
Zm00001d010661	VQ motif	-1.11014	-1.78025	60.3628
Zm00001d040477	FBOX	-1.11148	-1.3181	18.5893
Zm00001d034017	Glycosyl hydrolase family 3 N terminal domain	-1.11221	-1.66935	50.0929
Zm00001d012033	Converts stearoyl-ACP to oleoyl-ACP by introduction of a cis double bond between carbons Delta(9) and Delta(10) of the acyl chain	-1.1124	-1.39406	25.32
Zm00001d046555	50S ribosomal protein L35	-1.1131	-1.42038	27.6058
Zm00001d042533	Bacterial trigger factor protein (TF)	-1.11407	-1.5591	39.9465
Zm00001d045752	0	-1.11518	-1.4029	25.8002
Zm00001d040836	Glutaredoxin	-1.11602	-1.33191	19.3446
Zm00001d009560	#N/A	-1.11657	-1.71315	53.4288
Zm00001d044686	Plant non-specific lipid-transfer proteins transfer phospholipids as well as galactolipids across membranes. May play a role in wax or cutin deposition in the cell walls of expanding epidermal cells and certain secretory tissues (By similarity)	-1.11774	-1.71662	53.58
Zm00001d053815	Auxin responsive protein	-1.11792	-1.01648	-9.07469
Zm00001d021525	FAD binding domain	-1.11802	-1.18124	5.65448
Zm00001d035303	Inherit from strNOG: F-Box protein	-1.12001	-1.28254	14.511
Zm00001d013346	growth-regulating factor	-1.12068	-1.63084	45.5228
Zm00001d046629	Protein of unknown function (DUF3611)	-1.12077	-1.5813	41.0899
Zm00001d015030	PPR repeat	-1.1208	-1.4524	29.5855
Zm00001d038229	Glycosyl transferase family 8	-1.12155	-1.21466	8.30146
Zm00001d051475	Inherit from KOG: Rna binding protein	-1.12187	-1.3375	19.2212
Zm00001d017364	ferredoxin-thioredoxin reductase, variable	-1.12187	-1.26986	13.1916
Zm00001d002358	Key enzyme in heme biosynthesis. Catalyzes the oxidative decarboxylation of propionic acid side chains of rings A and B of coproporphyrinogen III (By similarity)	-1.12222	-1.58224	40.9916
Zm00001d031997	NmrA-like family	-1.12234	-1.46868	30.8582
Zm00001d005804	Dormancy/auxin associated protein	-1.12251	-1.53541	36.7837
Zm00001d017086	0	-1.12319	-1.66685	48.4038
Zm00001d033922	non-ribosomal peptide synthetase	-1.12337	-1.29176	14.9896
Zm00001d038999	Pfam:Di19	-1.12405	-1.12927	0.464683
Zm00001d008999	Thioesterase superfamily	-1.12535	-1.72398	53.195
Zm00001d012814	0	-1.12552	-1.01762	-9.5868
Zm00001d029529	Protein of unknown function (DUF1675)	-1.12661	-1.19964	6.48291
Zm00001d030129	Methyltransferase domain	-1.12781	-1.69525	50.3137
Zm00001d002054	Protein of unknown function (DUF2930)	-1.12861	-1.75812	55.7776
Zm00001d038270	Myb-like DNA-binding domain	-1.1295	-1.17365	3.9088
Zm00001d002834	peroxisome fission	-1.12976	-1.34349	18.9178
Zm00001d053412	Rhomboid family	-1.13036	-1.26819	12.1939
Zm00001d020954	Zinc finger C-x8-C-x5-C-x3-H type (and similar)	-1.13053	-1.07937	-4.52505
Zm00001d014055	WAX2 C-terminal domain	-1.13115	-1.91029	68.8804
Zm00001d009532	auxin-responsive protein	-1.13156	-1.44102	27.3473
Zm00001d034763	Late embryogenesis abundant protein	-1.13292	-1.57656	39.1581
Zm00001d008734	transcription factor	-1.13319	-1.16643	2.93377
Zm00001d049282	UDP-glucoronosyl and UDP-glucosyl transferase	-1.13321	-1.01639	-10.3082
Zm00001d002001	0	-1.13322	-1.366	20.5412
Zm00001d032511	#N/A	-1.13352	-2.12087	87.1059
Zm00001d041443	KIP1-like protein	-1.13354	-1.71468	51.2677
Zm00001d048181	BAAT / Acyl-CoA thioester hydrolase C terminal	-1.13435	-1.69762	49.6554
Zm00001d014922	#N/A	-1.137	-1.33524	17.4349
Zm00001d037551	Region found in RelA / SpoT proteins	-1.13754	-1.21008	6.37738
Zm00001d039226	#N/A	-1.13791	-2.10059	84.6008
Zm00001d018131	DnaJ domain	-1.13798	-1.11109	-2.3632
Zm00001d053395	Glycosyl hydrolases family 28	-1.13839	-1.45217	27.5635
Zm00001d027292	GRAS domain family	-1.13917	-2.01667	77.0308
Zm00001d052979	Formiminotransferase domain, N-terminal subdomain	-1.13963	-1.81777	59.5053
Zm00001d033846	0	-1.13999	-1.82521	60.1076
Zm00001d030348	Alcohol dehydrogenase GroES-like domain	-1.14017	-1.19287	4.62273
Zm00001d040570	0	-1.14417	-1.15574	1.01112
Zm00001d016551	Cytosol aminopeptidase family, N-terminal domain	-1.14443	-1.36417	19.2009
Zm00001d011826	Cyanobacterial and plant NDH-1 subunit O	-1.14509	-1.53068	33.6729
Zm00001d027386	Hydrolyzes glycerol-phospholipids at the terminal phosphodiesteric bond (By similarity)	-1.14518	-2.188	91.0622
Zm00001d038514	Pfam:DUF567	-1.1452	-1.49048	30.151
Zm00001d002788	Cyclin	-1.14521	-1.08774	-5.01881
Zm00001d033989	Transferase family	-1.14566	-1.73342	51.303
Zm00001d004102	Inherit from lilNOG: Response regulator receiver domain	-1.14572	-1.56654	36.729
Zm00001d047290	Protein of unknown function (DUF1675)	-1.14624	-1.2871	12.2885
Zm00001d049960	Inherit from strNOG: manganese-dependent ADP-ribose CDP-alcohol diphosphatase-like	-1.14638	-1.6205	41.3586
Zm00001d019980	PGAM	-1.14641	-1.36692	19.2343
Zm00001d049987	K+ potassium transporter	-1.1465	-1.27999	11.6437
Zm00001d006610	Cyclophilin type peptidyl-prolyl cis-trans isomerase/CLD	-1.14789	-1.5635	36.2068
Zm00001d043974	Protein of unknown function (DUF1645)	-1.14912	-1.28298	11.6492
Zm00001d035195	LSD1 zinc finger	-1.1495	-1.52851	32.9716
Zm00001d052673	The primary product of this enzyme is 4,2',4',6'- tetrahydroxychalcone (also termed naringenin-chalcone or chalcone) which can under specific conditions spontaneously isomerize into naringenin	-1.14969	-1.37964	20.0018
Zm00001d042697	Chlorophyll A-B binding protein	-1.14998	-1.33496	16.0849
Zm00001d043596	Polyketide cyclase / dehydrase and lipid transport	-1.1509	-1.08581	-5.65597
Zm00001d051252	heat shock protein	-1.15202	-1.47182	27.7601
Zm00001d033586	0	-1.15209	-1.1489	-0.277305
Zm00001d017941	3-ketoacyl-coa synthase	-1.15304	-1.41462	22.6864
Zm00001d033457	Tubulin is the major constituent of microtubules. It binds two moles of GTP, one at an exchangeable site on the beta chain and one at a non-exchangeable site on the alpha chain (By similarity)	-1.15444	-1.69893	47.1654
Zm00001d054080	SANT	-1.15558	-1.80114	55.8642
Zm00001d048444	Tetratricopeptide repeat	-1.15558	-1.38581	19.9234
Zm00001d025406	histone H3	-1.1576	-1.71284	47.9653
Zm00001d047989	Inherit from lilNOG: expressed protein	-1.15779	-1.09802	-5.16235
Zm00001d020921	Sodium:sulfate symporter transmembrane region	-1.16021	-1.42747	23.0355
Zm00001d014038	STYKc	-1.16097	-1.44185	24.1939
Zm00001d011596	Ribosomal protein S20	-1.1613	-1.76637	52.1026
Zm00001d035636	FBOX	-1.16278	-1.45387	25.0336
Zm00001d017125	ankyrin repeat domain	-1.16325	-1.33125	14.4428
Zm00001d017770	inorganic diphosphatase activity	-1.16366	-1.71629	47.4902
Zm00001d052242	ATP synthase delta chain	-1.16375	-1.52317	30.8852
Zm00001d016363	CASP-like protein	-1.16385	-1.47113	26.4025
Zm00001d044464	0	-1.16409	-1.59217	36.7742
Zm00001d025819	ubiE/COQ5 methyltransferase family	-1.16505	-1.26826	8.8586
Zm00001d025367	Ctr copper transporter family	-1.1653	-1.57902	35.503
Zm00001d025803	Plant protein of unknown function (DUF869)	-1.16571	-1.5352	31.6967
Zm00001d042526	RHOD	-1.16614	-1.70118	45.8811
Zm00001d012177	serine threonine-protein kinase	-1.1662	-1.82843	56.785
Zm00001d003757	Protease inhibitor/seed storage/LTP family	-1.16657	-1.61342	38.3044
Zm00001d037644	0	-1.167	-2.00383	71.7078
Zm00001d023270	Inherit from KOG: UV radiation resistance	-1.16704	-1.51902	30.1598
Zm00001d039848	retinol dehydrogenase	-1.16731	-1.78693	53.0807
Zm00001d027363	Dihydrodipicolinate reductase, N-terminus	-1.16738	-1.46735	25.6966
Zm00001d046889	STYKc	-1.16746	-1.45091	24.2788
Zm00001d002217	#NAME?	-1.1678	-1.9627	68.0675
Zm00001d013118	Inherit from NOG: Zinc finger protein	-1.16912	-1.58587	35.6461
Zm00001d042454	Inherit from strNOG: ribosomal protein	-1.16955	-1.6628	42.1741
Zm00001d020775	PPR repeat	-1.16961	-1.67474	43.188
Zm00001d002346	Alcohol dehydrogenase GroES-like domain	-1.17033	-1.90418	62.7042
Zm00001d031971	Pept_C1	-1.17128	-1.94406	65.9778
Zm00001d005478	Cellulose synthase	-1.17137	-1.02363	-12.6124
Zm00001d052670	#N/A	-1.17144	-1.40341	19.8014
Zm00001d051563	Aspartate/ornithine carbamoyltransferase, Asp/Orn binding domain	-1.1715	-1.52671	30.3214
Zm00001d021850	Plastocyanin-like domain	-1.17156	-2.1072	79.863
Zm00001d006777	X8 domain	-1.17169	-1.65222	41.0123
Zm00001d028863	BRCT	-1.17227	-1.13816	-2.90913
Zm00001d038282	Protein tyrosine kinase	-1.17249	-1.65265	40.9521
Zm00001d039453	Cytochrome P450	-1.17355	-1.1113	-5.30414
Zm00001d051561	PAP2 superfamily	-1.17379	-1.44775	23.3401
Zm00001d042620	NADH-quinone oxidoreductase cyanobacterial subunit N	-1.17551	-1.57675	34.1339
Zm00001d034977	Late embryogenesis abundant protein	-1.17613	-1.39306	18.4445
Zm00001d003404	0	-1.17659	-1.36465	15.9833
Zm00001d040014	S1/P1 Nuclease	-1.17846	-1.46533	24.3427
Zm00001d052854	PPR repeat	-1.17962	-1.78543	51.3561
Zm00001d053782	Cytochrome P450	-1.1814	-1.77537	50.2764
Zm00001d050156	PPR repeat	-1.18187	-1.54201	30.4727
Zm00001d015618	Cinnamyl alcohol dehydrogenase	-1.18294	-1.20652	1.99284
Zm00001d034020	Protein of unknown function (DUF3223)	-1.18309	-1.87671	58.628
Zm00001d008599	0	-1.18339	-1.48686	25.644
Zm00001d032495	Plant invertase/pectin methylesterase inhibitor	-1.1841	-1.86529	57.5275
Zm00001d038161	0	-1.18492	-1.35673	14.5005
Zm00001d053639	0	-1.18513	-1.18987	0.399848
Zm00001d040467	Inherit from lilNOG: plastid-specific 50S ribosomal protein 5, chloroplast precursor	-1.18522	-1.56793	32.2902
Zm00001d025616	30S ribosomal protein	-1.18778	-1.74422	46.8463
Zm00001d008392	Chaperone protein dnaJ 20	-1.18899	-1.29935	9.28165
Zm00001d047789	ATP synthase B/B' CF(0)	-1.18951	-1.6089	35.2571
Zm00001d053713	Ribosomal protein S21	-1.18986	-1.58319	33.0572
Zm00001d049965	RNA recognition motif. (a.k.a. RRM, RBD, or RNP domain)	-1.19101	-1.92515	61.6403
Zm00001d053223	peroxidase	-1.19251	-1.63653	37.2349
Zm00001d049490	Domain of unknown function (DUF1817)	-1.19255	-1.80845	51.646
Zm00001d018156	Xyloglucan fucosyltransferase	-1.19286	-1.75366	47.0137
Zm00001d014681	Protein of unknown function, DUF617	-1.19327	-1.69739	42.2468
Zm00001d027464	Inherit from strNOG: Hydroxyproline-rich glycoprotein family protein	-1.19418	-2.33336	95.3949
Zm00001d019049	Nodulin-like	-1.19426	-1.23719	3.59476
Zm00001d015420	Protein of unknown function (DUF581)	-1.19482	-1.36842	14.5287
Zm00001d008620	metallothionein-like protein	-1.1955	-1.68092	40.6041
Zm00001d014153	ribosomal protein L28	-1.1956	-1.4983	25.3179
Zm00001d048233	LRR	-1.19593	-1.40595	17.561
Zm00001d046940	Peptidyl-prolyl cis-trans isomerase	-1.19656	-1.66038	38.7622
Zm00001d017279	Phenylalanine ammonia-lyase	-1.19691	-1.21263	1.31363
Zm00001d032284	GMC oxidoreductase	-1.19703	-1.21882	1.82068
Zm00001d011721	STYKc	-1.19735	-1.77211	48.0023
Zm00001d043707	0	-1.19748	-1.82749	52.6113
Zm00001d031655	No apical meristem (NAM) protein	-1.19904	-1.25603	4.75329
Zm00001d042809	Transmembrane amino acid transporter protein	-1.19924	-1.42155	18.5377
Zm00001d015331	Plastocyanin-like domain	-1.19948	-1.2103	0.901682
Zm00001d045396	0	-1.19965	-1.97621	64.7316
Zm00001d032175	ZF-HD protein dimerisation region	-1.19966	-1.83666	53.0981
Zm00001d045902	Leucine rich repeat N-terminal domain	-1.20213	-1.16958	-2.70723
Zm00001d052679	#N/A	-1.20312	-1.2284	2.10126
Zm00001d018475	CLASP N terminal	-1.20326	-1.67829	39.4793
Zm00001d038542	0	-1.20428	-1.35831	12.7909
Zm00001d049120	0	-1.20582	-1.69155	40.2824
Zm00001d017467	3-isopropylmalate dehydratase small subunit	-1.20627	-1.65829	37.4728
Zm00001d025967	Pfam:DUF584	-1.20666	-1.3601	12.7159
Zm00001d018066	mTERF	-1.20689	-1.32246	9.57616
Zm00001d033038	Inherit from strNOG: stress enhanced protein 1	-1.20786	-1.42038	17.5941
Zm00001d016469	ChaC-like protein	-1.20857	-1.26193	4.41488
Zm00001d034877	Pfam:DZC	-1.20862	-2.24742	85.9496
Zm00001d020757	Protein of unknown function, DUF617	-1.20973	-2.02856	67.687
Zm00001d049156	0	-1.21014	-1.83868	51.94
Zm00001d030311	#N/A	-1.21103	-1.56705	29.3985
Zm00001d039270	Inherit from strNOG: Glutaredoxin	-1.21116	-1.23631	2.07596
Zm00001d015374	0	-1.2117	-1.51465	25.0028
Zm00001d006144	Inherit from KOG: Retrotransposon protein	-1.21308	-1.37191	13.0931
Zm00001d012779	Zinc finger, C3HC4 type (RING finger)	-1.21325	-1.74574	43.8897
Zm00001d002500	0	-1.21367	-1.73293	42.7841
Zm00001d008514	Seven in absentia protein family	-1.21423	-1.6841	38.6961
Zm00001d012780	UDP-glucoronosyl and UDP-glucosyl transferase	-1.21513	-1.51724	24.8618
Zm00001d044099	carbonic anhydrase	-1.21526	-1.43671	18.2225
Zm00001d003895	Serine carboxypeptidase	-1.21533	-1.57044	29.2199
Zm00001d046923	D-3-phosphoglycerate dehydrogenase	-1.2157	-1.45557	19.7313
Zm00001d045742	Protein of unknown function (DUF751)	-1.21585	-1.44046	18.4732
Zm00001d043426	PPR repeat	-1.21702	-1.41586	16.3382
Zm00001d036206	6-phosphofructokinase	-1.21708	-1.51198	24.2298
Zm00001d043922	Auxin response factor	-1.21715	-1.54273	26.7486
Zm00001d033529	Inherit from strNOG: Isoamylase N-terminal domain containing protein	-1.21744	-1.41507	16.2326
Zm00001d051419	GDSL-like Lipase/Acylhydrolase	-1.2181	-1.20118	-1.38951
Zm00001d016091	UDP-glucoronosyl and UDP-glucosyl transferase	-1.21864	-1.38509	13.6585
Zm00001d036306	Zinc finger, C3HC4 type (RING finger)	-1.21878	-1.21692	-0.15269
Zm00001d037383	UDP-glucoronosyl and UDP-glucosyl transferase	-1.21959	-1.58499	29.9603
Zm00001d016072	50S ribosomal protein L21	-1.21976	-1.62418	33.1556
Zm00001d032457	protein kinase domain containing protein	-1.22006	-1.62007	32.786
Zm00001d039424	AP2	-1.22054	-1.61198	32.0718
Zm00001d007076	Protein of unknown function (DUF563)	-1.22082	-1.31079	7.36989
Zm00001d006886	Amidase	-1.22086	-1.53366	25.6208
Zm00001d020409	TIFY	-1.22228	-2.64036	116.019
Zm00001d029290	cytochrome P450	-1.22247	-1.45468	18.9951
Zm00001d019763	Domain of unknown function (DUF966)	-1.22354	-1.51755	24.0293
Zm00001d031137	Inherit from lilNOG: H-BTB2 - Bric-a-Brac, Tramtrack, Broad Complex BTB domain with H family conserved sequence, expressed	-1.22398	-1.42933	16.7775
Zm00001d003781	Eukaryotic-type carbonic anhydrase	-1.2242	-1.72939	41.2665
Zm00001d022104	pectinesterase	-1.22423	-1.50507	22.9394
Zm00001d000230	protease Do-like 5	-1.22429	-1.55462	26.9818
Zm00001d041387	Zinc finger, C3HC4 type (RING finger)	-1.22492	-1.58417	29.3288
Zm00001d026633	Zinc finger, C3HC4 type (RING finger)	-1.22548	-1.2451	1.6013
Zm00001d017900	Dof-type zinc finger protein	-1.22562	-1.4308	16.7415
Zm00001d029027	Protein of unknown function (DUF2488)	-1.22581	-1.95325	59.3436
Zm00001d053265	BRIGHT	-1.22588	-1.42444	16.1974
Zm00001d014488	ribosomal protein L24	-1.22596	-1.84887	50.8103
Zm00001d007633	Ribosome associated membrane protein RAMP4	-1.22613	-1.20098	-2.05106
Zm00001d043465	Protein of unknown function (DUF616)	-1.22703	-1.76764	44.0581
Zm00001d032380	Protein of unknown function (DUF2854)	-1.22719	-1.61209	31.3642
Zm00001d045958	lysine (K)-specific demethylase	-1.22758	-2.16229	76.1427
Zm00001d043728	Zinc finger, C3HC4 type (RING finger)	-1.2283	-1.26021	2.59824
Zm00001d028562	Fructose-1-6-bisphosphatase	-1.22881	-1.79673	46.2177
Zm00001d020797	peroxidase	-1.22919	-1.15535	-6.0072
Zm00001d004513	ATP-sulfurylase	-1.22961	-1.36747	11.2115
Zm00001d034671	Legume lectin domain	-1.22963	-1.40942	14.6212
Zm00001d041525	0	-1.22993	-1.542	25.3724
Zm00001d040112	0	-1.23007	-1.24154	0.931791
Zm00001d042840	Fructose-1-6-bisphosphatase	-1.23013	-1.93732	57.489
Zm00001d033150	0	-1.23176	-1.44326	17.1709
Zm00001d013175	0	-1.23219	-1.36866	11.0756
Zm00001d018544	Uncharacterized ACR, COG1399	-1.23228	-1.72916	40.3222
Zm00001d012224	Glycosyl transferase family 8	-1.23316	-1.42863	15.851
Zm00001d046728	VQ motif	-1.23334	-1.67915	36.1469
Zm00001d014704	0	-1.23356	-1.25431	1.68216
Zm00001d044604	STYKc	-1.23367	-2.15077	74.3395
Zm00001d008209	PPIases accelerate the folding of proteins (By similarity)	-1.23483	-1.58998	28.7606
Zm00001d044966	Eukaryotic aspartyl protease	-1.2353	-1.43487	16.1549
Zm00001d017728	Cell membrane polyamine proton symporter involved in the polyamine uptake in cells. Possesses high affinity for spermidine and lower affinity for spermine and putrescine. Transports paraquat, a polyamine analog, and thus confers sensitivity to this chemical which is used as	-1.23606	-1.89429	53.2519
Zm00001d041663	jasmonate-induced protein	-1.23623	-4.02973	225.969
Zm00001d030127	LrgB-like family	-1.23648	-1.62975	31.8054
Zm00001d016364	Tetraspanin family	-1.23668	-1.50918	22.0354
Zm00001d046554	Copine	-1.23719	-1.27044	2.68745
Zm00001d035002	Ferredoxins are iron-sulfur proteins that transfer electrons in a wide variety of metabolic reactions	-1.23777	-1.46943	18.7163
Zm00001d049365	Removes the N-terminal methionine from nascent proteins (By similarity)	-1.23893	-2.02773	63.6674
Zm00001d038170	Dehydrogenase E1 component	-1.24153	-1.38445	11.5114
Zm00001d028950	Protein of unknown function (DUF3148)	-1.24273	-1.31669	5.95085
Zm00001d017766	Retinal pigment epithelial membrane protein	-1.24474	-1.92351	54.5304
Zm00001d037010	Glycogen synthase kinase	-1.24558	-1.43613	15.2979
Zm00001d027488	glyceraldehyde-3-phosphate dehydrogenase B	-1.2456	-1.56758	25.8491
Zm00001d005666	Pumilio	-1.24737	-1.06705	-14.4554
Zm00001d021515	2Fe-2S iron-sulfur cluster binding domain	-1.24808	-1.76234	41.2039
Zm00001d033985	0	-1.24846	-1.30039	4.15975
Zm00001d048319	mannan synthase which consists of a 4-beta- mannosyltransferase activity on mannan using GDP-mannose. The beta-1,4-mannan product is the backbone for galactomannan synthesis by galactomannan galactosyltransferase. Galactomannan is a noncellulosic polysaccharides of plant cell wall (By similarity)	-1.24899	-1.20576	-3.4616
Zm00001d012917	X8 domain	-1.24941	-1.45578	16.5182
Zm00001d015036	RHO	-1.24942	-1.43542	14.8865
Zm00001d038155	0	-1.24964	-1.38045	10.4682
Zm00001d049267	Carrier of the growing fatty acid chain in fatty acid biosynthesis (By similarity)	-1.25031	-2.13722	70.9361
Zm00001d018639	PPR repeat	-1.25059	-1.65401	32.2579
Zm00001d003603	POT family	-1.25081	-1.45837	16.5943
Zm00001d047877	Protein of unknown function (DUF3049)	-1.25093	-1.75976	40.6753
Zm00001d047462	50S ribosomal protein L6	-1.25124	-1.87394	49.7673
Zm00001d042156	Sucrose-cleaving enzyme that provides UDP-glucose and fructose for various metabolic pathways (By similarity)	-1.2513	-1.94066	55.0923
Zm00001d031420	Inherit from strNOG: Nodulation protein	-1.25163	-1.43662	14.7799
Zm00001d042289	Inherit from COG: nitrite reductase (nad(p)h) small subunit	-1.25204	-1.3993	11.7616
Zm00001d027580	Eukaryotic porin	-1.2534	-1.68994	34.8286
Zm00001d026360	Cyclin	-1.25463	-1.02795	-18.0668
Zm00001d038728	Glycosyltransferase family 20	-1.25505	-1.48858	18.6075
Zm00001d040450	0	-1.25559	-1.46787	16.9072
Zm00001d003314	0	-1.25608	-1.74003	38.5288
Zm00001d053769	STYKc	-1.25633	-1.97542	57.2377
Zm00001d047768	0	-1.25674	-1.38215	9.97828
Zm00001d033621	Inherit from lilNOG: LysM domain	-1.25855	-1.03236	-17.9728
Zm00001d027421	Ribosomal protein L11, N-terminal domain	-1.25895	-1.93781	53.9226
Zm00001d010976	Glycosyltransferase family 43	-1.25897	-1.36127	8.12604
Zm00001d048341	STYKc	-1.25916	-1.65835	31.7027
Zm00001d011887	0	-1.26044	-2.08824	65.6756
Zm00001d035934	0	-1.26069	-1.30077	3.17856
Zm00001d020307	strictosidine synthase	-1.26081	-2.11634	67.8558
Zm00001d038599	Peroxidase	-1.26129	-1.51277	19.9382
Zm00001d032933	kinase interacting family protein	-1.26141	-1.46896	16.4538
Zm00001d000071	POT family	-1.26178	-1.35677	7.52763
Zm00001d051442	Pfam:DUF248	-1.26232	-1.2548	-0.59568
Zm00001d003954	nodulin family	-1.26259	-1.96826	55.8916
Zm00001d016371	0	-1.26337	-1.14796	-9.1348
Zm00001d018214	X8 domain	-1.26631	-1.54544	22.0423
Zm00001d052493	Stem-specific protein	-1.26644	-1.06557	-15.8615
Zm00001d051043	Small subunit of acetolactate synthase	-1.26675	-1.041	-17.8212
Zm00001d037774	AUX/IAA family	-1.26693	-1.58245	24.9043
Zm00001d045205	LRR	-1.26748	-1.4929	17.7854
Zm00001d045398	transcription regulatory region sequence-specific DNA binding	-1.26757	-1.49855	18.2222
Zm00001d020437	Rubisco LSMT substrate-binding	-1.26808	-1.73932	37.1614
Zm00001d054015	Peptidyl-prolyl cis-trans isomerase	-1.26894	-1.84638	45.5058
Zm00001d030762	Protein of unknown function (DUF1118)	-1.27001	-1.81514	42.924
Zm00001d027598	CCT motif family protein, expressed	-1.27006	-1.59657	25.7089
Zm00001d038342	zinc finger, C3HC4 type family protein	-1.27058	-1.56584	23.2381
Zm00001d031349	Aminotransferase class-V	-1.27133	-1.5439	21.4396
Zm00001d030329	0	-1.2723	-1.42901	12.3168
Zm00001d026414	Chlorophyll A-B binding protein	-1.27242	-1.64582	29.3453
Zm00001d021990	ZnF_C2H2	-1.27395	-3.36684	164.283
Zm00001d034699	Transcription termination factor nusG	-1.4047	-1.93258	37.5794
Zm00001d042534	Protein of unknown function (DUF3675)	-1.2759	-1.40497	10.1158
Zm00001d026530	auxin-induced protein	-1.27681	-1.22829	-3.79998
Zm00001d021338	7,8-dihydro-6-hydroxymethylpterin-pyrophosphokinase (HPPK)	-1.2783	-1.53855	20.3587
Zm00001d053845	#N/A	-1.27836	-1.73475	35.7012
Zm00001d042974	histone deacetylase	-1.27879	-2.19091	71.326
Zm00001d005051	NPH3 family	-1.27887	-1.04831	-18.0288
Zm00001d052733	BAG domain	-1.28068	-1.08809	-15.0379
Zm00001d005885	Inherit from NOG: expressed protein	-1.2812	-2.08215	62.5158
Zm00001d002576	Zinc finger, C3HC4 type (RING finger)	-1.28147	-1.50313	17.297
Zm00001d040242	SnoaL-like polyketide cyclase	-1.28269	-1.77156	38.1127
Zm00001d008228	Inherit from lilNOG: plastid-specific 50S ribosomal protein 5, chloroplast precursor	-1.28281	-1.77587	38.4363
Zm00001d047526	Lung seven transmembrane receptor	-1.28331	-1.72308	34.2687
Zm00001d028505	Phospholipase A2	-1.2837	-2.16143	68.3756
Zm00001d031702	Catalytic subunit of cellulose synthase terminal complexes ('rosettes'), required for beta-1,4-glucan microfibril crystallization, a major mechanism of the cell wall formation (By similarity). Involved in the secondary cell wall formation	-1.28476	-1.21641	-5.32006
Zm00001d017987	Inherit from strNOG: Microtubule-associated protein	-1.28539	-1.12716	-12.3098
Zm00001d043274	Peptidase M16 inactive domain	-1.28602	-1.46008	13.5349
Zm00001d040264	0	-1.28648	-1.84854	43.69
Zm00001d048537	#N/A	-1.28702	-1.96506	52.6834
Zm00001d048313	0	-1.28767	-1.44496	12.2148
Zm00001d031484	PsbP	-1.28784	-1.63573	27.0133
Zm00001d031316	CRAL/TRIO, N-terminal domain	-1.28798	-1.54598	20.0307
Zm00001d052216	Ribosomal L29 protein	-1.28887	-1.77118	37.4207
Zm00001d051424	STYKc	-1.28891	-1.35964	5.48748
Zm00001d003429	Glyceraldehyde 3-phosphate dehydrogenase, C-terminal domain	-1.28922	-1.81136	40.5005
Zm00001d052864	FAS1	-1.28973	-1.80494	39.9471
Zm00001d033634	0	-1.2906	-1.61558	25.1808
Zm00001d004523	0	-1.29128	-1.81718	40.7264
Zm00001d039597	Protein of unknown function (DUF581)	-1.29152	-1.28876	-0.213897
Zm00001d025241	Heavy-metal-associated domain	-1.29161	-1.64562	27.4082
Zm00001d053247	Lipase (class 3)	-1.29194	-2.02279	56.5707
Zm00001d039584	WRKY DNA -binding domain	-1.29254	-1.74772	35.2164
Zm00001d031908	Destroys radicals which are normally produced within the cells and which are toxic to biological systems (By similarity)	-1.2931	-1.73761	34.376
Zm00001d046655	STYKc	-1.29345	-1.36429	5.47693
Zm00001d004389	Flavin-binding monooxygenase-like	-1.29374	-2.04996	58.4522
Zm00001d053149	Glycosyl transferases group 1	-1.29401	-1.67309	29.2953
Zm00001d047916	0	-1.29413	-1.25464	-3.05138
Zm00001d012178	Inherit from KOG: Retrotransposon protein	-1.2966	-1.79079	38.1138
Zm00001d013868	S_TKc	-1.2975	-1.33161	2.62865
Zm00001d024691	Plastocyanin-like domain	-1.29777	-1.77004	36.3905
Zm00001d037547	peroxidase	-1.29833	-2.98528	129.933
Zm00001d007345	KR domain	-1.29943	-1.82163	40.1873
Zm00001d010871	Thioredoxin	-1.29965	-1.85024	42.3641
Zm00001d023887	Carrier of the growing fatty acid chain in fatty acid biosynthesis (By similarity)	-1.30018	-1.70079	30.8113
Zm00001d013937	protochlorophyllide reductase B	-1.3006	-2.16941	66.8012
Zm00001d040254	Protein of unknown function, DUF573	-1.30063	-1.6179	24.3928
Zm00001d029150	Catalyzes the conversion of divinyl chlorophyllide to monovinyl chlorophyllide. Reduces the 8-vinyl group of the tetrapyrrole to an ethyl group using NADPH as the reductant. Can use (3,8-divinyl)-chlorophyllide a (DV-Chlidea) (3,8-divinyl)- chlorophyll a (DV-Chla) (3,8-divinyl)-protochlorophyllide a (DV- Pchlidea) (3,8-divinyl)-magnesium-protoporphyrin IX monomethyl ester (DV-MPE) (3,8-divinyl)-m…	-1.30066	-2.09946	61.4147
Zm00001d035051	Responsible for the release of ribosomes from messenger RNA at the termination of chloroplastic protein biosynthesis (By similarity)	-1.30101	-1.84025	41.4478
Zm00001d041701	Carrier of the growing fatty acid chain in fatty acid biosynthesis (By similarity)	-1.30155	-1.6776	28.8921
Zm00001d041418	AUX/IAA family	-1.30187	-1.10709	-14.9613
Zm00001d030557	alanine aminotransferase	-1.30207	-1.77513	36.3315
Zm00001d010352	Dienelactone hydrolase family protein	-1.3022	-1.36503	4.82511
Zm00001d037361	Protein of unknown function (DUF751)	-1.30265	-1.65397	26.9699
Zm00001d037288	Carboxylesterase family	-1.30292	-1.04052	-20.1389
Zm00001d049059	alcohol dehydrogenase	-1.3033	-2.0793	59.5413
[truncated: 1,316 more rows]

## Sheet: 3+ 4+ specific genes (G)
Table S2. Common and specific DEGs in maize systemic leaves 4 of 3+ 4-, 3- 4+, and 3+ 4+ group.
1749 egenes included exclusively in "3+ 4+" group
Fold change = FC
Gene ID	Annotation	log2 FC of "3+ 4-" group	log2 FC of "3- 4+" group	log2 FC of "3+ 4+" group
Zm00001d024996	0	0.917939	2.89762	6.57431
Zm00001d035609	ZnF_C2H2	0.917976	3.60088	6.02268
Zm00001d023413	cytochrome P450	0.917976	3.17238	5.64071
Zm00001d052243	phenylpropanoid catabolic process	5.81377	4.0081	5.54793
Zm00001d051388	ADF	0.917982	1.57751	5.46699
Zm00001d052527	Root cap	0	3.16787	5.0633
Zm00001d002161	Wound-induced protein	3.10547	3.39244	5.01854
Zm00001d016601	CRAL/TRIO, N-terminal domain	1.8424	1.58616	5.0064
Zm00001d036818	Glycosyl hydrolases family 28	2.53898	3.57924	4.95701
Zm00001d029449	Inherit from KOG: transposon protein	0	1.57561	4.8927
Zm00001d009011	regulation of meiotic cell cycle	2.61913	3.2059	4.87167
Zm00001d028986	Homeobox domain containing protein	-0.0438086	2.94423	4.85002
Zm00001d041981	Transcriptional activator that binds specifically to the DNA sequence 5'- AG CCGAC-3'. Binding to the C-repeat DRE element mediates high salinity- and dehydration-inducible transcription	0	2.15849	4.8463
Zm00001d011412	TOM7 family	0	2.58093	4.82556
Zm00001d011237	WRKY	1.96995	3.37837	4.77759
Zm00001d033395	0	-1.0056	3.20336	4.765
Zm00001d030095	0	0	3.16282	4.75899
Zm00001d029826	Complex 1 protein (LYR family)	0.77834	3.10686	4.72246
Zm00001d040064	Glycosyltransferase	1.75522	3.38361	4.72063
Zm00001d049704	Transferase family	0	3.56911	4.65359
Zm00001d036864	serine incorporator	0	3.58849	4.61474
Zm00001d031796	AP2	-1.0056	2.43075	4.61049
Zm00001d022290	Peroxidase	0	2.15771	4.60818
Zm00001d038081	Domain of unknown function (DUF702)	0	2.91368	4.54077
Zm00001d046893	Membrane transport protein	0	2.90744	4.51461
Zm00001d003745	Ubox	0	2.90077	4.46514
Zm00001d002654	Zinc-finger double-stranded RNA-binding	3.45238	0.686611	4.45768
Zm00001d045056	Universal stress protein family	0	3.38883	4.40478
Zm00001d012584	AP2	0.81212	3.2061	4.39931
Zm00001d018847	3-oxo-5-alpha-steroid 4-dehydrogenase	-1.0056	3.08085	4.39884
Zm00001d010218	Peroxidase	1.84805	3.39841	4.37994
Zm00001d002477	0	0.917975	4.15432	4.32631
Zm00001d027300	0	0.91798	2.91218	4.32454
Zm00001d012418	ENTH domain	2.47049	3.9	4.31368
Zm00001d020250	0	2.85471	3.16205	4.2912
Zm00001d012293	2Fe-2S iron-sulfur cluster binding domain	0.858372	2.7909	4.27367
Zm00001d005670	0	0	3.74915	4.22108
Zm00001d045468	hydrolase, alpha beta fold family	2.39811	3.16322	4.21349
Zm00001d005911	Patatin-like phospholipase	2.8541	3.39755	4.21114
Zm00001d036242	Phosphatidylethanolamine-binding protein	-0.617546	1.66857	4.20701
Zm00001d003264	Ubiquitin family	2.43971	2.62142	4.18795
Zm00001d020886	Eukaryotic aspartyl protease	1.43022	3.20367	4.17332
Zm00001d035208	NPH3 family	3.34963	1.57565	4.16834
Zm00001d043222	Pectate lyase	1.43181	2.42246	4.09008
Zm00001d032397	LA	-1.0056	3.32795	4.08794
Zm00001d007105	KIP1-like protein	-0.043809	3.19734	4.06737
Zm00001d023248	GRAS domain family	2.60562	2.78607	4.05966
Zm00001d038638	#N/A	2.39607	3.75611	4.04508
Zm00001d015627	0	-0.00465743	2.53416	4.03641
Zm00001d009087	0	5.45154	2.91178	4.02343
Zm00001d015033	Hydrolyzes glycerol-phospholipids at the terminal phosphodiesteric bond (By similarity)	1.83782	3.38825	4.00721
Zm00001d028447	S_TKc	-0.0438084	1.95087	3.97136
Zm00001d029161	iron-sulfur cluster	2.68552	2.79072	3.97107
Zm00001d020528	Transferase family	1.83335	2.9473	3.94309
Zm00001d008325	Inherit from euNOG: flp1 flp1 (fpf1-like protein 1)	2.14657	3.20608	3.94078
Zm00001d024665	aromatic-L-amino-acid decarboxylase-like	-1.87495	1.37666	3.93948
Zm00001d010177	Inherit from euNOG: helicase-like protein	4.02765	2.90612	3.91778
Zm00001d042869	Aldo/keto reductase family	0.45039	2.41403	3.90204
Zm00001d021568	NDC80 kinetochore complex component, homolog (S. cerevisiae)	2.3963	3.16789	3.88456
Zm00001d010010	0	2.07917	2.46687	3.87251
Zm00001d022430	calcium-binding protein	2.38304	1.72395	3.8705
Zm00001d020524	ZnF_U1	0.863908	3.20636	3.84367
Zm00001d039788	Dirigent-like protein	-1.0056	3.31214	3.81238
Zm00001d020446	No apical meristem (NAM) protein	0.801572	3.08449	3.81012
Zm00001d039088	phosphatidylcholine 1-acylhydrolase activity	1.28924	2.6715	3.80764
Zm00001d042980	2OG-Fe(II) oxygenase superfamily	1.83398	0.985892	3.79862
Zm00001d035020	cell wall vacuolar inhibitor of fructosidase	-1.94138	2.11679	3.76697
Zm00001d034946	Myb-like DNA-binding domain	-0.89561	2.46878	3.75222
Zm00001d052167	AP2	-0.0438093	3.21458	3.72397
Zm00001d000231	Zinc finger with UFM1-specific peptidase domain	0.563387	0.147437	3.72012
Zm00001d000037	Lipase (class 3)	2.08732	2.09791	3.69579
Zm00001d025566	0	0.921228	1.67349	3.6893
Zm00001d003624	Ubox	-0.0438086	3.31464	3.67633
Zm00001d050798	RING-H2 finger protein ATL3F	1.20708	2.52618	3.67257
Zm00001d033460	Auxin responsive protein	-1.0056	2.94132	3.66801
Zm00001d011208	2OG-Fe(II) oxygenase superfamily	0.862527	3.08128	3.66118
Zm00001d044967	Eukaryotic aspartyl protease	1.32828	1.26994	3.65936
Zm00001d029241	Cytochrome P450	2.36993	2.85229	3.65522
Zm00001d022309	GDSL-like Lipase/Acylhydrolase	0.864216	2.79096	3.64735
Zm00001d012063	0	-0.0320921	2.7343	3.6199
Zm00001d017516	ADF	-0.0438074	2.79073	3.56108
Zm00001d052102	AP2	1.59266	2.09813	3.54628
Zm00001d033573	Gal-bind_lectin	0.278748	2.01016	3.5016
Zm00001d005892	AP2	-1.45687	2.37824	3.50096
Zm00001d011268	Inherit from NOG: domain protein	-0.656218	2.19637	3.44447
Zm00001d020260	Multicopper oxidase	0.0647176	1.33248	3.41145
Zm00001d024909	CCT motif	0.984642	2.8562	3.38043
Zm00001d025568	expressed protein	-0.894057	2.67716	3.36634
Zm00001d009895	Zinc finger, C3HC4 type (RING finger)	-0.61376	1.99419	3.33698
Zm00001d019461	Protein of unknown function (DUF2781)	2.97149	2.4993	3.23393
Zm00001d003315	Pfam:DZC	-1.99464	1.21243	3.1776
Zm00001d048923	glutathione Stransferase	2.77148	1.72542	3.17576
Zm00001d006195	homeobox-leucine zipper protein	3.35205	2.93068	3.17223
Zm00001d017848	Involved in proper cytoplasmic distribution of mitochondria (By similarity)	1.581	0.922245	3.15166
Zm00001d050074	Receptor-like protein	0.990906	1.87889	3.13667
Zm00001d049265	Dimerisation domain	1.27636	1.51248	3.13556
Zm00001d039977	Inherit from strNOG: Zinc finger protein	1.14387	2.0266	3.10821
Zm00001d035619	histone h2a	1.38881	1.10246	3.10368
Zm00001d012975	0	1.53716	1.65043	3.08463
Zm00001d051451	AP2	0.283571	1.47369	3.07079
Zm00001d041707	0	1.44267	1.54662	3.05809
Zm00001d013956	Tonoplast intrinsic protein	1.87202	0.0382671	2.97524
Zm00001d037528	Helix-loop-helix DNA-binding domain	-1.51725	2.3173	2.95859
Zm00001d033891	Core-2/I-Branching enzyme	2.25504	1.99261	2.93077
Zm00001d051478	Core component of nucleosome. Nucleosomes wrap and compact DNA into chromatin, limiting DNA accessibility to the cellular machineries which require DNA as a template. Histones thereby play a central role in transcription regulation, DNA repair, DNA replication and chromosomal stability. DNA accessibility is regulated via a complex set of post-translational modifications of histones, also called h…	-1.00309	1.53234	2.92835
Zm00001d011434	0	0.369628	2.36265	2.92369
Zm00001d031155	thaumatin-like protein	-1.24419	1.83559	2.89582
Zm00001d052042	Transferase family	2.03435	2.30862	2.87367
Zm00001d031736	heat stress transcription factor	-0.679237	1.01306	2.77796
Zm00001d012818	Carrier of the growing fatty acid chain in fatty acid biosynthesis (By similarity)	-1.13904	2.12091	2.77751
Zm00001d039000	Pfam:DnaJ_C	0.117203	0.881664	2.73362
Zm00001d043084	Retrotransposon protein	0.0225472	-0.519282	2.73168
Zm00001d047549	Cytochrome p450	-0.0823381	2.32724	2.7232
Zm00001d039094	3-ketoacyl-CoA synthase	-0.209954	1.00259	2.71214
Zm00001d033044	GDSL-like Lipase/Acylhydrolase	2.34693	2.4431	2.70745
Zm00001d007264	PP2C_SIG	1.30581	1.51808	2.70452
Zm00001d017381	KR domain	0.344395	1.74053	2.69421
Zm00001d020184	Protein tyrosine kinase	1.59598	2.03386	2.6824
Zm00001d015133	Natural resistance-associated macrophage protein	1.26476	1.05177	2.65749
Zm00001d011599	#N/A	0.262952	0.848146	2.64746
Zm00001d032401	Pfam:DUF26	-1.50945	2.40417	2.60931
Zm00001d018203	WRKY	-0.448936	2.10462	2.5477
Zm00001d011157	Pfam:DUF26	-2.2598	2.10683	2.52452
Zm00001d043877	No apical meristem (NAM) protein	1.15056	1.01058	2.51641
Zm00001d019758	Chlorophyllase	-3.18133	1.24867	2.51345
Zm00001d038216	Transcription factor	0.157723	1.24908	2.51173
Zm00001d008703	#N/A	0.983045	1.00849	2.43031
Zm00001d012549	U3 small nucleolar RNA-associated protein	1.55011	1.07243	2.42456
Zm00001d043039	Inherit from strNOG: epidermal patterning factor-like protein	-0.478222	1.03526	2.42181
Zm00001d028561	heat shock	0.87693	1.17009	2.42104
Zm00001d017383	Myb-like DNA-binding domain	0.934287	0.663606	2.41874
Zm00001d042779	Basic region leucine zipper	1.65533	0.508789	2.40354
Zm00001d003099	Serine incorporator (Serinc)	0.764553	1.5163	2.39872
Zm00001d032654	0	0.346525	0.750902	2.38656
Zm00001d002302	Auxin responsive protein	-0.49246	1.44082	2.36726
Zm00001d006947	cytochrome P450	0.554932	1.2644	2.34532
Zm00001d000298	BRASSINOSTEROID INSENSITIVE 1-associated receptor kinase 1	-0.985088	1.40399	2.34458
Zm00001d025825	VWA domain containing CoxE-like protein	0.86234	1.23332	2.34009
Zm00001d007974	Inherit from euNOG: expressed protein	0.999365	1.15153	2.33581
Zm00001d044518	0	0.0231661	0.828526	2.32725
Zm00001d003515	Eukaryotic aspartyl protease	0.658387	0.974409	2.32334
Zm00001d033990	Pfam:UPF0005	0.0984927	0.878796	2.28546
Zm00001d012420	MreB/Mbl protein	0.195658	0.863718	2.2427
Zm00001d004744	Myb-like DNA-binding domain	0.212815	0.568871	2.20252
Zm00001d045369	0	0.203218	0.826784	2.19742
Zm00001d005878	0	1.86255	0.910007	2.13547
Zm00001d002199	PAN-like domain	0.405765	1.09202	2.14784
Zm00001d017014	Heavy-metal-associated domain	-1.79549	2.01175	2.14405
Zm00001d004906	STYKc	-0.220853	1.89766	2.13757
Zm00001d017591	AP2	-0.974506	0.634303	2.11962
Zm00001d009160	0	1.17833	0.845117	2.08986
Zm00001d020463	transporter	0.730376	1.18617	2.08789
Zm00001d014623	ATPase family associated with various cellular activities (AAA)	1.34656	1.19715	2.07771
Zm00001d054051	0	0.0231183	0.10802	2.07617
Zm00001d018106	Phosphate-induced protein 1 conserved region	-0.778435	0.816177	2.07581
Zm00001d027355	Rhomboid family	-0.0512183	0.96482	2.07397
Zm00001d052212	RNA recognition motif. (a.k.a. RRM, RBD, or RNP domain)	0.524194	0.408818	2.07315
Zm00001d001943	Glycosyl hydrolases family 32 C terminal	0.0831663	1.16075	2.07048
Zm00001d009222	Inorganic H+ pyrophosphatase	0.353516	0.579098	2.06985
Zm00001d049277	KR domain	0.128931	1.00786	2.04432
Zm00001d034435	0	0.944336	0.929487	2.0384
Zm00001d008724	Leucine rich repeat N-terminal domain	1.05951	0.94666	2.03746
Zm00001d031769	Nitrate reductase is a key enzyme involved in the first step of nitrate assimilation in plants, fungi and bacteria (By similarity)	1.76856	0.87058	2.03733
Zm00001d041550	heat shock	0.228118	1.25612	2.03276
Zm00001d047972	type I inositol-1,4,5-trisphosphate 5-phosphatase	0.34905	0.571295	2.03063
Zm00001d028358	Tetratricopeptide repeat	0.992445	0.932748	2.00574
Zm00001d015091	Pfam:UPF0005	0.177804	1.37645	1.99261
Zm00001d007251	Permease family	-0.110471	0.997553	1.98595
Zm00001d046422	Cytochrome P450	0.62949	0.361804	1.98134
Zm00001d046634	0	-0.969423	1.28215	1.97757
Zm00001d010770	Protein of unknown function (DUF616)	0.685141	1.44539	1.97677
Zm00001d051316	SANT	-0.420469	0.779522	1.96839
Zm00001d044769	0	-0.276732	0.521149	1.96783
Zm00001d013958	expressed protein	-0.504932	0.547348	1.96428
Zm00001d009797	Glyoxalase/Bleomycin resistance protein/Dioxygenase superfamily	0.909158	0.967194	1.95879
Zm00001d002687	Cytochrome P450	0.894116	0.477391	1.95284
Zm00001d017992	matrix metallopeptidase	0.381708	0.535758	1.9522
Zm00001d006217	STYKc	-0.987452	1.1253	1.94836
Zm00001d044947	Lipase (class 3)	-0.63277	0.845829	1.9446
Zm00001d023385	Phytosulfokine precursor protein (PSK)	0.119511	0.970001	1.93826
Zm00001d001785	Plant phosphoribosyltransferase C-terminal	0.557413	1.52869	1.91824
Zm00001d031009	Pfam:CXC	0.196066	1.4231	1.91043
Zm00001d014945	L-lactate dehydrogenase	0.206258	1.46784	1.90365
Zm00001d043344	glutathione s-transferase	0.0492782	0.913887	1.89521
Zm00001d051216	TCP family transcription factor	-0.892319	1.02455	1.8856
Zm00001d003185	Protein of unknown function (DUF642)	0.254505	0.731824	1.88318
Zm00001d012322	Cytochrome P450	0.881967	0.805649	1.88127
Zm00001d049381	0	0.281984	0.995347	1.8811
Zm00001d046667	0	-1.00699	0.976217	1.87622
Zm00001d042870	Acyl-transferase	1.95464	0.791794	1.86501
Zm00001d020976	Inherit from NOG: expressed protein	-0.075348	0.93264	1.85495
Zm00001d021413	Membrane transport protein	0.350842	0.833314	1.85113
Zm00001d018685	NB-ARC domain	0.467957	0.717516	1.8496
Zm00001d017365	BRO1-like domain	0.0126648	1.08238	1.84939
Zm00001d038969	Eukaryotic aspartyl protease	-0.130574	0.530457	1.84917
Zm00001d007885	Glutaredoxin	0.316036	0.414304	1.84669
Zm00001d051117	Myb-like DNA-binding domain	1.58367	1.05568	1.84071
Zm00001d021948	STYKc	0.503611	0.891214	1.83681
Zm00001d030339	PPIases accelerate the folding of proteins (By similarity)	-0.238566	0.957855	1.83356
Zm00001d027454	Heavy-metal-associated domain	0.404023	0.919996	1.82823
Zm00001d039600	Leucine Rich Repeat	-0.0336499	0.753945	1.82595
Zm00001d043674	cytidine deaminase	0.185715	0.675918	1.80028
Zm00001d029716	Heavy-metal-associated domain	0.127957	0.961947	1.79996
Zm00001d033878	ACT domain	0.066761	0.0261546	1.79796
Zm00001d039880	Pfam:LACT	0.938169	0.508564	1.79521
Zm00001d035824	NADH-ubiquinone oxidoreductase chain 6	0.861478	0.757766	1.795
Zm00001d031600	Inherit from strNOG: CBS domain	0.670667	1.14571	1.79458
Zm00001d002614	SPX domain-containing membrane protein	0.43966	0.687128	1.79326
Zm00001d017653	Zinc finger, C3HC4 type (RING finger)	-0.411409	0.544873	1.79084
Zm00001d032070	Core component of nucleosome. Nucleosomes wrap and compact DNA into chromatin, limiting DNA accessibility to the cellular machineries which require DNA as a template. Histones thereby play a central role in transcription regulation, DNA repair, DNA replication and chromosomal stability. DNA accessibility is regulated via a complex set of post-translational modifications of histones, also called h…	0.0413279	0.94628	1.78937
Zm00001d052208	epidermal patterning factor-like protein	0.515319	1.25562	1.76577
Zm00001d012321	defense response	0.703632	0.613804	1.75493
Zm00001d042756	Myb-like DNA-binding domain	0.769116	-0.080626	1.752
Zm00001d045651	#N/A	0.530768	1.08219	1.74744
Zm00001d012147	Lipase (class 3)	0.76907	1.40213	1.73583
Zm00001d010800	Inherit from KOG: zinc finger CCCH domain-containing protein	0.866335	0.801176	1.37233
Zm00001d028307	RCD1-SRO-TAF4 (RST) plant domain	0.561639	0.866878	1.7312
Zm00001d027877	Inherit from lilNOG: expressed protein	0.0507632	0.830357	1.72475
Zm00001d028926	Pfam:Invertase_neut	0.63925	0.740437	1.72411
Zm00001d046204	HSF-type DNA-binding	-0.634586	0.0995514	1.72229
Zm00001d009936	Chitin recognition protein	0.954757	0.706583	1.71983
Zm00001d022155	Leucine rich repeat N-terminal domain	0.0665394	0.973482	1.71129
Zm00001d022259	Myb-like DNA-binding domain	0.363452	0.886477	1.71062
Zm00001d046784	Eukaryotic-type carbonic anhydrase	0.627642	1.12635	1.70649
Zm00001d042868	Aldo/keto reductase family	0.157202	0.870032	1.69667
Zm00001d021779	F-box protein	0.495651	0.930761	1.68662
Zm00001d006132	FH2	1.49076	1.27846	1.68554
Zm00001d027732	Subtilase family	0.593664	0.943256	1.68514
Zm00001d005557	Late embryogenesis abundant protein	0.237562	0.891379	1.68381
Zm00001d036801	Plant phosphoribosyltransferase C-terminal	1.24192	1.12524	1.67941
Zm00001d046510	0	0.353964	0.90726	1.67197
Zm00001d053205	No apical meristem (NAM) protein	0.550824	0.685401	1.67007
Zm00001d039566	Heat shock protein	-0.0884447	0.906054	1.66734
Zm00001d007172	Basic region leucine zipper	0.0709336	0.834913	1.63859
Zm00001d028428	Inherit from strNOG: 39 kDa EF-Hand containing protein	0.249404	0.96704	1.63695
Zm00001d040048	0	0.268429	0.414903	1.1418
Zm00001d045972	Protein of unknown function (DUF563)	0.702007	0.968517	1.63532
Zm00001d047705	Pathogenesis-related protein Bet v I family	0.878385	1.11662	1.63301
Zm00001d015884	LysM domain	0.427224	1.22598	1.63045
Zm00001d043734	SAM dependent carboxyl methyltransferase	0.204729	0.989773	1.62802
Zm00001d037721	UDP-glucoronosyl and UDP-glucosyl transferase	0.95383	0.835189	1.62343
Zm00001d036107	HAD superfamily, subfamily IIIB (Acid phosphatase)	0.581509	0.408232	1.61878
Zm00001d006921	0	1.32121	1.07009	1.61173
Zm00001d005459	Cytidine deoxycytidylate deaminase family protein	0.208269	0.955349	1.60544
Zm00001d038321	DHHC palmitoyltransferase	0.240895	0.857035	1.60303
Zm00001d039567	Leucine rich repeat N-terminal domain	0.473528	0.968695	1.6018
Zm00001d023803	Vps23 core domain	0.235018	1.02612	1.59869
Zm00001d009660	STYKc	-0.332293	0.94453	1.58561
Zm00001d005698	ZnF_AN1	0.450071	0.812952	1.58493
Zm00001d002966	Serine carboxypeptidase	1.27644	0.68769	1.58283
Zm00001d043338	0	0.698369	0.999368	1.57502
Zm00001d042141	Glycosyl hydrolases family 17	-0.321506	1.06803	1.57444
Zm00001d005375	cathepsin	0.471214	0.99969	1.57397
Zm00001d001984	Tryptophan/tyrosine permease family	0.497385	0.923589	1.57388
Zm00001d020789	Zinc finger, C3HC4 type (RING finger)	0.289416	0.506066	1.55064
Zm00001d004138	Heavy-metal-associated domain	-0.317469	0.66879	1.54845
Zm00001d032685	Protein of unknown function (DUF1336)	0.237786	0.891365	1.54752
Zm00001d042114	0	-0.000851655	0.992839	1.546
Zm00001d044124	CBS domain	0.36902	0.873557	1.54524
Zm00001d017788	Zinc finger protein	-0.366811	0.998453	1.54469
Zm00001d007187	Inherit from euNOG: Stress responsive protein	-0.186304	0.722247	1.54463
Zm00001d034205	Glycosyl transferase family 2	-0.038458	0.437181	1.54211
Zm00001d034990	Glycosyl hydrolases family 28	0.439328	0.994951	1.53197
Zm00001d002865	WD domain, G-beta repeat	-0.167338	0.761001	1.52805
Zm00001d052653	Respiratory burst NADPH oxidase	0.0742157	0.851499	1.52715
Zm00001d053952	Pfam:UPF0005	0.191211	0.214632	1.52614
Zm00001d012510	Cytochrome P450	0.688511	0.942527	1.52514
Zm00001d029752	Heavy-metal-associated domain	0.203476	0.657508	1.52226
Zm00001d022132	von Willebrand factor type A domain	0.231932	0.985395	1.51915
Zm00001d032873	Heavy-metal-associated domain	0.281052	0.926818	1.51737
Zm00001d044729	Pfam:DUF26	0.129475	1.05066	1.51393
Zm00001d028962	TFs having WRKY and zinc finger domains	0.414131	0.893904	1.50868
Zm00001d027928	AP2	0.0422845	0.72571	1.50729
Zm00001d007764	Gal-bind_lectin	-0.166276	0.77881	1.50448
Zm00001d052416	CIPK serine-threonine protein kinases interact with CBL proteins. Binding of a CBL protein to the regulatory NAF domain of CIPK protein lead to the activation of the kinase in a calcium- dependent manner (By similarity)	0.0505719	0.953818	1.50268
Zm00001d010201	Myblike DNAbinding domain containing protein	-0.3465	0.841387	1.49972
Zm00001d039642	UDP-glucoronosyl and UDP-glucosyl transferase	0.374004	0.888306	1.49571
Zm00001d018288	AP2	-0.239948	0.78738	1.49547
Zm00001d015829	E1-E2 ATPase	0.218053	0.975387	1.49108
Zm00001d017837	0	-0.536555	0.623185	1.48703
Zm00001d031536	protein)-related protein	-0.0254021	0.48844	1.48637
Zm00001d042029	#N/A	0.267259	0.371937	1.48344
Zm00001d002893	EamA-like transporter family	0.336339	0.634227	1.47872
Zm00001d022374	Serine Carboxypeptidase	0.0617391	0.992064	1.46713
Zm00001d000179	AP2	-0.418337	0.376912	1.46245
Zm00001d018076	Protein of unknown function (DUF581)	0.0596696	0.95472	1.46103
Zm00001d052372	Pfam:DUF567	0.570969	0.692954	1.46085
Zm00001d030990	Inherit from lilNOG: F-box LRR-repeat protein	0.116925	1.1354	1.4606
Zm00001d009177	Amylo-alpha-1,6-glucosidase	0.713741	0.824855	1.45964
Zm00001d011433	STYKc	-0.0658629	0.743261	1.45624
Zm00001d011134	AP2	-0.142691	0.660538	1.45422
Zm00001d009500	Protein phosphatase 2, regulatory subunit B	-0.0792035	0.933562	1.44957
Zm00001d030437	Isoamyl acetate-hydrolyzing esterase	0.364873	1.23452	1.44722
Zm00001d010782	Protein of unknown function (DUF616)	0.932606	0.844423	1.43941
Zm00001d046953	haloacid dehalogenase-like hydrolase	0.00746351	0.602676	1.43441
Zm00001d036545	Pfam:DUF248	0.355845	0.86499	1.43246
Zm00001d008866	0	-0.0758276	0.496334	1.43181
Zm00001d006251	Inherit from KOG: ribonuclease P MRP 25kDa	1.12605	1.06638	1.4315
Zm00001d053674	Tubulin binding cofactor C	0.721778	0.973641	1.42988
Zm00001d048111	Plant calmodulin-binding domain	-0.0836158	0.496599	1.42958
Zm00001d037515	0	0.346034	0.679068	1.42826
Zm00001d005735	STYKc	0.690677	0.982778	1.42747
Zm00001d029969	PRA1 family protein	-0.0497502	0.873912	1.42678
Zm00001d027708	Heavy-metal-associated domain	0.419067	0.726368	1.4262
Zm00001d005391	Inhibitor_I29	0.196581	0.648833	1.17344
Zm00001d037766	Ndr family	0.0435405	0.980538	1.4248
Zm00001d043271	NPH3 family	0.76467	1.13681	1.42437
Zm00001d042658	Universal stress protein family	0.00276495	0.971373	1.42367
Zm00001d046156	RING	0.0119893	0.657971	1.42273
Zm00001d037857	0	0.0857508	0.725235	1.42208
Zm00001d013109	calcium-dependent protein kinase	-0.206107	0.57552	1.42202
Zm00001d030163	Pfam:DUF248	-0.0663504	0.932634	1.41978
Zm00001d013622	6-phosphogluconolactonase	0.0855646	0.712198	1.41847
Zm00001d017288	Aquaporins facilitate the transport of water and small neutral solutes across cell membranes (By similarity)	-0.0934737	0.592011	1.41821
Zm00001d018292	0	-0.20947	0.810486	1.41682
Zm00001d036142	0	0.0719331	0.66497	1.41595
Zm00001d006034	Domain of unknown function (DUF296)	0.385923	0.994054	1.41506
Zm00001d033941	NPH3 family	0.369105	0.640593	1.41296
Zm00001d035457	Inherit from KOG: Transcription factor	0.317695	0.928782	1.40837
Zm00001d010529	MreB/Mbl protein	0.44632	0.498427	1.4074
Zm00001d047000	#N/A	0.621294	1.16469	1.40498
Zm00001d033300	IPPc	-0.0671162	0.748318	1.40481
Zm00001d003993	MYND finger	0.300071	0.827252	1.40457
Zm00001d053778	LEM3 (ligand-effect modulator 3) family / CDC50 family	0.0897365	0.900571	1.40071
Zm00001d039827	0	0.241883	0.714683	1.39945
Zm00001d011520	STYKc	1.1305	0.645612	1.39555
Zm00001d038536	Endoplasmic reticulum vesicle transporter	0.34028	0.958478	1.39533
Zm00001d016696	alpha/beta hydrolase fold	0.597195	0.868527	1.39528
Zm00001d051461	GRAS domain family	0.411516	0.565298	1.38986
Zm00001d029028	Pfam:efhand	0.210358	0.924885	1.38896
Zm00001d040231	#N/A	0.37443	0.741888	1.38602
Zm00001d051664	0	0.162142	0.687008	1.38207
Zm00001d021682	STYKc	0.398382	0.928328	1.38089
Zm00001d027352	Inherit from strNOG: pyridoxamine 5'-phosphate oxidase	0.226945	0.763368	1.38074
Zm00001d015914	bidirectional sugar transporter	-0.199378	0.924339	1.20522
Zm00001d012567	NAD-dependent glycerol-3-phosphate dehydrogenase C-terminus	0.092405	0.343794	1.37625
Zm00001d016199	Berberine and berberine like	0.320954	0.962101	1.37529
Zm00001d003287	0	-0.477757	0.787941	1.3745
Zm00001d052618	Inherit from strNOG: Protein AUXIN RESPONSE	0.401614	0.779057	1.37336
Zm00001d006762	Inherit from KOG: S-phase cyclin A-associated protein in the ER	1.1035	1.06278	1.36852
Zm00001d026056	hydroxylase	0.0895801	0.871311	1.36018
Zm00001d028577	Domain of unknown function (DUF296)	0.333527	0.716983	1.35889
Zm00001d019505	SNARE domain	0.220017	0.884105	1.35722
Zm00001d029853	Proline dehydrogenase	0.637565	0.418189	1.35578
Zm00001d017480	AP2	0.260184	0.925247	1.35522
Zm00001d043841	Vps4 C terminal oligomerisation domain	0.101126	0.668639	1.35317
Zm00001d049054	Ulp1 protease family, C-terminal catalytic domain	0.399907	0.900478	1.3531
Zm00001d025707	BTB/POZ domain	0.765231	0.819287	1.35082
Zm00001d043839	Protein of unknown function, DUF599	0.363597	0.584471	1.34958
Zm00001d008800	DIRP	0.021934	0.913895	1.34846
Zm00001d052247	Shikimate kinase	0.330129	0.823166	1.34821
Zm00001d008495	Protein of unknown function (DUF563)	-0.0554434	0.985242	1.34648
Zm00001d048453	Leucine rich repeat N-terminal domain	-0.517445	0.839518	1.34558
Zm00001d011451	Protein of unknown function (DUF1645)	0.517981	0.507271	1.34459
Zm00001d051876	Kelch motif	0.116462	0.909067	1.34328
Zm00001d046664	bZIP transcription factor	-0.500036	0.959014	1.33639
Zm00001d030544	D-isomer specific 2-hydroxyacid dehydrogenase, NAD binding domain	0.297578	0.930322	1.33499
Zm00001d026273	Family of unknown function (DUF566)	0.0402893	0.805748	1.3319
Zm00001d048006	Phytosulfokine precursor protein (PSK)	-0.114746	0.917194	1.33019
Zm00001d052927	NB-ARC domain	-0.134456	1.07325	1.32978
Zm00001d048898	Kelch	0.408528	0.957737	1.32949
Zm00001d033797	Putative lysophospholipase	0.0608706	0.921891	1.32912
Zm00001d034037	Heavy-metal-associated domain	0.380201	0.427913	1.32542
Zm00001d043076	Homeobox domain	-0.387278	0.844243	1.32247
Zm00001d019327	Metal transporter	0.286852	0.838189	1.32188
Zm00001d013342	FHA	0.70058	0.86261	1.32118
Zm00001d034497	F-Box protein	-0.072624	0.636279	1.32072
Zm00001d050433	Ccr4-not transcription complex, subunit	0.120427	0.641752	1.31976
Zm00001d025814	Glycosyltransferase family 29 (sialyltransferase)	0.125804	0.770048	1.31777
Zm00001d050302	Protein of unknown function (DUF1262)	0.682838	0.8379	1.31573
Zm00001d020512	NPH3 family	0.955712	0.132023	1.31511
Zm00001d036300	STYKc	0.247912	0.812212	1.31502
Zm00001d011620	Inherit from proNOG: calcium-binding protein	0.512798	0.858172	1.3126
Zm00001d002876	FYVE	0.483476	0.999729	1.31253
Zm00001d036416	calmodulin-dependent protein kinase	0.419774	0.836852	1.31036
Zm00001d024908	Arginase family	0.28306	0.81345	1.31033
Zm00001d038841	Aldehyde dehydrogenase family	0.263532	0.878931	1.30981
Zm00001d000382	0	-0.124916	1.01079	1.30933
Zm00001d053696	Glycosyl transferase family 2	0.260613	0.399348	1.30931
Zm00001d036768	Myblike DNAbinding domain containing protein	-0.682353	0.172368	1.30861
Zm00001d017874	GPI-anchored protein	-0.114106	0.536293	1.30472
Zm00001d010670	NAD-dependent glycerol-3-phosphate dehydrogenase C-terminus	0.0549886	0.826412	1.30182
Zm00001d029696	Glutathione S-transferase	0.466418	0.556237	1.3014
Zm00001d031415	Inherit from strNOG: K03714 glycoprotein 2-beta-D-xylosyltransferase EC 2.4.2.38	0.447939	0.985325	1.30119
Zm00001d043006	Glutaredoxin	0.248569	0.864568	1.30115
Zm00001d004655	Required for the retention of luminal endoplasmic reticulum proteins. Determines the specificity of the luminal ER protein retention system. Also required for normal vesicular traffic through the Golgi (By similarity)	0.204712	0.884887	1.30111
Zm00001d000339	AP2	-0.325503	0.464141	1.29867
Zm00001d021662	ANK	0.0603226	0.898015	1.29789
Zm00001d047542	kda class ii heat shock	-0.261672	0.315618	1.29567
Zm00001d010236	Electron carrier protein. The oxidized form of the cytochrome c heme group can accept an electron from the heme group of the cytochrome c1 subunit of cytochrome reductase. Cytochrome c then transfers this electron to the cytochrome oxidase complex, the final protein carrier in the mitochondrial electron-transport chain (By similarity)	-0.0155023	0.900418	1.29475
Zm00001d014328	Inherit from KOG: resistance protein	0.565911	0.287807	1.29439
Zm00001d043295	Pfam:DUF593	0.323859	0.970333	1.29403
Zm00001d031555	Protein of unknown function (DUF568)	-0.381746	0.877537	1.29336
Zm00001d031267	Pfam:NPD	0.365414	0.879202	1.29321
Zm00001d008432	Thiolase, C-terminal domain	0.282514	0.697669	1.29295
Zm00001d043621	Putative Phosphatase	0.346213	0.672953	1.29251
Zm00001d018447	PB1	0.63982	0.673191	1.29013
Zm00001d025574	Plastid-lipid-Associated Protein	-0.0307948	0.937912	1.29002
Zm00001d024300	K+ potassium transporter	0.431959	0.858451	1.28972
Zm00001d033579	Inherit from bactNOG: repeat protein	0.196474	0.967471	1.28869
Zm00001d005612	ras-related protein	0.156689	0.94045	1.28763
Zm00001d047402	Inherit from euNOG: calmodulin-binding family	0.510424	0.469523	1.28428
Zm00001d028006	0	0.0480987	0.914307	1.28376
Zm00001d026563	AP2	-0.0374143	0.943402	1.28337
Zm00001d032992	Pectinesterase	-0.113326	0.807855	1.28269
Zm00001d032356	EGF	0.28265	0.808462	1.28004
Zm00001d039771	0	0.380872	0.965248	1.27915
Zm00001d013078	transmembrane BAX inhibitor	-0.0998136	0.820526	1.27891
Zm00001d026447	AP2	-0.523654	0.634299	1.27779
Zm00001d034197	0	-0.454513	0.6104	1.27392
Zm00001d031805	Carboxylesterase	-0.292141	0.808728	1.27372
Zm00001d014203	Kelch repeat-containing F-box family protein	0.0326082	0.88046	1.27173
Zm00001d043913	F-box domain	0.687667	0.496302	1.2671
Zm00001d045499	E3 ubiquitin-protein ligase	0.430886	0.917949	1.26587
Zm00001d035037	May play an important role in maintaining the flux of carbon towards starch formation	0.0418524	0.803515	1.26459
Zm00001d040947	Major Facilitator superfamily	0.566606	0.668237	1.26448
Zm00001d013390	glucan endo-1-3-beta-glucosidase	0.286709	0.88189	1.2641
Zm00001d040826	0	0.585739	0.950153	1.26378
Zm00001d032620	Late embryogenesis abundant protein	-0.483502	0.602589	1.26279
Zm00001d044300	Inherit from KOG: transposon protein	0.0502165	0.739838	1.26158
Zm00001d010545	G- protein-coupled receptor	-0.20235	0.238627	1.26074
Zm00001d007391	Protein of unknown function (DUF3754)	-0.0504985	0.920024	1.25994
Zm00001d029583	Leucine rich repeat N-terminal domain	-0.420827	0.842372	1.25849
Zm00001d028826	COBRA-like protein	-0.239409	0.914907	1.258
Zm00001d027995	Alcohol dehydrogenase GroES-like domain	0.102157	0.95295	1.25682
Zm00001d020461	Pfam:DUF248	-0.112281	0.960955	1.25597
Zm00001d004905	STYKc	0.230301	0.793785	1.25522
Zm00001d026204	Myb-related protein	0.414531	0.294911	1.25492
Zm00001d049766	Oxysterol-binding protein	-0.0806581	0.732315	1.25345
Zm00001d051005	Remorin, C-terminal region	0.3418	0.71991	1.24946
Zm00001d028664	HLH	-1.55299	-0.774227	1.24922
Zm00001d025752	HLH	-0.145003	-0.0416291	1.24865
Zm00001d002522	Protein of unknown function (DUF581)	0.463005	0.681145	1.24602
Zm00001d039251	X8 domain	0.507606	0.372921	1.24589
Zm00001d039416	Putative lysophospholipase	0.356199	0.861358	1.24359
Zm00001d033818	Integral membrane protein DUF106	0.139471	0.654124	1.24041
Zm00001d005471	jasmonate-induced protein	-0.0856334	0.860501	1.24031
Zm00001d042551	Ankyrin repeat	0.387561	0.479409	1.2396
Zm00001d009493	Histone chaperone	0.0548967	0.511584	1.23918
Zm00001d003857	Calnexin	0.284491	0.94958	1.23879
Zm00001d038388	Inherit from euNOG: membrane-associated kinase regulator	0.302883	0.712236	1.23821
Zm00001d008214	Rhomboid family	-0.166736	0.400456	1.2368
Zm00001d048329	ATP-binding cassette, sub-family C (CFTR MRP), member	0.804168	0.843997	1.23575
Zm00001d014596	GDSL-like Lipase/Acylhydrolase	-0.135667	0.775437	1.23556
Zm00001d014625	ATPase family associated with various cellular activities (AAA)	0.196758	0.912131	1.23421
Zm00001d048131	PP2C_SIG	-0.109909	0.908743	1.23306
Zm00001d037816	Pfam:C4dic_mal_tran	0.221123	0.505959	1.2328
Zm00001d019527	0	0.625677	0.606249	1.23193
Zm00001d052165	oxidoreductase activity, acting on other nitrogenous compounds as donors, iron-sulfur protein as acceptor	-0.233478	0.414938	1.23117
Zm00001d027295	Tubulin is the major constituent of microtubules. It binds two moles of GTP, one at an exchangeable site on the beta chain and one at a non-exchangeable site on the alpha chain (By similarity)	0.664594	0.838715	1.23
Zm00001d037594	#N/A	-0.0949471	0.827787	1.22741
Zm00001d002342	PbH1	0.00303158	0.244422	1.22734
Zm00001d021571	UDP-glucoronosyl and UDP-glucosyl transferase	-0.00128385	0.809791	1.2268
Zm00001d034650	CRAL/TRIO domain	0.144973	0.800644	1.22245
Zm00001d027731	YT521-B-like domain	0.293762	0.936842	1.22054
Zm00001d030523	alpha/beta hydrolase fold	0.295575	0.908664	1.21866
Zm00001d014953	Catalyzes the ferrous insertion into protoporphyrin IX (By similarity)	0.124275	0.958552	1.21771
Zm00001d053369	WRKY	-0.00414199	0.990489	1.21398
Zm00001d023856	Rapid ALkalinization Factor (RALF)	-0.15059	0.568262	1.21396
Zm00001d011614	Myb-like DNA-binding domain	0.246412	0.302629	1.21014
Zm00001d017101	BTB/POZ domain	0.752739	0.977462	1.2091
Zm00001d028693	Inherit from strNOG: Glutathione S-transferase	0.576073	0.627158	1.20884
Zm00001d035035	STYKc	-0.146724	0.738141	1.20836
Zm00001d030894	Cyclin, N-terminal domain	-0.189392	0.947168	1.20768
Zm00001d002836	CAP10	0.568129	0.994504	1.20644
Zm00001d021250	0	0.320011	0.947669	1.20549
Zm00001d047124	Proline dehydrogenase	0.538747	0.25386	1.20396
Zm00001d028542	Mitochondrial carrier protein	0.279954	0.703421	1.20347
Zm00001d037631	0	0.93447	0.300535	1.20244
Zm00001d018298	Hsp20/alpha crystallin family	-0.0910539	0.0718516	1.2011
Zm00001d020275	VQ motif	0.212641	0.890112	1.20006
Zm00001d029628	CY	0.107636	0.456931	1.19982
Zm00001d027590	Protein of unknown function (DUF810)	0.714387	0.887132	1.19965
Zm00001d008529	S1/P1 Nuclease	0.48364	0.938223	1.19929
Zm00001d005851	Prolyl oligopeptidase, N-terminal beta-propeller domain	0.325435	0.648184	1.19927
Zm00001d005849	MORN	-0.00207062	0.356373	1.19859
Zm00001d026584	Adenylate kinase	0.272892	0.9706	1.19636
Zm00001d018848	alpha/beta hydrolase fold	0.226829	0.859247	1.19493
Zm00001d023923	NB-ARC domain	0.241343	0.882084	1.19479
Zm00001d036777	NUDIX domain	0.0127473	0.995521	1.19462
Zm00001d039384	Cytochrome P450	-0.0851905	0.600533	1.19391
Zm00001d027680	HR-like lesion-inducing	-0.0544404	0.913185	1.19381
Zm00001d032560	CBS domain-containing protein	0.0872806	0.534376	1.19282
Zm00001d034760	2Fe-2S iron-sulfur cluster binding domain	0.0196084	0.778214	1.19272
Zm00001d040766	Endoplasmic reticulum protein ERp29, C-terminal domain	-0.0202534	0.863622	1.19242
Zm00001d011276	FBD	0.449397	0.876447	1.19239
Zm00001d047535	calcium-binding protein	-0.594398	0.883481	1.19187
Zm00001d034788	Serine Threonine protein kinase	0.119698	0.843498	1.19045
Zm00001d042367	56kDa selenium binding protein (SBP56)	0.27197	0.784426	1.19036
Zm00001d039769	Zinc finger, C3HC4 type (RING finger)	0.392391	0.927483	1.19034
Zm00001d044389	EFh	0.298255	0.76705	1.18993
Zm00001d015326	#N/A	0.369772	0.672748	1.18801
Zm00001d010159	ACTIN	-0.221231	0.810452	1.18753
Zm00001d043016	0	1.20724	0.82823	1.18741
Zm00001d004768	X8 domain	0.191546	0.723215	1.18731
Zm00001d014181	Leucine rich repeat N-terminal domain	0.482143	0.826229	1.18687
Zm00001d032433	Protein of unknown function (DUF295)	0.0945574	0.863403	1.18674
Zm00001d005425	Protein of unknown function (DUF3317)	-1.56273	1.15212	1.18653
Zm00001d022529	Pfam:DUF1234	0.759983	0.339118	1.1859
Zm00001d029901	acyl-ACP thioesterase	0.179698	0.614267	1.18495
Zm00001d043038	cbl-interacting protein kinase	0.0918819	0.78868	1.1804
Zm00001d033906	Endoplasmic Reticulum Oxidoreductin 1 (ERO1)	0.249252	0.868679	1.17911
Zm00001d032190	Myb-like DNA-binding domain	-0.0321406	0.427216	1.17874
Zm00001d017333	Serine carboxypeptidase	0.147173	0.995537	1.1784
Zm00001d011697	Mitochondrial carrier protein	0.0110983	0.858037	1.17826
Zm00001d012687	Domain of unknown function (DUF3336)	0.20135	0.926615	1.17749
Zm00001d017860	CH	0.537743	0.937453	1.17736
Zm00001d035603	expressed protein	0.0446458	0.502336	1.1771
Zm00001d017762	apocarotenoid catabolic process	0.0120283	0.424729	1.17627
Zm00001d005587	Phosphatidate cytidylyltransferase	0.199473	0.819379	1.17107
Zm00001d000039	Protein of unknown function (DUF632)	-0.204022	0.992128	1.17024
Zm00001d021452	Protein of unknown function (DUF632)	0.188945	0.758866	1.16851
Zm00001d025170	Converts stearoyl-ACP to oleoyl-ACP by introduction of a cis double bond between carbons Delta(9) and Delta(10) of the acyl chain (By similarity)	-0.0568684	0.957387	1.16826
Zm00001d022314	TFIIS helical bundle-like domain	-0.240422	0.917226	1.16552
Zm00001d039595	0	0.175562	0.674886	1.16552
Zm00001d017853	ZnF_C3H1	-0.300608	0.605056	1.15896
Zm00001d030939	EXS family	0.222111	0.998942	1.15638
Zm00001d028456	Regulator of Vps4 activity in the MVB pathway	0.15821	0.618537	1.15615
Zm00001d012274	Transferase family	0.576032	0.880182	1.15539
Zm00001d003108	adenine phosphoribosyltransferase	0.193454	0.583634	1.15467
Zm00001d021414	Zinc finger, C3HC4 type (RING finger)	1.01948	0.679272	1.1545
Zm00001d043762	Predicted ATPase of the ABC class	0.285964	0.823709	1.15325
Zm00001d020697	MORN	0.185328	0.925787	1.15281
Zm00001d044744	Glycosyl hydrolase family 9	-0.176908	0.74694	1.15216
Zm00001d034145	ZnF_C2H2	-0.101186	0.929302	1.15204
Zm00001d016659	Pfam:DUF3448	0.247044	0.994436	1.15079
Zm00001d032755	SWIB	0.0660868	0.509606	1.15027
Zm00001d018499	STYKc	0.380055	0.922826	1.14859
Zm00001d008744	Cys/Met metabolism PLP-dependent enzyme	0.194633	0.956144	1.14788
Zm00001d010586	Phosphatidylethanolamine-binding protein	-0.12368	0.04472	1.14623
Zm00001d018487	3-ketoacyl-coa thiolase 2	0.104525	0.773377	1.14603
Zm00001d048294	0	-0.893661	0.594979	1.14576
Zm00001d007901	0	-0.216308	0.612556	1.14532
Zm00001d001819	N-acetylglucosaminyl-phosphatidylinositol	0.0670849	0.740279	1.14532
Zm00001d053514	UDP-glucoronosyl and UDP-glucosyl transferase	0.0925314	0.911233	1.14386
Zm00001d049789	Protein of unknown function (DUF568)	-0.821793	0.641019	1.14267
Zm00001d007892	Transketolase, C-terminal domain	0.305415	0.960156	1.14084
Zm00001d010808	Required for the retention of luminal endoplasmic reticulum proteins. Determines the specificity of the luminal ER protein retention system. Also required for normal vesicular traffic through the Golgi (By similarity)	0.0491178	0.916406	1.13941
Zm00001d040733	GDSL-like Lipase/Acylhydrolase	0.0470488	0.60368	1.13794
Zm00001d001846	Dolichyl-diphosphooligosaccharide--protein glycosyltransferase subunit	0.0117878	0.998914	1.13775
Zm00001d048463	Domain of unknown function DUF21	0.377435	0.849326	1.13717
Zm00001d043941	Metallo-beta-lactamase superfamily	-0.0180347	0.815226	1.13669
Zm00001d007965	S_TKc	0.372866	0.873752	1.13442
Zm00001d005007	VQ motif family protein	-0.122652	0.851517	1.13417
Zm00001d016248	citrate synthase	0.0877472	0.804286	1.13362
Zm00001d048775	transporter	0.766238	0.654227	1.13357
Zm00001d037727	Mitochondrial carrier protein	-0.091693	0.926147	1.13302
Zm00001d017677	Helix-loop-helix DNA-binding domain	0.437306	0.765032	1.13257
Zm00001d038604	UDP-glucoronosyl and UDP-glucosyl transferase	-0.00839894	0.927395	1.13074
Zm00001d011840	0	0.406137	0.576964	1.13071
Zm00001d038585	transcription factor	-0.217902	0.853818	1.12924
Zm00001d047993	RCD1-SRO-TAF4 (RST) plant domain	0.0104179	0.556461	1.12821
Zm00001d042102	Glutathione S-transferase, N-terminal domain	-0.196306	0.638305	1.12787
Zm00001d005271	STYKc	0.0855388	0.851942	1.12706
Zm00001d003197	Pfam:efhand	-0.0210803	0.496027	1.12693
Zm00001d042107	Pfam:efhand	-0.30762	0.443799	1.12654
Zm00001d009431	Polyprenyl synthetase	0.171971	0.201886	1.12653
Zm00001d014789	Domain of unknown function (DUF3475)	0.113286	0.850087	1.12491
Zm00001d033751	GED	-0.0686283	0.85001	1.12207
Zm00001d014848	Occurs in almost all aerobically respiring organisms and serves to protect cells from the toxic effects of hydrogen peroxide (By similarity)	0.146257	0.867871	1.12156
Zm00001d019414	Cytochrome P450	0.329018	0.917877	1.12096
Zm00001d029247	Inherit from euNOG: expressed protein	0.388817	0.52374	1.12077
Zm00001d012747	UAA transporter family	0.397881	0.917015	1.1204
Zm00001d036298	AP2	0.292637	0.648505	1.11865
Zm00001d047908	Aminotransferase class I and II	0.245985	0.860866	1.11811
Zm00001d021600	Inherit from KOG: RAB3 GTPase activating protein subunit 1 (Catalytic)	0.428905	0.949712	1.11728
Zm00001d032539	phosphatidylinositol-4-phosphate 5-kinase	0.371448	0.880428	1.11243
Zm00001d027519	AMP-binding enzyme	0.268768	0.84095	1.11231
Zm00001d049362	Pfam:UPF0041	0.172372	0.75507	1.11207
Zm00001d021572	UDP-glucoronosyl and UDP-glucosyl transferase	0.129724	0.692534	1.11156
Zm00001d014820	GDSL-like Lipase/Acylhydrolase	0.82663	0.481949	1.1113
Zm00001d023396	finger protein	0.204661	0.499386	1.11114
Zm00001d027625	ABC transporter transmembrane region	0.127656	0.850453	1.10965
Zm00001d017821	Legume lectin domain	0.436565	0.863103	1.10921
Zm00001d009910	Inherit from euNOG: Complex 1 family protein	0.0507408	0.774745	1.1074
Zm00001d002243	Ataxin-2 C-terminal region	0.232993	0.963915	1.10724
Zm00001d024497	ABC-2 type transporter	0.530623	0.175229	1.10714
Zm00001d038269	Protein of unknown function (DUF740)	0.470093	0.46414	1.10535
Zm00001d002782	SANT	-0.151138	0.810798	1.10478
Zm00001d036879	cbl-interacting protein kinase	0.0838358	0.538241	1.10453
Zm00001d032019	Carrier of the growing fatty acid chain in fatty acid biosynthesis (By similarity)	-0.220447	0.809575	1.10298
Zm00001d038555	Cytochrome p450	-0.162243	0.729787	1.10206
Zm00001d047679	PP2C_SIG	-0.499118	-0.455853	1.10172
Zm00001d042647	0	0.0504754	0.427465	1.10059
Zm00001d027633	Cytoplasmic Fragile-X interacting family	0.444957	0.998706	1.09984
Zm00001d042993	Pfam:DUF231	0.132503	0.848164	1.09925
Zm00001d044179	C2 domain	0.340535	0.772951	1.09842
Zm00001d025963	DAGKc	0.207817	0.798336	1.09723
Zm00001d019515	STYKc	0.131081	0.727388	1.09651
Zm00001d023694	Dehydrogenase E1 component	0.474712	0.943293	1.09648
Zm00001d011418	Cytochrome P450	0.257772	0.850489	1.09639
Zm00001d025549	Protein of unknown function (DUF2424)	0.214037	0.339767	1.09622
Zm00001d049485	Histone-like transcription factor (CBF/NF-Y) and archaeal histone	0.0844826	0.444443	1.09601
Zm00001d052738	heat stress transcription factor	0.0684428	0.273716	1.09494
Zm00001d021401	Signal peptidase complex subunit	0.171383	0.852236	1.09388
Zm00001d005881	Remorin, C-terminal region	-0.279015	0.685164	1.09386
Zm00001d045202	STYKc	0.230102	0.600508	1.09323
Zm00001d048603	GRAS family transcription factor containing protein, expressed	0.203741	0.83155	1.09263
Zm00001d016615	Copine	0.253453	0.966013	1.09261
Zm00001d043043	Ubox	0.131789	0.912137	1.09206
Zm00001d051119	VWA domain containing CoxE-like protein	-0.0736771	0.315215	1.09035
Zm00001d002388	Glycosyl hydrolase family 47	-0.0410595	0.746334	1.08899
Zm00001d044159	Cytochrome P450	0.4484	0.437996	1.08891
Zm00001d036656	STYKc	0.0200571	0.4636	1.08856
Zm00001d052322	PRA1 family protein	-0.184266	0.703571	1.08796
Zm00001d053212	Zinc finger, C3HC4 type (RING finger)	0.760613	-0.0918129	1.08786
Zm00001d047780	ABC transporter transmembrane region	0.129302	0.790624	1.08721
Zm00001d045501	NUC153 domain	0.0585396	0.942344	1.08718
Zm00001d004706	Lipase (class 3)	0.192168	0.915105	1.08631
Zm00001d013287	0	-0.14709	0.301772	1.08607
Zm00001d030053	Domain of unknown function (DUF296)	0.196867	0.96147	1.0853
Zm00001d033945	GHMP kinases N terminal domain	0.0854814	0.842154	1.08425
Zm00001d004731	Aldehyde dehydrogenase	-0.0501601	0.686991	1.08099
Zm00001d036718	Pfam:PLD_envelope	0.243773	0.965661	1.0798
Zm00001d045251	acyl-coenzyme A oxidase	0.244997	0.939835	1.07733
Zm00001d035263	PP2C_SIG	-0.10555	0.628845	1.07686
Zm00001d019117	0	0.552715	0.741803	1.07602
Zm00001d042536	ribokinase	-0.0153182	0.784567	1.07589
Zm00001d044975	Myb protein	0.557972	-0.520493	1.07572
Zm00001d012674	chorismate mutase	-0.0399836	0.867824	1.07519
Zm00001d009171	Mitochondrial carrier protein	-0.00812618	0.674833	1.07508
Zm00001d038389	lipin, N-terminal conserved region	0.32784	0.862913	1.07501
Zm00001d043249	Minor allergen Alt a 7	-0.0931432	0.608384	1.07498
Zm00001d007042	Basic region leucine zipper	0.161865	0.53626	1.07339
Zm00001d034077	Plastocyanin-like domain	-0.419584	0.514651	1.07326
Zm00001d048100	protein transport protein SEC61 subunit	0.0406417	0.935728	1.07285
Zm00001d018927	Transmembrane proteins 14C	-0.0758744	0.891578	1.07268
Zm00001d003643	Peroxidase	-0.403328	0.897903	1.07243
Zm00001d005539	Catalyzes the ferrous insertion into protoporphyrin IX (By similarity)	0.288618	0.87542	1.07228
Zm00001d020208	ABC transporter	1.097	0.923741	1.07206
Zm00001d044857	AP2	0.140871	0.912899	1.07112
Zm00001d036912	PPR repeat	0.16789	0.55357	1.07111
Zm00001d008326	DEAD/DEAH box helicase	-0.557326	0.842976	1.07105
Zm00001d021582	Stage II sporulation protein E (SpoIIE)	0.098244	0.922329	1.06844
Zm00001d007354	Serine palmitoyl-transferase	0.417084	0.548795	1.06805
Zm00001d053733	glucan endo-1-3-beta-glucosidase	-0.12894	0.355866	1.06778
Zm00001d014726	Lipopolysaccharide kinase (Kdo/WaaP) family	0.102903	0.825703	1.06762
Zm00001d040291	light chain	-0.0835469	0.484561	1.06713
Zm00001d050196	Retrotransposon protein	-0.0982903	0.713697	1.06683
Zm00001d047812	protein)-related protein	0.0767665	0.659949	1.06522
Zm00001d010421	STYKc	0.259695	0.83533	1.06513
Zm00001d046593	Acid phosphatase	0.12372	0.659669	1.06496
Zm00001d010956	Zinc finger C-x8-C-x5-C-x3-H type (and similar)	0.275167	0.914582	1.06358
Zm00001d019139	Calcineurin-like phosphoesterase	-0.239369	0.523792	1.06212
Zm00001d008604	POT family	-0.221746	0.948029	1.06206
Zm00001d031534	Pfam:TBC	0.261798	0.507675	1.06112
Zm00001d017761	Protein of unknown function (DUF1218)	-0.00629043	0.777111	1.05895
Zm00001d034651	Zinc finger protein	-0.247031	0.677064	1.05823
Zm00001d048604	GRAS family transcription factor containing protein, expressed	0.466876	0.961778	1.05804
Zm00001d030942	STYKc	0.244177	0.656416	1.05721
Zm00001d029371	Trehalose-phosphatase	-0.162812	0.577975	1.05483
Zm00001d013565	Inherit from NOG: epidermal patterning factor-like protein	-0.470265	0.805184	1.05454
Zm00001d014468	Eukaryotic protein of unknown function (DUF914)	0.426758	0.954405	1.05399
Zm00001d011185	Protein transport protein sec61	0.165819	0.743596	1.05395
Zm00001d014785	translocon-associated protein	0.0958462	0.793363	1.05375
Zm00001d026156	Major Facilitator Superfamily	0.914627	0.0123923	1.05347
Zm00001d009844	serine threonine-protein phosphatase	0.355558	0.115569	1.0527
Zm00001d032475	Auxin responsive protein	-0.0443376	0.449818	1.05248
Zm00001d027409	B3	0.060602	0.988791	1.05143
Zm00001d043986	Pyruvate kinase	0.290885	0.943791	1.05088
Zm00001d026535	Inherit from strNOG: IQ-domain	0.11287	0.892594	1.04995
Zm00001d030989	0	0.267884	0.814092	1.04912
Zm00001d013052	Galactoside-binding lectin	0.229853	0.843909	1.04876
Zm00001d020093	RmlD substrate binding domain	0.690583	0.462521	1.04866
Zm00001d012091	0	0.78641	0.31501	1.04838
Zm00001d038768	Reticulon	-0.36555	0.496213	1.04805
Zm00001d044244	Domain of unknown function (DUF3511)	0.156108	0.229289	1.04718
Zm00001d009813	UAA transporter family	0.118719	0.972164	1.04693
Zm00001d043221	0	0.152728	0.929667	1.04641
Zm00001d011734	Putative Phosphatase	0.787205	0.201571	1.0446
Zm00001d038306	Uncharacterized protein conserved in bacteria (DUF2062)	0.103561	0.919277	1.04441
Zm00001d048692	Sodium/calcium exchanger protein	0.420957	0.626941	1.0442
Zm00001d018842	Inherit from NOG: Tetratricopeptide repeat	0.448751	0.786329	1.04332
Zm00001d016299	Mitochondrial carrier protein	0.18442	0.69842	1.04211
Zm00001d034803	RAB	0.490122	0.59624	1.04138
Zm00001d017876	CRAL/TRIO, N-terminal domain	-0.0497078	0.861407	1.04093
Zm00001d003220	Inherit from lilNOG: ATP GTP binding protein	0.0962094	0.71917	1.04073
Zm00001d047969	Protein of unknown function (DUF1423)	0.369248	0.787944	1.04051
Zm00001d013862	cytochrome P450	-0.00792186	0.783481	1.03954
Zm00001d010759	VQ motif	-0.0231406	0.670721	1.03944
Zm00001d005140	Mnd1 family	-0.00810994	0.712236	1.03932
Zm00001d012428	Inherit from lilNOG: expressed protein	-0.211718	0.795725	1.0391
Zm00001d035925	Catalyzes the oxidative decarboxylation of 6- phosphogluconate to ribulose 5-phosphate and CO(2), with concomitant reduction of NADP to NADPH (By similarity)	-0.199967	0.884032	1.03786
Zm00001d047536	Inherit from lilNOG: expressed protein	0.253248	0.834013	1.03745
Zm00001d025025	Electron transfer flavoprotein subunit beta	0.167039	0.692749	1.03702
Zm00001d021829	STYKc	0.201741	0.149199	1.03664
Zm00001d047758	Mitogen-activated protein kinase	0.220824	0.902006	1.03659
Zm00001d033777	STYKc	0.098543	0.585517	1.03658
Zm00001d005818	Aldehyde dehydrogenase family 7 member	0.269539	0.667863	1.03549
Zm00001d053394	0	0.429943	0.725095	1.03528
Zm00001d012052	ATP binding RNA binding double-stranded DNA binding single-stranded DNA binding	-0.0538036	0.960638	1.03354
Zm00001d008587	Peptidase C26	0.654842	0.719849	1.03313
Zm00001d044274	dDENN domain	0.435595	0.981279	1.03307
Zm00001d016009	Serine Threonine protein kinase	-0.414572	0.461555	1.03269
Zm00001d005006	Triose-phosphate Transporter family	0.223229	0.781511	1.03208
Zm00001d005062	PA domain	0.456522	0.990097	1.0313
Zm00001d034494	Protein of unknown function (DUF569)	0.196704	0.576313	1.03129
Zm00001d006109	Protein of unknown function (DUF667)	-0.13552	0.526616	1.03126
Zm00001d043382	Aspartate aminotransferase	0.153329	0.629149	1.03071
Zm00001d045309	Inherit from strNOG: expressed protein	0.446894	0.796872	1.02983
Zm00001d017791	CYTH domain	-0.0124166	0.848689	1.02966
Zm00001d010700	serine threonine-protein kinase	0.176557	0.941721	1.02947
Zm00001d026103	Spc97 / Spc98 family	-0.0152622	0.81411	1.02931
Zm00001d031802	Male sterility protein	0.0450612	0.772299	1.02923
Zm00001d042643	Sad1 / UNC-like C-terminal	-0.0300726	0.540088	1.02919
Zm00001d039963	Calmodulin binding protein-like	0.509187	0.673934	1.02896
Zm00001d005315	C2	-0.213354	0.462994	1.02893
Zm00001d010190	Aminotransferase class I and II	0.00799672	0.831962	1.0282
Zm00001d044517	0	0.272427	0.935542	1.02774
Zm00001d038196	beta-hexosaminidase	-0.0530063	0.404826	1.02569
Zm00001d008961	0	-0.235982	0.485785	1.02483
Zm00001d022037	0	0.181841	0.904539	1.02436
Zm00001d006512	Endoplasmic reticulum vesicle transporter	0.173543	0.836228	1.02368
Zm00001d036016	C2	-0.196877	0.828773	1.02368
Zm00001d034823	Tubulin, gamma complex associated protein	0.0259127	0.963036	1.02188
Zm00001d054088	G_alpha	0.7652	0.863432	1.02144
Zm00001d030856	cytochrome P450	0.259854	0.520589	1.02027
Zm00001d006040	Hydroxymethylglutaryl-coenzyme A reductase	0.139583	0.4953	1.01998
Zm00001d039361	Phosphoglucomutase/phosphomannomutase, C-terminal domain	0.213641	0.804793	1.0197
Zm00001d024940	RING	0.359272	0.611319	1.01886
Zm00001d002941	UAA transporter family	0.253597	0.787369	1.0188
Zm00001d018119	Helix-loop-helix DNA-binding domain	0.409183	-0.0731798	1.01858
Zm00001d028713	UAA transporter family	-0.0755329	0.8504	1.0178
Zm00001d012446	V-type ATPase 116kDa subunit family	0.209974	0.950441	1.01721
Zm00001d030132	ligase activity	0.456265	0.969423	1.01702
Zm00001d006328	Endomembrane protein 70	0.147951	0.90132	1.01666
Zm00001d044841	Glutaredoxin	-0.358402	0.649678	1.01612
Zm00001d016640	staphylococcal nuclease domain-containing protein	0.0779264	0.96871	1.01455
Zm00001d035183	Actin	-0.0137194	0.802753	1.01455
Zm00001d034885	ArfGap	0.313222	0.903564	1.01442
Zm00001d032327	B561	-0.046909	0.71724	1.0143
Zm00001d014435	Sugar (and other) transporter	0.189881	0.689336	1.01423
Zm00001d034829	Pirin C-terminal cupin domain	0.00909416	0.61899	1.01378
Zm00001d016918	ubiquitin carboxyl-terminal hydrolase	0.391424	0.992525	1.01343
Zm00001d019093	member RAS oncogene family	0.0377959	0.630589	1.01185
Zm00001d029193	Multicopper oxidase	0.283279	0.765983	1.01177
Zm00001d004012	GED	0.454172	0.959816	1.01123
Zm00001d033278	KIP1-like protein	0.0213696	0.703225	1.01049
Zm00001d010308	gibberellin receptor	0.382131	0.687678	1.0104
Zm00001d007185	0	0.306038	0.932551	1.00985
Zm00001d037687	May be involved in the degradation process of specific misfolded endoplasmic reticulum (ER) luminal proteins	0.520964	0.756929	1.00949
Zm00001d029402	HLH	-0.180857	0.740062	1.00934
Zm00001d002610	cytochrome P450	-0.114967	0.716316	1.0087
Zm00001d021120	Functions as a nucleotide exchange factor (NEF) for Hsp70 chaperones which accelerates the release of ADP. Required for fully efficient Hsp70-mediated folding of proteins (By similarity)	0.148075	0.551768	1.00839
Zm00001d020343	AMP-binding enzyme	0.0370727	0.955148	1.00834
Zm00001d011099	Catalyzes the S-methylmethionine (SMM) biosynthesis from adenosyl-L-homocysteine (AdoMet) and methionine. SMM biosynthesis (by MMT1) and degradation (by HMT-1, HMT-2 and HMT-3) constitute the SMM cycle in plants, which is probably required to achieve short term control of AdoMet level. Also able to catalyze the selenium-methylmethionine (SeMM) from AdoMet and selenium- methionine (SeMet). May pla…	0.348895	0.939889	1.00829
Zm00001d030953	Protein of unknown function (DUF3633)	-0.0205556	0.765612	1.00759
Zm00001d030790	Glycosyl transferase family 8	0.495293	0.83616	1.00709
Zm00001d038752	DNA polymerase III subunits gamma and tau domain III	0.284873	0.446123	1.00685
Zm00001d016990	Phosphatidylinositolglycan class N (PIG-N)	0.501082	0.922122	1.00657
Zm00001d013529	POT family	-0.239171	-0.982212	-1.32918
Zm00001d015550	0	0.371287	0.947687	1.0063
Zm00001d025983	Amino acid permease	-0.0753844	0.538802	1.00528
Zm00001d013810	MatE	0.499896	0.705232	1.00441
Zm00001d047977	Transmembrane 9 superfamily protein member 1	0.0148642	0.870738	1.00302
Zm00001d037815	HELICc2	0.00815723	0.939698	1.00208
Zm00001d005370	Mannosyltransferase (PIG-M)	0.129884	0.837072	1.00188
Zm00001d037211	ANX	0.0479685	0.795427	1.00147
Zm00001d008379	cysteine synthase	0.30383	0.921834	1.00147
Zm00001d052213	Pfam:DUF248	-0.137791	-0.451457	-1.00071
Zm00001d027544	Ankyrin Repeat Protein	-0.18638	-0.844989	-1.00098
Zm00001d015463	Domain of unknown function (DUF588)	-0.398165	-0.860424	-1.00162
Zm00001d034900	Inherit from strNOG: PGR5-like protein 1A	-0.240796	-0.668474	-1.00186
Zm00001d043923	serine threonine-protein kinase	0.482942	-0.345462	-1.00223
Zm00001d023699	The glycine cleavage system catalyzes the degradation of glycine. The H protein shuttles the methylamine group of glycine from the P protein to the T protein (By similarity)	-0.382167	-0.786184	-1.00305
Zm00001d016008	VHS domain	-0.188402	-0.782686	-1.00317
Zm00001d049203	PPR repeat	-0.248837	-0.668022	-1.00322
Zm00001d029502	glucose-6-phosphate 1-dehydrogenase	-0.201189	-0.853937	-1.28313
Zm00001d026668	Receptor protein kinase	-0.191356	-0.642352	-1.00407
Zm00001d031958	Inosine-uridine preferring nucleoside hydrolase	-0.25944	-0.544102	-1.00436
Zm00001d019479	Granule-bound starch synthase	-0.316733	-0.812954	-1.00477
Zm00001d030103	Xyloglucan endo-transglycosylase (XET) C-terminus	-0.348027	-0.941687	-1.00482
Zm00001d021291	REC	-0.129547	-0.157174	-1.00506
Zm00001d027416	HemN C-terminal domain	-0.164696	-0.119023	-1.00531
Zm00001d040777	0	-0.300215	-0.0160411	-1.00546
Zm00001d003961	Protein of unknown function (DUF3339)	-0.107203	-0.89977	-1.00551
Zm00001d021026	RmlD substrate binding domain	-0.139896	-0.738431	-1.00557
Zm00001d025656	PPR repeat	-0.207316	-0.50625	-1.00584
Zm00001d002523	Protein of unknown function (DUF581)	-0.125038	-0.0919639	-1.00639
Zm00001d012774	STYKc	-0.131753	-0.512004	-1.00697
Zm00001d041577	0	-0.00500385	-0.588493	-1.00726
Zm00001d032156	Fatty acid desaturase	-0.382386	-0.931335	-1.00764
Zm00001d004489	Protein of unknown function (DUF561)	-0.275808	-0.654453	-1.00847
Zm00001d007639	AIG1 family	0.0337272	-0.521311	-1.00864
Zm00001d006520	Bifunctional serine threonine kinase and phosphorylase involved in the dark light-mediated regulation of PPDK by catalyzing its phosphorylation dephosphorylation. Dark light- induced changes in stromal concentrations of the competing ADP and Pi substrates govern the direction of the reaction. In the dark, phosphorylates the catalytic intermediate of PPDK (PPDK-HisP), inactivating it. Light exposu…	-0.04785	-0.684138	-1.00894
Zm00001d018891	3' exoribonuclease family, domain 2	0.123213	-0.46528	-1.00939
Zm00001d007201	Zinc finger, C3HC4 type (RING finger)	0.307975	-0.561246	-1.0095
Zm00001d012895	0	-0.154611	-0.776303	-1.00982
Zm00001d011450	STYKc	-0.29555	-0.992373	-1.01122
Zm00001d047990	STYKc	-0.238635	-0.985009	-1.01187
Zm00001d004977	Probably involved in the transfer of reducing equivalents from stroma to thylakoid lumen and required for the biogenesis of the plastid cytochrome b6f complex (By similarity)	-0.134163	-0.669786	-1.01218
Zm00001d049688	0	-0.0983802	-0.659137	-1.01271
Zm00001d018390	RING	-0.537398	-0.72498	-1.01375
Zm00001d021295	DNA photolyase	-0.021136	-0.553795	-1.01378
Zm00001d020519	0	-0.261559	-0.981137	-1.01422
Zm00001d022403	Glutaredoxin	-0.327154	-0.966924	-1.01442
Zm00001d031871	ABC transporter transmembrane region	0.383581	-0.593131	-1.01679
Zm00001d018488	Cytochrome P450	0.0462976	-0.803088	-1.01711
Zm00001d025610	Uncharacterized conserved protein (DUF2358)	-0.1803	-0.668701	-1.01723
Zm00001d048717	PCRF	-0.181524	-0.657379	-1.01764
Zm00001d006700	mTERF	-0.036081	-0.608699	-1.01859
Zm00001d021634	Hsp20/alpha crystallin family	-0.111847	-0.335962	-1.01936
Zm00001d017907	Tic20-like protein	-0.333762	-0.767571	-1.01987
Zm00001d021978	Armadillo/beta-catenin-like repeat	-0.224951	-0.79351	-1.0199
Zm00001d046803	0	-0.115853	-0.886457	-1.02003
Zm00001d036396	RNA pseudouridylate synthase	-0.138094	-0.600659	-1.02017
Zm00001d052007	Vacuolar protein sorting 55	-0.317799	-0.967541	-1.02041
Zm00001d014688	Rhomboid family	-0.32664	-0.753937	-1.02047
Zm00001d009212	Pyridine nucleotide-disulphide oxidoreductase, dimerisation domain	0.035249	-0.607129	-1.02184
Zm00001d014559	EFh	-0.233612	-0.737341	-1.02192
Zm00001d013073	Inherit from lilNOG: bHLH transcription factor	-0.065477	-0.808672	-1.02233
Zm00001d044040	GDSL-like Lipase/Acylhydrolase	0.379908	-0.914644	-1.02356
Zm00001d050173	0	-0.298763	-0.833298	-1.02395
Zm00001d039852	Inner membrane protein albino3	-0.0808013	-0.684576	-1.02417
Zm00001d045544	TCP-1/cpn60 chaperonin family	-0.125467	-0.687121	-1.02423
Zm00001d012238	RNA recognition motif. (a.k.a. RRM, RBD, or RNP domain)	-0.072358	-0.45642	-1.02424
Zm00001d012868	Thi4 family	-0.122475	-0.767093	-1.0248
Zm00001d052630	0	-0.0143978	-0.568381	-1.02509
Zm00001d002624	Inherit from strNOG: F-box protein	-0.158824	-0.839858	-1.02597
Zm00001d046286	0	-0.343892	-0.859084	-1.02648
Zm00001d030398	PPR repeat	-0.22319	-0.575562	-1.02689
Zm00001d028451	Inherit from euNOG: expressed protein	-0.239004	-0.97744	-1.02755
Zm00001d040614	Protein of unknown function (DUF3675)	-0.021226	-0.979213	-1.02769
Zm00001d042057	Phosphoesterase family	-0.128324	-0.767151	-1.0281
Zm00001d012141	0	0.176084	-0.489814	-1.02877
Zm00001d051238	ferredoxin-thioredoxin reductase, variable	-0.277491	-0.757188	-1.02924
Zm00001d013632	NusB family	-0.126807	-0.679981	-1.02984
Zm00001d029499	Histone deacetylase	-0.163882	-0.991093	-1.03027
Zm00001d013367	Tubulin is the major constituent of microtubules. It binds two moles of GTP, one at an exchangeable site on the beta chain and one at a non-exchangeable site on the alpha chain	-0.472582	-0.970172	-1.03037
Zm00001d010387	Aldolase	-0.130615	-0.660473	-1.03123
Zm00001d038485	STYKc	-0.239867	-0.804061	-1.03128
Zm00001d011959	Exostosin family	-0.47947	-0.97748	-1.03233
Zm00001d042841	Major Facilitator Superfamily	-0.342419	-0.826404	-1.03335
Zm00001d021356	0	-0.798256	-0.411013	-1.03351
Zm00001d039319	AIG1 family	-0.190073	-0.961013	-1.03384
Zm00001d028363	Microtubule associated protein (MAP65/ASE1 family)	0.0124597	-0.956766	-1.03442
Zm00001d015905	bidirectional sugar transporter	0.0578359	-0.746361	-1.03525
Zm00001d015777	Hsp20/alpha crystallin family	-0.0924852	-0.845612	-1.03725
Zm00001d012439	Core component of nucleosome. Nucleosomes wrap and compact DNA into chromatin, limiting DNA accessibility to the cellular machineries which require DNA as a template. Histones thereby play a central role in transcription regulation, DNA repair, DNA replication and chromosomal stability. DNA accessibility is regulated via a complex set of post-translational modifications of histones, also called h…	-0.2389	-0.763226	-1.03745
Zm00001d041365	Bifunctional nuclease with both RNase and DNase activites. Involved in basal defense response. Participates in abscisic acid-derived callose deposition following infection by a necrotrophic pathogen	0.0388232	-0.090238	-1.03765
Zm00001d042850	RINGv	-0.289668	-0.974832	-1.03779
Zm00001d050026	PhoD-like phosphatase	0.0228582	-0.572883	-1.03918
Zm00001d016361	ZnF_GATA	-0.328093	-0.695995	-1.24217
Zm00001d028092	Cyclin, N-terminal domain	-0.362179	-0.77126	-1.03993
Zm00001d032422	Dormancy/auxin associated protein	-0.0784743	-0.523088	-1.04013
Zm00001d017147	cell division protein FtsK	-0.146539	-0.961625	-1.04017
Zm00001d053281	Nicotianamine aminotransferase	-0.129712	-0.680861	-1.04019
Zm00001d018466	RNA recognition motif. (a.k.a. RRM, RBD, or RNP domain)	-0.390521	-0.859442	-1.04154
Zm00001d015505	Pfam:DUF149	-0.415961	-0.798031	-1.04161
Zm00001d033497	Plasma-membrane choline transporter	-0.416659	-0.901349	-1.04186
Zm00001d053432	cytochrome b6-f complex iron-sulfur subunit	-0.282519	-0.856176	-1.0422
Zm00001d015519	0	-0.166784	-0.74235	-1.04227
Zm00001d026282	Oxidative-stress-responsive kinase 1 C terminal	-0.408044	-0.846336	-1.04231
Zm00001d047303	RING	-0.245701	-0.797564	-1.04254
Zm00001d021054	Inherit from euNOG: coiled-coil domain containing 84	-0.00792903	-0.528609	-1.04406
Zm00001d039110	Pfam:efhand	-0.0881751	-0.72199	-1.04432
Zm00001d018665	STYKc	0.188865	-0.823813	-1.04455
Zm00001d019759	ACT domain	-0.0407572	-0.975864	-1.04528
Zm00001d041951	Ankyrin repeat	0.0523949	-0.811968	-1.04543
Zm00001d023477	0	-0.402887	-0.899903	-1.04574
Zm00001d038189	FAD binding domain	0.018625	-0.423868	-1.04581
Zm00001d018693	PPR repeat	-0.251677	-0.635518	-1.04599
Zm00001d010703	SCAMP family	-0.443682	-0.923076	-1.04632
Zm00001d040804	Inherit from lilNOG: Protein of unknown function (DUF3493)	-0.127444	-0.599849	-1.04668
Zm00001d037777	Pfam:DUF1234	-0.0262783	-0.670292	-1.04696
Zm00001d019573	Required for the splicing of group IIB introns in chloroplasts. Forms splicing particles with CRS2. Interacts with RNA and confers intron specificity of the splicing particles	-0.190485	-0.742728	-1.04735
Zm00001d030130	LrgB-like family	-0.180111	-0.950323	-1.15318
Zm00001d037794	CRAL/TRIO, N-terminal domain	-0.312964	-0.616967	-1.04752
Zm00001d040780	0	-0.27454	-0.598811	-1.0476
Zm00001d040590	Ectonucleoside triphosphate diphosphohydrolase	0.101698	-0.627893	-1.04846
Zm00001d039460	Translation initiation factor SUI1	-0.150828	-0.822988	-1.04855
Zm00001d000349	The central subunit of the protein translocation channel SecYE. Consists of two halves formed by TMs 1-5 and 6-10. These two domains form a lateral gate at the front which open onto the bilayer between TMs 2 and 7, and are clamped together by SecE at the back. The channel is closed by both a pore ring composed of hydrophobic SecY resides and a short helix (helix 2A) on the extracellular side of t…	-0.17983	-0.759549	-1.04865
Zm00001d013656	Allows the formation of correctly charged Gln-tRNA(Gln) through the transamidation of misacylated Glu-tRNA(Gln) in chloroplasts and mitochondria. The reaction takes place in the presence of glutamine and ATP through an activated gamma-phospho- Glu-tRNA(Gln) (By similarity)	-0.138436	-0.87236	-1.04915
Zm00001d046300	Phosphatidylethanolamine-binding protein	0.327835	-0.861345	-1.0494
Zm00001d027302	Skp1	-0.0981102	-0.82303	-1.0495
Zm00001d002038	sulfate transporter	-0.050537	-0.880768	-1.04955
Zm00001d038127	RING	-0.0936385	-0.784326	-1.04957
Zm00001d015817	ribosomal protein S4	0.006129	-0.504172	-1.05034
Zm00001d051700	zinc finger protein	-0.214886	-0.92519	-1.05051
Zm00001d052796	Is associated with a DNA binding complex that binds to the G box, a well-characterized cis-acting DNA regulatory element found in plant genes (By similarity)	-0.530316	-0.834038	-1.05085
Zm00001d007240	CCT motif	0.0711197	-0.638058	-1.05125
Zm00001d023312	Protein of unknown function (DUF1191)	-0.259175	-0.62178	-1.05236
Zm00001d032777	0	-0.252861	-0.635092	-1.0527
Zm00001d019343	Acetyltransferase (GNAT) family	-0.31103	-0.749417	-1.05276
Zm00001d031636	Protease inhibitor/seed storage/LTP family	-0.595654	-0.858961	-1.05359
Zm00001d034196	ResB-like family	-0.111186	-0.591078	-1.05374
Zm00001d028757	Macro domain	-0.402256	-0.90506	-1.0546
Zm00001d013135	Ribose 5-phosphate isomerase A (phosphoriboisomerase A)	-0.308737	-0.9273	-1.05534
Zm00001d035052	0	-0.328886	-0.789283	-1.05554
Zm00001d031860	Coenzyme F420 hydrogenase/dehydrogenase, beta subunit N-term	0.116971	-0.601464	-1.05577
Zm00001d030930	#N/A	0.673545	0.0358695	-1.05587
Zm00001d050333	Inherit from NOG: fad dependent oxidoreductase	0.0723443	-0.607342	-1.05629
Zm00001d042363	zinc finger CCCH domain-containing protein	-0.537202	-0.832679	-1.05659
Zm00001d020460	ZF-HD protein dimerisation region	-0.104934	-0.792103	-1.05703
Zm00001d011876	Ferredoxin-dependent bilin reductase	-0.129954	-0.6174	-1.05778
Zm00001d029892	Matrixin	0.164928	-0.660152	-1.0586
Zm00001d004978	Saccharopine dehydrogenase	-0.0604292	-0.704464	-1.05904
Zm00001d027349	PPR repeat	-0.208285	-0.691551	-1.06031
Zm00001d025040	0	0.0213041	-0.98203	-1.0607
Zm00001d013240	Domain of unknown function (DUF3598)	-0.0252099	-0.605224	-1.0615
Zm00001d040775	GATA transcription factor	-0.262379	-0.796133	-1.06162
Zm00001d051125	Leucine rich repeat N-terminal domain	0.110286	-0.404563	-1.06203
Zm00001d025617	Is associated with a DNA binding complex that binds to the G box, a well-characterized cis-acting DNA regulatory element found in plant genes	-0.211654	-0.986086	-1.0623
Zm00001d038835	S1 RNA binding domain	-0.146769	-0.772922	-1.06327
Zm00001d024333	Brain protein	-0.133514	-0.876619	-1.06397
Zm00001d033315	transcription, DNA-dependent	-0.274883	-0.547993	-1.06407
Zm00001d020971	Pfam:DUF143	-0.308477	-0.68409	-1.06434
Zm00001d038274	Inherit from strNOG: expressed protein	-0.193132	-0.325173	-1.06477
Zm00001d022512	Tryptophan/tyrosine permease family	0.0355889	-0.956262	-1.06487
Zm00001d043773	ENTH domain	-0.203789	-0.889378	-1.06547
Zm00001d031441	Helix-loop-helix DNA-binding domain	-0.249106	-0.886036	-1.06548
Zm00001d019125	Domain of unknown function (DUF239)	-0.196285	-0.983071	-1.06589
Zm00001d034007	0	-0.129058	-0.591081	-1.06604
Zm00001d023950	Pfam:DUF579	-0.32023	-0.76285	-1.0664
Zm00001d020431	Transmembrane Fragile-X-F protein	-0.112455	-0.667686	-1.06651
Zm00001d012083	Uncharacterized conserved protein (DUF2358)	-0.264845	-0.90895	-1.06676
Zm00001d031602	uridine kinase	-0.176232	-0.997139	-1.06705
Zm00001d046802	serine threonine-protein kinase	-0.197247	-0.69157	-1.06771
Zm00001d012466	OPT oligopeptide transporter protein	-0.290116	-0.779504	-1.06791
Zm00001d008815	serine threonine-protein kinase	-0.131159	-0.828264	-1.0682
Zm00001d028338	0	-0.200197	-0.772965	-1.06884
Zm00001d043110	Glycosyl hydrolase family 1	0.00436454	-0.624613	-1.06887
Zm00001d037265	GDP-fucose protein O-fucosyltransferase	-0.0904419	-0.812886	-1.06893
Zm00001d034862	WD domain, G-beta repeat	-0.312329	-0.454846	-1.06901
Zm00001d053807	porphobilinogen deaminase	-0.219032	-0.802511	-1.06934
Zm00001d050393	ATP-dependent Clp protease adaptor protein ClpS containing protein	-0.301522	-0.936349	-1.06997
Zm00001d047307	PPR repeat	0.0611605	-0.517969	-1.07011
Zm00001d045589	GRAS domain family	-0.429929	-0.787906	-1.07072
Zm00001d003966	0	-0.27798	-0.735698	-1.07077
Zm00001d041782	Plant-specific domain TIGR01627 family protein	-0.12472	-0.710049	-1.07214
Zm00001d045451	Transketolase, thiamine diphosphate binding domain	-0.27801	-0.713357	-1.07224
Zm00001d007774	PPR repeat	-0.0543878	-0.707978	-1.07269
Zm00001d029444	Late embryogenesis abundant protein	-0.405497	-0.961413	-1.07327
Zm00001d002136	Protein of unknown function, DUF617	0.627065	-0.26646	-1.07348
Zm00001d014456	Glutamate-gated receptor that probably acts as non- selective cation channel (By similarity)	0.210769	-0.456096	-1.07353
Zm00001d045144	0	-0.247768	-0.817606	-1.07369
Zm00001d002429	#N/A	-0.170888	-0.985175	-1.07553
Zm00001d014294	ATP-grasp domain	0.0604707	-0.63777	-1.07572
Zm00001d039456	RAP domain	-0.151261	-0.615997	-1.07602
Zm00001d027541	glutathione s-transferase	-0.303668	-0.754789	-1.07605
Zm00001d023799	0	-0.746974	-0.805836	-1.07654
Zm00001d043165	UDP-glucoronosyl and UDP-glucosyl transferase	-0.598388	-0.714414	-1.07687
Zm00001d047680	Calmodulin binding protein-like	-0.406956	-1.30502	-1.6583
Zm00001d009354	3-ketoacyl-coa synthase	0.0140082	-0.435194	-1.07706
Zm00001d023924	NB-ARC domain	0.056541	-0.451392	-1.07745
Zm00001d004439	ZnF_C2H2	-0.0817013	-0.65917	-1.07792
Zm00001d025850	Plant protein of unknown function	-0.0571434	-0.650734	-1.07927
Zm00001d022236	3' exoribonuclease family, domain 2	-0.147254	-0.660096	-1.0808
Zm00001d043191	Inherit from KOG: MORC family CW-type zinc finger	0.385815	-0.593126	-1.08106
Zm00001d017019	Heavy-metal-associated domain	-0.729052	-0.466484	-1.08137
Zm00001d018792	0	-0.216392	-0.508679	-1.08165
Zm00001d033111	Possible lysine decarboxylase	-0.314917	-0.457396	-1.08173
Zm00001d014597	0	-0.40071	-0.637575	-1.08205
Zm00001d039314	Pfam:C4dic_mal_tran	-0.374863	-0.423047	-1.08231
Zm00001d023583	Dynamin family	0.170163	-0.584166	-1.08244
Zm00001d018030	0	-0.13712	-0.826545	-1.08341
Zm00001d009983	0	-0.122661	-0.62554	-1.08455
Zm00001d040160	STYKc	-0.423349	-0.649357	-1.08472
Zm00001d003534	PPR repeat	-0.39778	-0.81707	-1.08562
Zm00001d009608	3-ketoacyl-CoA synthase	-0.0309589	-0.659999	-1.08569
Zm00001d033794	Microtubule associated protein (MAP65/ASE1 family)	-0.0225896	-0.423413	-1.08588
Zm00001d005047	Protein of unknown function (DUF1191)	-0.0708484	-0.960282	-1.08643
Zm00001d033077	zinc metalloprotease	-0.165301	-0.750683	-1.08689
Zm00001d020457	P-type R2R3 Myb protein	0.0276974	-0.633804	-1.08805
Zm00001d014919	D-isomer specific 2-hydroxyacid dehydrogenase, catalytic domain	-0.242545	-0.85203	-1.08911
Zm00001d018077	Peptidyl-prolyl cis-trans isomerase	-0.305947	-0.811344	-1.09005
Zm00001d026625	Protein of unknown function (DUF1218)	-0.157824	-0.868147	-1.09079
Zm00001d016885	Protein of unknown function (DUF3537)	-0.222719	-0.80472	-1.09193
Zm00001d007183	Inherit from strNOG: Component of the Mediator complex, a coactivator involved in the regulated transcription of nearly all RNA polymerase II-dependent genes. Mediator functions as a bridge to convey information from gene-specific regulatory proteins to the basal RNA polymerase II transcription machinery. The Mediator complex, having a compact conformation in its free form, is recruited to promot…	-0.447772	-0.983154	-1.09202
Zm00001d020610	0	-0.230265	-0.866945	-1.09206
Zm00001d017859	Rho GDP dissociation inhibitor (GDI)	-0.218415	-0.554207	-1.09226
Zm00001d014899	0	-0.164611	-0.650732	-1.09252
Zm00001d041595	Ribosomal protein S6 containing protein	-0.14716	-0.673513	-1.09261
Zm00001d041214	plasma membrane	-0.183652	-0.783312	-1.09299
Zm00001d048635	Inherit from KOG: resistance protein	0.00548179	-0.805797	-1.09302
Zm00001d003846	SAM domain (Sterile alpha motif)	-0.3991	-0.722809	-1.09308
Zm00001d018787	DEAD/DEAH box helicase	-0.0532671	-0.743976	-1.09373
Zm00001d049713	STYKc	-0.0852154	-0.819834	-1.0954
Zm00001d006327	UAA transporter family	0.0834049	-0.466509	-1.09544
Zm00001d027322	Pfam:DUF827	-0.137816	-0.985923	-1.09552
Zm00001d045373	Domain of unknown function (DUF1995)	-0.222983	-0.809236	-1.09597
Zm00001d019060	Dehydrogenase E1 component	-0.926422	0.888403	-1.09618
Zm00001d024804	Inherit from lilNOG: expressed protein	-0.0916263	-0.925788	-1.09657
Zm00001d049584	0	-0.334777	-0.962084	-1.09828
Zm00001d047501	FAD binding domain of DNA photolyase	-0.16528	-0.58688	-1.09889
Zm00001d040130	Protein TOO MANY	-0.671346	-0.678128	-1.09895
Zm00001d021310	triosephosphate isomerase	-0.335455	-0.898154	-1.09905
Zm00001d037860	N2,N2-dimethylguanosine tRNA methyltransferase	-0.0341184	-0.71973	-1.09923
Zm00001d038163	Pyruvate phosphate dikinase	-0.11595	-0.683232	-1.10183
Zm00001d053513	UDP-glucoronosyl and UDP-glucosyl transferase	-0.406825	-0.853416	-1.10235
Zm00001d040656	Sugar efflux transporter for intercellular exchange	0.0480055	-0.930043	-1.10592
Zm00001d003866	0	-0.0865152	-0.771966	-1.10607
Zm00001d005170	0	-0.215383	-0.880319	-1.10607
Zm00001d035664	Tim17/Tim22/Tim23/Pmp24 family	-0.170433	-0.843928	-1.10688
Zm00001d003425	0	-0.275418	-0.714952	-1.1069
Zm00001d051062	Essential component of the PAM complex, a complex required for the translocation of transit peptide-containing proteins from the inner membrane into the mitochondrial matrix in an ATP-dependent manner (By similarity)	-0.289067	-0.779528	-1.10721
Zm00001d010172	Fructose-1-6-bisphosphatase	-0.291946	-0.666029	-1.10728
Zm00001d044136	Acyltransferase	-0.0278995	-0.750968	-1.10898
Zm00001d039029	Protein of unknown function (DUF561)	0.00741603	-0.525835	-1.10908
Zm00001d050150	Domain of unknown function (DUF1995)	-0.0544972	-0.782137	-1.19102
Zm00001d024246	NB-ARC domain containing protein	0.288644	-0.425024	-1.1108
Zm00001d028697	PPR repeat	-0.177694	-0.936344	-1.11255
Zm00001d007328	ABC transporter	-0.190231	-0.760084	-1.11279
Zm00001d016501	Ubox	-0.136042	-0.953792	-1.11281
Zm00001d051615	Legume lectin domain	0.538188	-0.861749	-1.11289
Zm00001d012029	Conserved hypothetical protein 95	-0.0407912	-0.662986	-1.11308
Zm00001d049743	mTERF	-0.124703	-0.761982	-1.11415
Zm00001d012708	PPR repeat	-0.370745	-0.891066	-1.11424
Zm00001d035211	Copine	-0.193068	-0.810505	-1.11461
Zm00001d023929	Sodium:sulfate symporter transmembrane region	-0.242798	-0.712994	-1.11494
Zm00001d039006	Auxin response factor	-0.28471	-0.949309	-1.1151
Zm00001d045570	PGAM	-0.315614	-0.753868	-1.11628
Zm00001d031874	#N/A	-0.195823	-0.285917	-1.11732
Zm00001d039678	Leucine rich repeat N-terminal domain	-0.296118	-0.978859	-1.11744
Zm00001d014737	Prephenate dehydrogenase	0.0440046	-0.741576	-1.11786
Zm00001d049308	0	-0.291561	-0.951712	-1.11989
Zm00001d047566	Mitochondrial import receptor subunit TOM40	-0.395413	-0.486884	-1.12011
Zm00001d015451	SBP domain	-0.570087	-0.621528	-1.12024
Zm00001d049449	XRN 5'-3' exonuclease N-terminus	0.419166	-0.275999	-1.12176
Zm00001d002822	Elongation factor	-0.195517	-0.970156	-1.12229
Zm00001d044447	Endonuclease/Exonuclease/phosphatase family	-0.302555	-0.210065	-1.12279
Zm00001d033317	Part of the twin-arginine translocation (Tat) system that transports large folded proteins containing a characteristic twin-arginine motif in their signal peptide across the thylakoid membrane. Involved in delta pH-dependent protein transport required for chloroplast development, especially thylakoid membrane formation. TATC and TATB mediate precursor recognition, whereas TATA facilitates translo…	-0.320244	-0.802607	-1.12327
Zm00001d011819	chlorophyllide a oxygenase	0.0456397	-0.768113	-1.12375
Zm00001d021971	0	0.31526	-1.0624	-1.12395
Zm00001d021304	Glycosyl hydrolase family 9	-0.26843	-0.865156	-1.12405
Zm00001d028071	Erv1 / Alr family	-0.288331	-0.93589	-1.1245
Zm00001d037828	GDSL-like Lipase/Acylhydrolase	-0.471235	-0.867138	-1.12489
Zm00001d006049	Integral membrane protein DUF106	0.114359	-0.112035	-1.12496
Zm00001d053962	Ankyrin Repeat Protein	-0.29938	-0.784535	-1.1252
Zm00001d002147	Pfam:Alum_res	-0.194842	-0.802959	-1.1255
Zm00001d037337	ribonucleoside-diphosphate reductase small	-0.20443	-0.939337	-1.12564
Zm00001d011362	PsbP	-0.12703	-0.718042	-1.12662
Zm00001d007026	RNA exonuclease	0.179028	-0.74019	-1.12663
Zm00001d010248	Uncharacterized ACR, COG1678	-0.213257	-0.868642	-1.12727
Zm00001d025204	pyridine nucleotide-disulphide oxidoreductase domain 2	-0.095988	-0.485399	-1.12752
Zm00001d013399	Myb-like DNA-binding domain	-0.397417	-0.706403	-1.12774
Zm00001d017085	Glycosyltransferase family 17	-0.424974	-0.994151	-1.12841
Zm00001d009928	PsbP	-0.19187	-0.624542	-1.12902
Zm00001d047201	Serine carboxypeptidase	-0.42632	-0.721696	-1.12955
Zm00001d033606	Pfam:Yippee	-0.0127838	-0.848998	-1.12964
Zm00001d045605	Glycyl-tRNA synthetase alpha subunit	0.301275	-0.28454	-1.12993
Zm00001d034401	Peptidase family M50	-0.0884885	-0.753048	-1.13021
Zm00001d036008	S_TKc	-0.0890912	-0.803391	-1.1305
Zm00001d028414	ATP-dependent Clp protease ATP-binding subunit	-0.147667	-0.71715	-1.13056
Zm00001d019776	#N/A	0.0686726	-0.147575	-1.13073
Zm00001d045030	0	0.338687	-0.643222	-1.13223
Zm00001d052895	0	-0.254643	-0.798593	-1.13344
Zm00001d048311	solute carrier family 45 member	0.0504938	-0.403553	-1.13387
Zm00001d018375	Type III restriction enzyme, res subunit	0.0616636	-0.757912	-1.13495
Zm00001d033872	Inherit from COG: Membrane-associated zinc metalloprotease	-0.644934	-0.891551	-1.13502
Zm00001d004672	TLD	-0.183647	-0.819659	-1.13537
Zm00001d008497	Anticodon-binding domain of tRNA	-0.00933072	-0.713095	-1.13561
Zm00001d005950	Sodium:sulfate symporter transmembrane region	-0.251331	-0.567548	-1.13585
Zm00001d026448	AP2	-0.468762	-0.963856	-1.13759
Zm00001d029822	Cytochrome P450	-0.112193	-0.723831	-1.13885
Zm00001d053652	Peptidyl-prolyl cis-trans isomerase	-0.0655568	-0.834839	-1.13917
Zm00001d030688	Shikimate kinase	-0.205247	-0.842528	-1.14041
Zm00001d013455	Peptidyl-prolyl cis-trans isomerase	-0.387291	-0.858657	-1.14043
Zm00001d003255	Myb-like DNA-binding domain	-0.181499	-0.708071	-1.14069
Zm00001d044525	PP2Cc	-0.307146	-0.930332	-1.1417
Zm00001d053166	Auxin response factor	-0.134768	-0.877785	-1.14179
Zm00001d011210	U-box domain-containing protein	-0.176079	-0.77165	-1.14206
Zm00001d013551	Inherit from strNOG: glycine-rich protein	-0.18227	-0.747368	-1.14263
Zm00001d021507	tRNA synthetases class II (D, K and N)	-0.200108	-0.875718	-1.14372
Zm00001d015945	0	-0.292171	-0.485548	-1.14455
Zm00001d017982	DSHCT (NUC185) domain	0.0737509	-0.438421	-1.14558
Zm00001d020645	NDH shuttles electrons from NAD(P)H plastoquinone, via FMN and iron-sulfur (Fe-S) centers, to quinones in the photosynthetic chain and possibly in a chloroplast respiratory chain. The immediate electron acceptor for the enzyme in this species is believed to be plastoquinone. Couples the redox reaction to proton translocation, and thus conserves the redox energy in a proton gradient (By similarity)	-0.74677	-0.90803	-1.14598
Zm00001d027332	7 kDa lipid transfer protein	-0.680592	-0.893085	-1.14658
Zm00001d009677	PPR repeat	-0.217083	-0.847727	-1.14683
Zm00001d012481	Myb-like DNA-binding domain	0.109408	-0.991506	-1.14699
Zm00001d042978	PPR repeat	0.040416	-0.623367	-1.14745
Zm00001d006014	0	-0.0787524	-0.946462	-1.14773
Zm00001d024201	Inherit from KOG: transposon protein	0.0670498	-0.982266	-1.1478
Zm00001d043524	X8 domain	-0.511257	-0.953898	-1.14789
Zm00001d017812	Anion-transporting ATPase	-0.313307	-0.772202	-1.14869
Zm00001d029061	PPR repeat	-0.29206	-0.900076	-1.14917
Zm00001d026244	Inherit from COG: polyamine binding	-0.172161	-0.630833	-1.14938
Zm00001d047935	dihydrodipicolinate reductase	-0.0378296	-0.602298	-1.14971
Zm00001d044920	Pyridine nucleotide-disulphide oxidoreductase	0.0536061	-0.534564	-1.15035
Zm00001d026454	0	-0.397555	-0.970502	-1.15055
Zm00001d010523	Catalyzes the final step of sucrose synthesis	-0.302395	-0.836209	-1.15068
Zm00001d013365	SOUL heme-binding protein	-0.267499	-0.875298	-1.15081
Zm00001d039745	phosphatase 2C	-0.209189	-0.902439	-1.15084
Zm00001d045175	Inactive receptor kinase	0.234405	-0.870717	-1.15179
Zm00001d001860	haloacid dehalogenase-like hydrolase	-0.342469	-0.808998	-1.15447
Zm00001d016331	Serine Threonine protein kinase	-0.00549574	-0.705012	-1.15454
Zm00001d013706	Single-strand binding protein family	-0.259243	-0.839357	-1.15644
Zm00001d048135	0	-0.0750403	-0.719451	-1.15646
Zm00001d035081	0	-0.492835	-0.722893	-1.15653
Zm00001d042848	Multicopper oxidase	-0.289063	-0.995719	-1.15684
Zm00001d049138	ATP-dependent protease La (LON) domain	-0.220475	-0.823759	-1.15697
Zm00001d052475	cytochrome P450	-0.234207	-0.90742	-1.15718
Zm00001d005834	Mitochondrial carrier protein	-0.0164061	-0.969858	-1.15825
Zm00001d027339	Translation initiation factor 1A / IF-1	-0.4268	-0.982949	-1.15895
Zm00001d031439	SpoU rRNA Methylase family	-0.310425	-0.841188	-1.16004
Zm00001d022468	Inherit from euNOG: helicase-like protein	0.0535617	-0.553604	-1.16054
Zm00001d026632	Pfam:DUF3711	0.129158	-0.750489	-1.16136
Zm00001d011709	ubiE/COQ5 methyltransferase family	-0.0790105	-0.946629	-1.16143
Zm00001d028799	CASP-like protein	-0.207479	-0.469637	-1.16191
Zm00001d043201	0	-0.105972	-0.910794	-1.16297
Zm00001d026548	MyTH4 domain	-0.0685516	-0.828767	-1.16396
Zm00001d020604	HtrA serine peptidase	0.218687	-0.388042	-1.16461
Zm00001d007200	0	0.0650373	-0.618593	-1.16464
Zm00001d021060	0	-0.214564	-0.881905	-1.16528
Zm00001d031963	Low molecular weight protein-tyrosine-phosphatase	-0.400483	-0.956311	-1.16615
Zm00001d006467	Phosphoadenosine phosphosulfate reductase family	-0.604796	-0.970061	-1.16714
Zm00001d034896	sucrose nonfermenting 4-like	-0.279347	-0.839812	-1.16722
Zm00001d047939	thaumatin-like protein	0.255863	-0.775145	-1.16742
Zm00001d006159	Protein of unknown function (DUF2499)	-0.183361	-0.694228	-1.16771
Zm00001d024220	HLH	0.0782928	-0.681547	-1.17
Zm00001d040163	1-deoxy-D-xylulose 5-phosphate reductoisomerase	-0.0673174	-0.904094	-1.17015
Zm00001d019344	0	-0.143911	-0.882371	-1.17015
Zm00001d002353	Transferase family	-0.293354	-0.92322	-1.17038
Zm00001d002572	Ubiquitin-conjugating enzyme	-0.297709	-0.732237	-1.17056
Zm00001d013042	Plant protein of unknown function (DUF868)	-0.505933	-0.685478	-1.17114
Zm00001d030109	Shikimate kinase	-0.0851697	-0.694202	-1.1713
Zm00001d018130	0	-0.29305	-0.99193	-1.17159
Zm00001d007921	NmrA-like family	-0.0809766	-0.859216	-1.17183
Zm00001d038018	Glutaredoxin	-0.553296	-0.927824	-1.17294
Zm00001d003104	Inherit from strNOG: leucine-rich repeat family protein	0.11039	0.0229812	-1.17298
Zm00001d027450	D-isomer specific 2-hydroxyacid dehydrogenase, NAD binding domain	0.0153744	-0.734353	-1.1739
Zm00001d023313	NPH3 family	-0.599175	-0.83768	-1.17427
Zm00001d008330	light chain	-0.290404	-0.949216	-1.17544
Zm00001d043325	0	0.0738929	-0.544253	-1.17549
Zm00001d024037	Glycosyl hydrolase family 1	-0.188832	-0.691648	-1.17655
Zm00001d039987	Protein of unknown function (DUF3326)	-0.231207	-0.749076	-1.17682
Zm00001d013534	2Fe-2S iron-sulfur cluster binding domain	-0.234382	-0.879453	-1.17802
Zm00001d016690	PPR repeat	-0.0352821	-0.640552	-1.17964
Zm00001d012731	auxin response factor	0.152419	-0.701436	-1.1797
Zm00001d006657	UbiA prenyltransferase family	-0.238817	-0.77972	-1.18074
Zm00001d034715	Pterin 4 alpha carbinolamine dehydratase	-0.358782	-0.863812	-1.18084
Zm00001d020344	Protein of unknown function (DUF3353)	-0.286104	-0.778056	-1.18102
Zm00001d032172	Phosphofructokinase	-0.365136	-0.788094	-1.18103
Zm00001d029387	Caspase domain	0.146243	-0.994426	-1.18161
Zm00001d004392	Inherit from strNOG: Thylakoid lumenal 15.0 kDa protein 2	0.0577808	-0.76026	-1.18218
Zm00001d033718	Glycolipid transfer protein (GLTP)	-0.166619	-0.882581	-1.18347
Zm00001d034561	0	-0.276877	-0.863414	-1.18364
Zm00001d021532	RING	-0.220141	-0.983067	-1.18433
Zm00001d033338	oxidoreductase, aldo keto reductase family protein	-0.0191249	-0.831541	-1.18439
Zm00001d006833	Protein of unknown function (DUF2996)	-0.500528	-0.716364	-1.18444
Zm00001d004443	Alcohol dehydrogenase GroES-like domain	-0.118597	-0.682182	-1.18447
Zm00001d011780	Elp3	-0.182305	-0.76178	-1.18569
Zm00001d018241	Methylpurine-DNA glycosylase (MPG)	-0.378956	-0.807817	-1.18591
Zm00001d003304	BowB	-0.116141	-0.734191	-1.18607
Zm00001d000143	Protein of unknown function (DUF1336)	0.200082	-0.73046	-1.18616
Zm00001d035575	sphingosine kinase	-0.0820267	-0.453343	-1.18616
Zm00001d036524	Kelch motif	-0.01411	-0.765508	-1.1867
Zm00001d041588	PPIases accelerate the folding of proteins	-0.0447042	-0.288486	-1.18689
Zm00001d021518	Peptidyl-prolyl cis-trans isomerase	-0.0845039	-0.731964	-1.18709
Zm00001d023944	PPR repeat	0.265272	-0.491018	-1.18726
Zm00001d041804	glycerol ether metabolic process	-0.396473	-0.946277	-1.18787
Zm00001d029372	Serine carboxypeptidase	-0.254998	-0.568244	-1.18793
Zm00001d008394	Inherit from strNOG: thylakoid lumenal 17.9 kDa protein	-0.168353	-0.730718	-1.18842
Zm00001d051320	alpha/beta hydrolase fold	-0.102309	-0.870182	-1.18876
Zm00001d016144	Chalcone-flavanone isomerase	-0.257425	-0.947131	-1.18958
Zm00001d038980	AUX/IAA family	-0.263148	-0.674262	-1.18978
Zm00001d028153	Chloroplast 30S ribosomal protein S10	-0.135246	-0.847516	-1.19028
Zm00001d033619	Plays an important role in the de novo pathway and in the salvage pathway of purine nucleotide biosynthesis. Catalyzes the first commited step in the biosynthesis of AMP from IMP (By similarity)	-0.125875	-0.785686	-1.1906
Zm00001d018412	Ribosomal protein L9, N-terminal domain	-0.246609	-0.850697	-1.19162
Zm00001d013814	PPR repeat	-0.548387	-0.733921	-1.19385
Zm00001d029645	Sugar (and other) transporter	-0.324146	-0.637734	-1.19434
Zm00001d026111	Domain of unknown function (DUF1785)	0.0382761	-0.779245	-1.19458
Zm00001d023945	S_TKc	0.519128	-0.972506	-1.19472
Zm00001d018614	Glutamate-gated receptor that probably acts as non- selective cation channel (By similarity)	0.105244	-0.602067	-1.19483
Zm00001d006834	0	-0.610379	-0.885118	-1.19502
Zm00001d044242	Transcription factor	0.0853522	-0.558894	-1.21093
Zm00001d025468	PPR repeat	-0.127981	-0.8298	-1.19558
Zm00001d038763	UDP-glucoronosyl and UDP-glucosyl transferase	-0.211094	-0.598602	-1.19572
Zm00001d013759	Cytochrome P450	0.595665	-0.945579	-1.19795
Zm00001d000301	Exo70 exocyst complex subunit	-0.596027	-0.79712	-1.19881
Zm00001d051756	K+ potassium transporter	-0.066473	-0.806592	-1.20035
Zm00001d052329	Expressed protein	-0.247182	-0.807895	-1.20037
Zm00001d038700	Dimerisation domain	0.0129637	-0.0926933	-1.20086
Zm00001d019703	Inherit from strNOG: Citrate transporter	-0.0596125	-0.239009	-1.20097
Zm00001d006879	Zinc finger, C3HC4 type (RING finger)	-0.150995	-0.958278	-1.20146
Zm00001d033213	Core-2/I-Branching enzyme	-0.286872	-0.707915	-1.2018
Zm00001d036496	choline monooxygenase	-0.384726	-0.875342	-1.20218
Zm00001d028471	phosphoenolpyruvate carboxykinase	-0.408763	-0.678903	-1.20224
Zm00001d021961	GDSL-like Lipase/Acylhydrolase	-0.432971	-0.685779	-1.2029
Zm00001d017846	Pfam:hATC	-0.247918	-0.946321	-1.20333
Zm00001d016255	HSF-type DNA-binding	-0.482751	-0.916386	-1.20397
Zm00001d038186	transporter	-0.215229	-0.330467	-1.20404
Zm00001d014224	Mitochondrial carrier protein	-0.150001	-0.866544	-1.20409
Zm00001d032532	glutamyl-tRNA reductase	-0.701059	-0.985895	-1.20449
Zm00001d017659	Ribosomal L18p/L5e family	-0.230554	-0.783883	-1.20486
Zm00001d042673	Glutamine phosphoribosylpyrophosphate amidotransferase	-0.351208	-0.940901	-1.20535
Zm00001d005622	WRKY transcription factor	-0.0649073	-0.74828	-1.20559
Zm00001d022106	Inherit from strNOG: acidic leucine-rich nuclear phosphoprotein 32-related	-0.397084	-0.928978	-1.20569
Zm00001d017671	Ubox	-0.439587	-0.457443	-1.20595
Zm00001d016714	0	-0.147283	-0.859008	-1.20639
Zm00001d028552	F-box and leucine-rich repeat protein	-0.333081	-0.641054	-1.20651
Zm00001d002512	transposon protein	-0.289994	-0.51154	-1.20663
Zm00001d004960	2-isopropylmalate synthase B	-0.058811	-0.741236	-1.20744
Zm00001d008940	SbmA/BacA-like family	-0.134384	-0.862232	-1.20775
Zm00001d051689	BAG domain	-0.167876	-0.888327	-1.20872
Zm00001d027936	This enzyme converts phytoene into zeta-carotene via the intermediary of phytofluene by the symmetrical introduction of two double bonds at the C-11 and C-11' positions of phytoene	-0.0362039	-0.737682	-1.20889
Zm00001d026223	Inherit from lilNOG: seed specific protein Bn15D1B	0.070313	-0.780358	-1.20892
Zm00001d027271	#N/A	-0.133753	-0.431499	-1.20932
Zm00001d048825	Mitochondrial inner membrane protease subunit	-0.405868	-0.977205	-1.20951
Zm00001d045556	Predicted membrane protein (DUF2232)	-0.314522	-0.985298	-1.21
Zm00001d048524	0	-0.202495	-0.794631	-1.21065
Zm00001d015569	pyrophosphate-energized vacuolar membrane proton	-0.24807	-0.70219	-1.21113
Zm00001d048284	YGGT family	-0.386567	-0.90568	-1.21215
Zm00001d041752	Sec7 domain	-0.151332	-0.646897	-1.21278
Zm00001d043880	0	-0.104137	-0.800823	-1.21281
Zm00001d048494	hydroxymethylglutaryl-CoA synthase	-0.0243627	-1.04806	-1.2129
Zm00001d009116	0	-0.739115	-0.00163604	-1.21308
Zm00001d012673	Hemimethylated DNA-binding protein YccV like	-0.175148	-0.81525	-1.21366
Zm00001d019454	Inherit from strNOG: PGR5-like protein 1A	-0.246263	-0.90112	-1.21383
Zm00001d011303	Leucine Rich Repeat	-0.269447	-0.906059	-1.21413
Zm00001d011762	DNA polymerase III subunits gamma and tau domain III	-0.443297	-0.992731	-1.21468
Zm00001d008559	Peptidyl-tRNA hydrolase	-0.224697	-0.840128	-1.21486
Zm00001d037327	B-box zinc finger	-0.0907182	-0.353689	-1.21549
Zm00001d022337	Polypeptide deformylase	-0.160224	-0.844967	-1.21571
Zm00001d002347	#N/A	-0.710684	-0.135836	-1.21573
Zm00001d033584	#N/A	-0.136991	-0.806044	-1.21592
Zm00001d042144	0	-0.22688	-0.886176	-1.21667
Zm00001d003646	Uncharacterized protein family UPF0004	-0.0917004	-0.55821	-1.21706
Zm00001d027850	ATPase family associated with various cellular activities (AAA)	-0.199006	-0.837593	-1.21752
Zm00001d022478	C2 domain	-0.116312	-0.949316	-1.21791
Zm00001d002641	WD domain, G-beta repeat	-0.231369	-0.98946	-1.21797
Zm00001d027882	Raffinose synthase or seed imbibition protein Sip1	0.343781	0.256005	-1.21813
Zm00001d038915	STYKc	0.635055	-0.893908	-1.21858
Zm00001d046242	solute carrier family 40 (iron-regulated transporter), member 1	-0.0528089	-0.78914	-1.21929
Zm00001d025845	0	-0.162009	-0.816054	-1.22049
Zm00001d012391	Amino acid kinase family	0.00436155	-0.740801	-1.22113
Zm00001d017937	Mitochondrial carrier protein	-0.270132	-0.868026	-1.22147
Zm00001d042017	Thioredoxin	-0.246608	-0.934745	-1.2215
Zm00001d015484	HD domain	-0.329435	-0.934241	-1.22253
Zm00001d010634	Myb-like DNA-binding domain	-0.0817177	-0.739184	-1.22316
Zm00001d001929	Transport protein particle component	-0.221978	-0.607442	-1.22385
Zm00001d003817	Alpha amylase, C-terminal all-beta domain	-0.350021	-0.771806	-1.22516
Zm00001d008843	#NAME?	0.0630961	-0.741549	-1.22526
Zm00001d034754	0	-0.201654	-0.932016	-1.22542
Zm00001d018752	Leucine rich repeat N-terminal domain	-0.264612	-0.558222	-1.22592
Zm00001d016019	Protein of unknown function (DUF295)	-0.394187	-0.904652	-1.22623
Zm00001d005933	Triose-phosphate Transporter family	-0.0977674	-0.647805	-1.23092
Zm00001d016874	RINGv	-0.272326	-0.727635	-1.23175
Zm00001d005671	TLC	0.0285751	-0.622554	-1.23281
Zm00001d028931	Galactinol synthase 3	0.0865486	-0.57429	-1.23526
Zm00001d021245	RHOD	-0.29271	-0.832182	-1.23556
Zm00001d013037	Sterol methyltransferase C-terminal	0.214948	-1.08133	-1.23558
Zm00001d041624	Lipase (class 3)	-1.04388	-0.821703	-1.23621
Zm00001d031738	0	-0.361674	-0.882681	-1.23645
Zm00001d007418	Family of unknown function (DUF716)	-0.509955	-0.894036	-1.23732
Zm00001d027841	ribulose-phosphate 3-epimerase	-0.507848	-0.963751	-1.4252
Zm00001d039188	Leucine rich repeat N-terminal domain	0.0664693	-0.892667	-1.23829
Zm00001d018197	Inorganic pyrophosphatase	-0.274043	-0.894876	-1.23839
Zm00001d045366	FTR is a 4Fe-4S protein playing a central role in the ferredoxin thioredoxin regulatory chain. It converts an electron signal (photoreduced ferredoxin) to a thiol signal (reduced thioredoxin) in the regulation of enzymes by reduction of specific disulfide groups. Catalyzes the light-dependent activation of several photosynthetic enzymes	-0.347314	-0.882265	-1.24044
Zm00001d000399	Rubisco large subunit-binding protein subunit alpha	-0.120816	-0.594978	-1.2408
Zm00001d013533	RNA methyltransferase like 1	-0.729582	-0.601961	-1.24228
Zm00001d031667	BAR domain	-0.313956	-0.837306	-1.24333
Zm00001d040032	#N/A	0.0128662	-0.667827	-1.24474
Zm00001d028219	Myosin II heavy chain-like	-0.0496629	-0.438553	-1.24505
Zm00001d015095	Inherit from strNOG: Lil3 protein	-0.201217	-0.913927	-1.24558
Zm00001d013992	Cys/Met metabolism PLP-dependent enzyme	-0.0520003	-0.76238	-1.24693
Zm00001d005161	FGGY family of carbohydrate kinases, C-terminal domain	-0.236606	-0.976613	-1.24702
Zm00001d004753	Dirigent-like protein	-0.363233	-0.747138	-1.24842
Zm00001d032206	Myb-like DNA-binding domain	-0.104606	-0.175635	-1.24853
Zm00001d029258	STYKc	0.427636	-0.500702	-1.24861
Zm00001d005457	Thylakoid soluble phosphoprotein TSP9	-0.339709	-0.995539	-1.24955
Zm00001d008733	ABC transporter transmembrane region	-0.210081	-0.911888	-1.24987
Zm00001d037784	RmlD substrate binding domain	0.0460777	-0.882712	-1.25263
Zm00001d047528	Protein of unknown function (DUF3133)	-0.191725	-0.896306	-1.25333
Zm00001d027298	Bestrophin, RFP-TM, chloride channel	-0.0327732	-0.854047	-1.25458
Zm00001d037476	PPR repeat	-0.100127	-0.79557	-1.25491
Zm00001d027722	PLAC8 family	-0.250592	-0.861142	-1.25527
Zm00001d024409	PPR repeat	-0.314015	-0.966227	-1.25688
Zm00001d035841	1,3-beta-glucan synthase component	-0.123715	-0.883772	-1.25713
Zm00001d026379	HLH	0.379722	-0.293722	-1.25814
Zm00001d008610	Mitochondrial glycoprotein	8.14505e-05	-0.592487	-1.25844
Zm00001d014451	Glutamate-gated receptor that probably acts as non- selective cation channel (By similarity)	0.222255	-0.976976	-1.25893
Zm00001d035092	KISc	-0.31337	-0.832823	-1.25919
Zm00001d040197	expressed protein	-0.716442	-0.946283	-1.26011
Zm00001d033893	Photosystem I reaction centre subunit N (PSAN or PSI-N)	-0.283093	-0.983839	-1.26108
Zm00001d042268	STYKc	-0.203156	-0.885142	-1.26237
Zm00001d052123	Thioredoxin	-0.184764	-0.807252	-1.26243
Zm00001d053067	oxidoreductase, short chain dehydrogenase reductase family	-0.413679	-0.866195	-1.26423
Zm00001d011104	PPIases accelerate the folding of proteins (By similarity)	-0.16021	-0.84898	-1.26431
Zm00001d011624	Serine hydrolase (FSH1)	-0.19238	-0.767476	-1.26541
Zm00001d006037	Polysaccharide biosynthesis protein	0.334161	-0.576597	-1.26574
Zm00001d007085	haloacid dehalogenase-like hydrolase	-0.481089	-0.949264	-1.26574
Zm00001d018386	Aspartate aminotransferase	-0.300438	-0.927427	-1.26626
Zm00001d043078	#N/A	-1.02978	-0.838455	-1.26668
Zm00001d037729	Plant protein of unknown function (DUF641)	-0.671687	-0.769248	-1.2671
Zm00001d019260	0	-0.191531	-0.897701	-1.26715
Zm00001d003125	magnesium ion transmembrane transporter activity	0.0618248	-0.894385	-1.26978
Zm00001d015613	Protein of unknown function (DUF3611)	-0.295245	-0.912795	-1.2701
Zm00001d024596	O-methyltransferase	-0.110147	-0.713716	-1.27154
Zm00001d039258	Triose phosphate phosphate translocator	-0.189282	-0.815649	-1.27208
Zm00001d005785	PPR repeat	-0.328132	-0.894475	-1.27245
Zm00001d029906	Pollen allergen	1.07269	-0.379096	-1.2725
Zm00001d015744	Kelch	-0.415785	-0.688851	-1.27317
Zm00001d047329	NAC domain	-0.712149	-0.550205	-1.27519
Zm00001d004559	STYKc	-0.121358	-0.766742	-1.27677
Zm00001d049162	0	-0.169447	-0.965863	-1.27678
Zm00001d008382	amino acid	0.113225	-0.968831	-1.27706
Zm00001d044186	Uroporphyrinogen decarboxylase	-0.00148023	-0.716913	-1.27762
Zm00001d019059	0	-0.340273	-0.956784	-1.27845
Zm00001d022144	3-oxoacyl- acyl-carrier-protein synthase	-0.0880992	-0.519825	-1.27877
Zm00001d007954	Protein of unknown function, DUF594	0.105763	-0.984187	-1.27977
Zm00001d034969	Acetyltransferase (GNAT) family	-0.29676	-0.969897	-1.28015
Zm00001d006813	Histone-like transcription factor (CBF/NF-Y) and archaeal histone	-0.0113112	-0.960883	-1.28021
Zm00001d024843	2OG-Fe(II) oxygenase superfamily	0.429654	-0.43629	-1.2815
Zm00001d020411	alveolar soft part sarcoma chromosome region, candidate 1	-0.355452	-0.636355	-1.28281
Zm00001d032564	0	0.336774	-0.687516	-1.28293
Zm00001d047581	30S ribosomal protein S1	-0.131212	-0.86848	-1.28692
Zm00001d001996	Inherit from euNOG: expressed protein	-0.116945	-0.723178	-1.2875
Zm00001d040582	tRNA threonylcarbamoyladenosine biosynthesis protein	-0.0279807	-0.810971	-1.28792
Zm00001d023229	PPR repeat	-0.41743	-0.711593	-1.28844
Zm00001d039064	Protein of unknown function (DUF3143)	-0.286002	-0.964323	-1.28923
Zm00001d045604	Glycyl-tRNA synthetase alpha subunit	0.057999	-0.543135	-1.29121
Zm00001d023579	Eukaryotic aspartyl protease	0.150486	-0.92424	-1.29248
Zm00001d028760	#N/A	-0.151546	-0.878444	-1.29275
Zm00001d045421	Ribosome-binding factor A	-0.261259	-0.832343	-1.29308
Zm00001d007975	Inherit from euNOG: BTB (POZ) domain-containing protein	-0.471126	-0.975514	-1.29326
Zm00001d005624	Desaturase	-0.444273	-0.890571	-1.29363
Zm00001d013532	Peptidase C26	0.0350272	-0.792248	-1.29382
Zm00001d042044	SRP54_N	-0.0793838	-0.922846	-1.29397
Zm00001d042438	Transmembrane amino acid transporter protein	0.307609	-0.349424	-1.29405
Zm00001d011833	Ferredoxin--NADP reductase, leaf isozyme	-0.249362	-0.962749	-1.29441
Zm00001d005742	0	-0.0663872	-0.50987	-1.29495
Zm00001d001826	Protein of unknown function (DUF1218)	-0.0710361	-0.972569	-1.2951
Zm00001d031526	Inherit from strNOG: Pentatricopeptide repeat-containing protein	-0.330858	-0.951732	-1.29774
Zm00001d043405	PPR repeat	-0.187564	-0.843138	-1.29884
Zm00001d002258	The glycine cleavage system catalyzes the degradation of glycine (By similarity)	-0.351376	-0.97238	-1.30192
Zm00001d006630	Chalcone-flavanone isomerase	-0.278764	-0.938367	-1.30204
Zm00001d032127	Peptidyl-prolyl cis-trans isomerase	-0.302473	-0.843385	-1.30359
Zm00001d002490	RNA recognition motif. (a.k.a. RRM, RBD, or RNP domain)	-0.194268	-0.979163	-1.30466
Zm00001d002406	Plant protein of unknown function	0.505391	-0.94053	-1.30606
Zm00001d015366	porphobilinogen deaminase	-0.150009	-0.83524	-1.30748
Zm00001d007978	chromatin complex subunit	0.207854	-0.18258	-1.30812
Zm00001d011680	0	-0.1699	-0.721939	-1.3082
Zm00001d003464	Inherit from strNOG: expressed protein	-0.106838	-0.962428	-1.31087
Zm00001d037167	Zinc finger, C3HC4 type (RING finger)	-0.390266	-1.05531	-1.31138
Zm00001d016587	Protein of unknown function (DUF3685)	-0.212538	-0.886541	-1.31207
Zm00001d020220	chorismate binding enzyme	-0.121314	-0.838559	-1.31217
Zm00001d016557	ankyrin repeat domain	-0.101044	-0.889384	-1.31241
Zm00001d013845	Aldo/keto reductase family	-0.222787	-0.859854	-1.31403
Zm00001d009118	Universal stress protein	0.217745	-0.43481	-1.31463
Zm00001d012362	GDP-fucose protein O-fucosyltransferase	-0.125087	-0.826518	-1.31488
Zm00001d029231	Aminotransferase class IV	-0.384926	-0.923958	-1.31488
Zm00001d024314	Involved in lignin biosynthesis. Catalyzes the final step specific for the production of lignin monomers, like coniferyl alcohol, sinapyl alcohol and 4-coumaryl alcohol (By similarity)	-0.783344	-0.298833	-1.31534
Zm00001d018491	#N/A	-0.040891	-0.752781	-1.31584
Zm00001d012518	BPG-independent PGAM N-terminus (iPGM_N)	-0.0111742	-0.763338	-1.31679
Zm00001d016134	cytochrome b6-f complex iron-sulfur subunit	-0.487471	-0.984048	-1.3171
Zm00001d006539	Beta-amylase	-0.578953	-0.305997	-1.31805
Zm00001d049790	structural constituent of ribosome	-0.22702	-0.889965	-1.32037
Zm00001d029260	0	-0.099311	-0.937144	-1.32174
Zm00001d045575	Ferredoxin--NADP reductase, leaf isozyme	-0.355522	-0.962772	-1.32216
Zm00001d038084	Ribosomal protein L1p/L10e family	-0.311915	-0.892334	-1.32296
Zm00001d005346	Aldo/keto reductase family	-0.186813	-0.954745	-1.32364
Zm00001d031717	Helix-loop-helix DNA-binding domain	-0.546395	-0.95468	-1.32409
Zm00001d051453	0	-0.22406	-0.954598	-1.3281
Zm00001d001770	rho GTPase activating protein	0.236336	-0.594116	-1.32942
Zm00001d053342	Protein of unknown function (DUF3119)	-0.272191	-0.945213	-1.33037
Zm00001d047238	heme oxidation	-0.171679	-0.9407	-1.3307
Zm00001d050334	Inherit from NOG: fad dependent oxidoreductase	-0.216889	-0.878563	-1.3309
Zm00001d052118	Inherit from euNOG: Zinc finger protein	-0.345173	-0.844616	-1.33158
Zm00001d030532	Homeobox associated leucine zipper	-0.239158	-0.804624	-1.33178
Zm00001d035937	TCP-1/cpn60 chaperonin family	0.0132	-0.687047	-1.33254
Zm00001d007082	PIPKc	0.326359	-0.732888	-1.33538
Zm00001d012019	CBS domain	0.0330815	-0.530403	-1.3355
Zm00001d013081	PPR repeat	-0.0311716	-0.756437	-1.33628
Zm00001d024674	Inherit from lilNOG: DAG protein	-0.175964	-0.876219	-1.33687
Zm00001d038547	intramolecular transferase activity, transferring amino groups	-0.116752	-0.89097	-1.33809
Zm00001d037234	Plays an important role during endosperm starch synthesis. Determines the type of amylopectin structure of starch grain. Synthesizes long B1 amylopectin chains by elongating short A and B1 chains, independently of the other soluble starch synthases. Barely active in japonica subspecies	0.032126	-0.796916	-1.33834
Zm00001d030786	Inherit from lilNOG: bundle sheath defective protein 2	-0.234128	-0.931265	-1.34099
Zm00001d035064	Transferase family	0.24545	-0.853487	-1.34111
Zm00001d003378	RNA-dependent RNA polymerase	-0.621714	0.312586	-1.34181
Zm00001d028409	ruBisCO large subunit-binding protein subunit beta	0.0967239	-0.103086	-1.34258
Zm00001d027904	3-ketoacyl-coa synthase	-0.144795	-0.903899	-1.3426
Zm00001d050521	Eukaryotic aspartyl protease	-0.0184804	-0.545759	-1.34752
Zm00001d013445	Glycolipid transfer protein (GLTP)	-0.236511	-0.936173	-1.34756
Zm00001d012035	Lysine ketoglutarate reductase trans-splicing related	-0.0740017	-0.383824	-1.34794
Zm00001d002871	ABC-2 type transporter	-0.348465	-0.752147	-1.35202
Zm00001d043505	Hpt domain	0.0465204	-0.581534	-1.35232
Zm00001d038491	N-acyltransferase activity	-0.230415	-0.931233	-1.35239
Zm00001d031668	Peptidase C65 Otubain	-0.390641	-0.915997	-1.35449
Zm00001d050091	IBR domain	0.172537	-0.23817	-1.35747
Zm00001d044267	NAD binding domain of 6-phosphogluconate dehydrogenase	-0.190869	-0.988129	-1.36008
Zm00001d020711	Basic region leucine zipper	-0.103791	-0.934786	-1.36034
Zm00001d027518	CHROMO	-0.500381	-0.959697	-1.36071
Zm00001d037532	6-phosphofructo-2-kinase	-0.0161844	-0.825247	-1.36713
Zm00001d013861	CRS1 YhbY domain containing protein	-0.264195	-0.898863	-1.36781
Zm00001d016926	ABC1 family	-0.0919186	-0.892965	-1.37019
Zm00001d029482	0	-0.268158	-0.946828	-1.37086
Zm00001d032528	Inherit from lilNOG: expressed protein	0.108756	-0.937233	-1.37106
Zm00001d016163	#N/A	-0.252511	-0.242078	-1.37349
Zm00001d040312	KISc	0.0297082	-0.646171	-1.3737
Zm00001d002396	Ca2+-ATPase N terminal autoinhibitory domain	-0.0974039	-0.248996	-1.37446
Zm00001d044659	0	-0.456009	-0.941543	-1.37489
Zm00001d006232	armadillo beta-catenin repeat family protein	-0.382452	-0.490354	-1.37584
Zm00001d052682	Protein of unknown function (DUF3529)	-0.122687	-0.90874	-1.38066
Zm00001d018366	Translation initiation factor IF-3, N-terminal domain	-0.216166	-0.956696	-1.38139
Zm00001d016691	Heavy-metal-associated domain	-0.618736	-0.499301	-1.38234
Zm00001d002757	STYKc	-0.446794	-0.584284	-1.38362
Zm00001d013268	Glycosyl hydrolase family 3 N terminal domain	-0.247275	-0.871428	-1.38776
Zm00001d048522	KIP1-like protein	-0.0400165	-0.817384	-1.38987
Zm00001d014527	Protein of unknown function (DUF 659)	-0.707106	-0.582376	-3.13092
Zm00001d008869	sequence-specific DNA binding	-0.105452	-0.844259	-1.39163
Zm00001d040583	Glycoprotease family	-0.223659	-0.851818	-1.39192
Zm00001d052556	Signal recognition particle 54 kDa	0.0916625	-0.786306	-1.39281
Zm00001d021368	Tetratricopeptide repeat	-0.157088	-0.84592	-1.39593
Zm00001d042290	DHHC palmitoyltransferase	0.166515	-0.981209	-1.39698
Zm00001d004917	Zinc finger, C3HC4 type (RING finger)	-0.159384	-0.947015	-1.39967
Zm00001d021672	Bifunctional serine threonine kinase and phosphorylase involved in the dark light-mediated regulation of PPDK by catalyzing its phosphorylation dephosphorylation. Dark light- induced changes in stromal concentrations of the competing ADP and Pi substrates govern the direction of the reaction. In the dark, phosphorylates the catalytic intermediate of PPDK (PPDK-HisP), inactivating it. Light exposu…	-0.343161	-0.930961	-1.40216
Zm00001d034838	Orn/Lys/Arg decarboxylase, C-terminal domain	-0.167865	-0.67574	-1.40254
Zm00001d002971	Uncharacterized ACR, COG1399	-0.277628	-0.984603	-1.40487
Zm00001d036727	Serine carboxypeptidase S28	-0.00181586	-0.903269	-1.40772
Zm00001d016036	Signal peptidase, peptidase S26	-0.358286	-0.959333	-1.41033
Zm00001d031951	Glutathione S-transferase, N-terminal domain containing protein	-0.0738589	-0.927989	-1.41083
Zm00001d048856	Seryl-tRNA synthetase N-terminal domain	-0.193585	-0.973543	-1.41286
Zm00001d004416	RNA-directed RNA polymerase activity	0.06761	-0.899456	-1.42022
Zm00001d028039	DHHC palmitoyltransferase	-0.418725	-0.977549	-1.42032
Zm00001d022504	Sodium hydrogen exchanger	-0.0967473	-0.960989	-1.42199
Zm00001d017926	Inherit from strNOG: NHL repeat-containing protein	-0.0539641	-0.823665	-1.42212
Zm00001d053743	Pfam:DUF149	-0.286182	-0.956967	-1.42292
Zm00001d005780	Homoserine O-succinyltransferase	0.979636	0.562515	-1.42407
Zm00001d051512	Zinc knuckle	-0.178266	-0.984742	-1.42509
Zm00001d009566	Fasciclin domain	-0.704078	-0.722071	-1.42535
Zm00001d040545	#N/A	-0.49673	-0.990748	-1.42591
Zm00001d032008	Zinc finger, C3HC4 type (RING finger)	-0.719403	-0.598469	-1.42683
Zm00001d031019	Catalyzes methyl transfer from S-methylmethionine (SMM) to adenosyl-L-homocysteine (AdoMet). SMM degradation (by HMT-1, HMT-2, HMT-3 and HMT-4) and biosynthesis (by MMT1) constitute the SMM cycle in plants, which is probably required to achieve short term control of AdoMet level (By similarity)	0.0187983	-0.708969	-1.42725
Zm00001d016721	Zinc finger, C3HC4 type (RING finger)	-0.237139	-0.370407	-1.42764
Zm00001d003209	ATPase family associated with various cellular activities (AAA)	0.41865	-0.796332	-1.42959
Zm00001d011311	PPR repeat	-0.0223971	-0.996067	-1.42993
Zm00001d051553	Guanine nucleotide exchange factor	-0.345316	-0.861611	-1.43143
Zm00001d039193	PPR repeat	-0.108265	-0.696942	-1.43216
Zm00001d002268	Disease resistance protein	0.0810325	-0.454982	-1.43322
Zm00001d048013	Protein of unknown function, DUF607	0.591786	-1.25925	-1.43434
Zm00001d039070	0	-0.197022	-0.934817	-1.43547
Zm00001d002309	leucine Rich Repeat	0.39618	-0.28242	-1.436
Zm00001d012251	5'-3' exonuclease, N-terminal resolvase-like domain	-0.886664	-1.04325	-1.43699
Zm00001d023311	NB-ARC domain	-0.00162135	-0.880624	-1.44703
Zm00001d012922	RNA helicase	-0.241554	-0.885491	-1.44735
Zm00001d007335	0	-0.164607	-0.823994	-1.44964
Zm00001d012998	50S ribosomal protein L17	-0.217705	-0.972191	-1.45315
Zm00001d006738	Protein of unknown function (DUF2419)	-0.152373	-0.933036	-1.45541
Zm00001d053049	ABC-2 type transporter	-0.250967	-0.722837	-1.45587
Zm00001d033541	SpoU rRNA Methylase family	-0.226811	-0.54433	-1.45613
Zm00001d031399	transcription factor	0.253468	-0.965626	-1.45791
Zm00001d034318	Protein of unknown function (DUF933)	-0.198605	-0.779493	-1.45809
Zm00001d037240	Glutathione S-transferase, N-terminal domain	-0.122696	-0.969149	-1.4595
Zm00001d004358	transcription, DNA-dependent	-0.422023	-0.915058	-1.45968
Zm00001d033704	peptidyl-prolyl cis-trans isomerase	-0.161769	-0.733324	-1.46003
Zm00001d035395	Domain of unknown function (DUF1719)	0.133467	-1.29122	-1.46205
Zm00001d045574	CRAL/TRIO domain	-0.228499	-0.99224	-1.46612
Zm00001d052240	PPR repeat	-0.0903363	-0.846355	-1.46767
Zm00001d011878	Domain of unknown function (DUF3420)	0.804272	-1.147	-1.46886
Zm00001d014606	Peroxidase	0.325997	-0.825543	-1.46954
Zm00001d039181	Sigma-70, region 4	-0.160118	-0.849334	-1.47153
Zm00001d021242	0	-0.298525	-0.874393	-1.47268
Zm00001d039628	aminotransferase class I and II family protein	-0.466505	-0.914442	-1.47282
Zm00001d010957	Ferroportin1 (FPN1)	0.00497889	-0.828331	-1.47438
Zm00001d002936	Functions in nuclear protein import as nuclear transport receptor. Serves as receptor for nuclear localization signals (NLS) in cargo substrates. Is thought to mediate docking of the importin substrate complex to the nuclear pore complex (NPC) through binding to nucleoporin and the complex is subsequently translocated through the pore by an energy requiring, Ran- dependent mechanism. At the nucle…	-0.344874	-0.480979	-1.47512
Zm00001d027315	0	-0.346242	-0.965194	-1.47584
Zm00001d053808	0	-0.569098	-1.32006	-1.48179
Zm00001d010171	Inorganic pyrophosphatase	-0.49739	-0.837195	-1.48199
Zm00001d049651	CCT motif	-0.510623	-0.884691	-1.48378
Zm00001d018255	Nuclear transcription factor Y subunit	-0.196228	-0.9511	-1.48547
Zm00001d002940	Phosphatidylinositol-4-phosphate 5-Kinase	0.1858	-0.538316	-1.48948
Zm00001d042828	Protein of unknown function (DUF 659)	-0.792958	-0.995227	-1.49161
Zm00001d021642	#N/A	-0.605797	-0.960537	-1.49199
Zm00001d018623	Oxygen evolving enhancer protein 3 (PsbQ)	-0.376183	-0.842044	-1.49333
Zm00001d031573	0	-0.220691	-0.952708	-1.49639
Zm00001d003210	Inherit from euNOG: one zinc finger protein	-0.189562	-0.581194	-1.49728
Zm00001d042641	RNA recognition motif. (a.k.a. RRM, RBD, or RNP domain)	-0.155531	-0.998991	-1.49957
Zm00001d039647	boron transporter	-0.189219	-0.918824	-1.50235
Zm00001d044202	Lipase (class 3)	-0.325865	-0.949021	-1.50923
Zm00001d011147	Pfam:DUF894	-0.214263	-0.87092	-1.51163
Zm00001d013847	Protein of unknown function, DUF604	-0.442858	-0.866138	-1.51418
Zm00001d037770	phosphoribosylformylglycinamidine cyclo-ligase	-0.303982	-0.578844	-1.51468
Zm00001d017751	LAGLIDADG DNA endonuclease family	-0.284527	-0.927346	-1.51501
Zm00001d044421	Mediates both low-affinity uptake and efflux of sugar across the plasma membrane (By similarity)	0.0478241	-0.66686	-1.516
Zm00001d011183	Involved in biosynthesis of the thiamine precursor thiazole. Catalyzes the conversion of NAD and glycine to adenosine diphosphate 5-(2-hydroxyethyl)-4-methylthiazole-2-carboxylic acid (ADT), an adenylated thiazole intermediate. The reaction includes an iron-dependent sulfide transfer from a conserved cysteine residue of the protein to a thiazole intermediate. The enzyme can only undergo a single …	-0.126587	-0.795163	-1.52141
Zm00001d002727	Thioesterase superfamily	-0.250914	-0.82572	-1.5258
Zm00001d029101	Pollen proteins Ole e I like	-0.0435356	-0.389237	-1.52897
Zm00001d054087	0	-0.268067	-0.933957	-1.53054
Zm00001d039718	Pfam:DUF2044	-0.0686924	-0.775947	-1.53057
Zm00001d017324	DNA recombination	-1.11745	-0.940687	-1.53067
Zm00001d019899	RHOD	-0.31926	-0.853401	-1.53081
Zm00001d049253	Aldolase	0.0552419	-0.973433	-1.53095
Zm00001d025520	PPR repeat	0.295873	-0.726236	-1.53637
Zm00001d018838	0	-0.141303	-0.923863	-1.53845
Zm00001d024632	RING	-0.637484	-0.632392	-1.53866
Zm00001d041656	jasmonate-induced protein	0.303623	-0.636559	-1.54079
Zm00001d026421	DNA-directed RNA polymerase	-0.321022	-0.554461	-1.54668
Zm00001d045384	Destroys radicals which are normally produced within the cells and which are toxic to biological systems (By similarity)	-0.196344	-0.88862	-1.55148
Zm00001d007465	QLQ	-0.465865	-0.990009	-1.55335
Zm00001d051617	#N/A	-0.485417	-2.10282	-3.84863
Zm00001d049824	SBP-box family member protein	0.295256	-1.47082	-1.55541
Zm00001d048531	DEAD/DEAH box helicase	0.0565636	-0.969218	-1.55553
Zm00001d038882	FYVE	-0.0504663	-0.92132	-1.55629
Zm00001d033799	Regulatory photoreceptor which exists in two forms that are reversibly interconvertible by light the Pr form that absorbs maximally in the red region of the spectrum and the Pfr form that absorbs maximally in the far-red region (By similarity)	-0.125289	-0.89352	-1.55651
Zm00001d047771	0	0.31471	-0.664659	-1.56319
Zm00001d030507	EamA-like transporter family	0.355721	-0.567275	-1.56497
Zm00001d012211	Pfam:DUF248	-0.690607	-0.81682	-1.56564
Zm00001d042683	POT family	-0.356973	-0.916317	-1.56765
Zm00001d039634	2OG-Fe(II) oxygenase superfamily	-0.116857	-0.967648	-1.56907
Zm00001d039331	0	0.100507	-1.11266	-1.57042
Zm00001d018816	Inherit from euNOG: Zinc finger protein	0.43898	-0.762485	-1.57252
Zm00001d012684	0	-0.197269	-0.943264	-1.5753
Zm00001d043875	0	-0.289415	-0.931437	-1.57894
Zm00001d045124	STYKc	-0.0564352	-0.789072	-1.58111
Zm00001d021846	Peptidase M16 inactive domain	0.289754	-0.730223	-1.58346
Zm00001d019589	CAAX protease self-immunity	-0.119614	-0.953619	-1.58428
Zm00001d038612	HLH	-0.148058	-0.826469	-1.58565
Zm00001d016878	PPR repeat	-0.209454	-0.827819	-1.5868
Zm00001d049822	SBP-box family member protein	0.134338	-0.97933	-1.59235
Zm00001d042847	pfkB family carbohydrate kinase	-0.0870352	-0.853645	-1.59379
Zm00001d023659	Auxin response factor	-0.363445	-0.964331	-1.59455
Zm00001d004931	Heavy-metal-associated domain	-0.14075	-0.990159	-1.59632
Zm00001d052564	No apical meristem (NAM) protein	-0.381152	-1.47636	-1.60171
Zm00001d012646	0	-0.210619	-0.963832	-1.60353
Zm00001d028311	MatE	0.20785	-0.956098	-1.60582
Zm00001d005859	Eukaryotic aspartyl protease	-0.146146	-1.186	-1.62775
Zm00001d011036	Cupin	0.156563	-0.963364	-1.63046
Zm00001d030285	Glycosyl hydrolases family 38 C-terminal domain	0.143251	-0.968313	-1.63588
Zm00001d028221	PPR repeat	-0.255129	-0.944599	-1.64122
Zm00001d015188	GRAM	0.00105108	-0.817145	-1.64343
Zm00001d044228	Involved in biosynthesis of the thiamine precursor thiazole. Catalyzes the conversion of NAD and glycine to adenosine diphosphate 5-(2-hydroxyethyl)-4-methylthiazole-2-carboxylic acid (ADT), an adenylated thiazole intermediate. The reaction includes an iron-dependent sulfide transfer from a conserved cysteine residue of the protein to a thiazole intermediate. The enzyme can only undergo a single …	-0.0934517	-0.755239	-1.64671
Zm00001d017041	0	-0.204234	-0.994215	-1.65219
Zm00001d009619	WRKY	-1.62859	-0.623296	-1.65486
Zm00001d019184	KDPG and KHG aldolase	-0.154497	-0.987965	-1.65526
Zm00001d037988	response to stimulus	-0.128281	-0.557908	-1.65677
Zm00001d045700	#N/A	0.175344	-0.798975	-1.65926
Zm00001d045495	KR domain	-0.283092	-0.973107	-1.66363
Zm00001d051807	PPR repeat	-0.196906	-0.917153	-1.67249
Zm00001d003381	Peroxidase	-0.450374	-0.891373	-1.68391
Zm00001d007319	Subtilase family	0.389289	-0.938355	-1.68469
Zm00001d041866	TCP family transcription factor	-0.0941646	-0.584177	-1.69412
Zm00001d026303	Di-glucose binding within endoplasmic reticulum	-0.0337153	-0.570149	-1.70122
Zm00001d049359	X8 domain	-0.383979	-0.824015	-1.7017
Zm00001d053011	Plant protein of unknown function (DUF869)	-0.068393	-0.957925	-1.71575
Zm00001d036917	Domain of unknown function (DUF1785)	-0.088688	-1.32825	-1.7214
Zm00001d001786	Leucine rich repeat N-terminal domain	-0.233674	-0.834581	-1.72735
Zm00001d007572	CRS1_YhbY	-0.350067	-0.899475	-1.72806
Zm00001d008205	Helix-loop-helix DNA-binding domain	-0.0884379	-0.842946	-1.73012
Zm00001d037922	Unc-45 homolog	-0.383423	-0.900555	-1.73461
Zm00001d012612	PPR repeat	-0.087756	-0.86581	-1.74501
Zm00001d009183	Actin-fragmin kinase, catalytic	-0.781896	-1.05566	-1.74932
Zm00001d002789	PPR repeat	-0.12832	-0.944915	-1.75965
Zm00001d038891	Pfam:Hydroxy-O-Methy	-0.0880845	-0.811397	-1.76631
Zm00001d026306	Di-glucose binding within endoplasmic reticulum	0.142568	-0.943145	-1.76837
Zm00001d044540	MCM	-0.83833	-0.580361	-1.76864
Zm00001d048137	Family of unknown function (DUF566)	-0.418505	-0.740922	-1.77133
Zm00001d052829	SAM dependent carboxyl methyltransferase	0.0881074	0.0801777	-1.77436
Zm00001d031943	KISc	-0.607577	-0.38597	-1.77731
Zm00001d003426	Trypsin	-0.806769	-0.947811	-1.77784
Zm00001d052036	Type III restriction enzyme, res subunit	0.469576	-0.749883	-1.77991
Zm00001d031020	Serine Threonine protein kinase	-0.400206	-0.604214	-1.79485
Zm00001d049226	Glyco_18	0.114588	-0.917873	-1.79993
Zm00001d011515	Myb-like DNA-binding domain	-0.0369987	-0.857836	-1.81342
Zm00001d038833	UDP-glucoronosyl and UDP-glucosyl transferase	0.10248	-0.961426	-1.81434
Zm00001d029720	Protein of unknown function (DUF3464)	-0.269835	-0.982395	-1.81473
Zm00001d051865	ZnF_C2H2	-0.683416	-0.965188	-1.82541
Zm00001d009765	Inherit from KOG: pleckstrin homology domain containing, family M	-0.720507	-0.818672	-1.83954
Zm00001d017658	Pfam:DUF828	0.0771559	-0.3391	-1.84184
Zm00001d028183	T-complex protein 1 subunit	-0.389488	-0.804346	-1.84699
Zm00001d001839	0	0.135927	-1.13854	-1.85105
Zm00001d033699	#N/A	0.260636	-0.483708	-1.85892
Zm00001d045388	STYKc	0.401434	-0.996214	-1.86451
Zm00001d014782	Glycosyl hydrolase family 9	-0.283678	-0.694882	-1.87459
Zm00001d046748	polyphenol oxidase	-0.25718	-0.8892	-1.8766
Zm00001d027525	Chitinase class I	-0.3917	-0.643813	-1.87889
Zm00001d021320	ST3 beta-galactoside alpha-2,3-sialyltransferase	-0.21929	-0.96379	-1.88848
Zm00001d020402	Involved in lignin biosynthesis. Catalyzes the final step specific for the production of lignin monomers, like coniferyl alcohol, sinapyl alcohol and 4-coumaryl alcohol (By similarity)	-0.304199	-0.74652	-1.88861
Zm00001d041801	PHOsphatase	-1.21647	-0.588644	-1.91499
Zm00001d041725	Pollen-specific protein	0.0588083	-0.654656	-1.91669
Zm00001d018252	S locus-related glycoprotein 1 binding pollen coat protein (SLR1-BP)	-0.260378	-1.32508	-1.94809
Zm00001d011782	Inherit from strNOG: Haloacid dehalogenase-like hydrolase family protein	0.183645	-1.09298	-1.95077
Zm00001d052195	#N/A	-0.555718	-0.889384	-1.96378
Zm00001d025861	No apical meristem (NAM) protein	-0.200308	-1.94486	-1.97134
Zm00001d046149	Protein of unknown function (DUF679)	-0.113961	-1.52832	-1.97596
Zm00001d050017	Inherit from strNOG: remorin C-terminal domain containing protein	-0.0649375	-1.25953	-1.97761
Zm00001d043612	Protein of unknown function (DUF581)	-0.601025	-1.06861	-1.98413
Zm00001d002754	shade avoidance	-0.230736	-0.91434	-1.98602
Zm00001d005661	0	-1.62893	-1.66733	-1.98793
Zm00001d010001	0	0.192233	-1.1349	-1.99081
Zm00001d015737	Zn-finger in Ran binding protein and others	0.911842	-0.730329	-2.02514
Zm00001d023781	Pumilio-family RNA binding repeat	0.108909	-0.737743	-2.03244
Zm00001d013501	#N/A	-0.526692	-0.902344	-2.04443
Zm00001d037019	Zinc finger, C3HC4 type (RING finger)	-0.865689	-1.4117	-2.05054
Zm00001d003349	Cytochrome P450	-0.30493	-0.670576	-2.06804
Zm00001d017391	YABBY protein	-0.656878	-1.31503	-2.07396
Zm00001d011787	cysteine proteinase	-0.16543	-0.941906	-2.08837
Zm00001d010451	GDSL-like Lipase/Acylhydrolase	0.108917	-1.61241	-2.09502
Zm00001d033568	Core-2/I-Branching enzyme	-0.712189	-0.950095	-2.10838
Zm00001d007909	Carboxylesterase family	-0.257354	-1.91923	-2.11072
Zm00001d002282	Di-glucose binding within endoplasmic reticulum	0.0356281	-0.771009	-2.11322
Zm00001d022394	PPR repeat	-0.540577	-0.470833	-2.12543
Zm00001d052420	0	0.307118	-0.824489	-2.12635
Zm00001d000111	0	0.286484	-0.814925	-2.13141
Zm00001d045096	Pfam:UPF0057	0.201317	-0.954218	-2.13171
Zm00001d036515	#N/A	-0.612895	-1.44624	-2.13458
Zm00001d018227	0	-0.48855	-0.833615	-2.14225
Zm00001d041670	0	-0.22371	-0.796626	-2.14934
Zm00001d049641	Key enzyme in glycolysis that catalyzes the first step of the pathway by converting D-glyceraldehyde 3-phosphate (G3P) into 3-phospho-D-glyceroyl phosphate. Essential for the maintenance of cellular ATP levels and carbohydrate metabolism (By similarity)	-0.826909	-0.166308	-2.16814
Zm00001d048622	#N/A	0.432457	-1.07611	-2.17756
Zm00001d014616	Lethal giant larvae homolog	-0.00965809	-0.993861	-2.18669
Zm00001d004209	Protein of unknown function (DUF1685)	-0.790251	-1.19988	-2.18796
Zm00001d049161	KR domain	0.20262	-1.47745	-2.19288
Zm00001d038921	Isopentenyl transferase	-0.43988	-1.76061	-2.19764
Zm00001d039958	Glyco_10	0.710971	0.0478713	-2.20124
Zm00001d018429	Phosphoenolpyruvate carboxylase kinase	-0.17172	-1.55419	-2.20571
Zm00001d009123	Kelch motif	0.470562	-1.08574	-2.2217
Zm00001d024795	Leucine rich repeat N-terminal domain	0.291249	-0.995038	-2.23148
Zm00001d036382	Helix-loop-helix DNA-binding domain	-0.432218	-0.988169	-2.23264
Zm00001d052043	Family of unknown function (DUF566)	-0.476327	-0.719366	-2.24956
Zm00001d014648	0	-0.0405226	-1.59697	-2.25218
Zm00001d037694	Hpt domain	-0.0147233	-0.976361	-2.25258
Zm00001d038135	STYKc	0.206019	-1.04795	-2.26301
Zm00001d047639	Synthesizes nicotianamine, a polyamine that is the first intermediate in the synthesis of the phytosiderophores of the mugineic acid type found in gramineae which serve as a sensor for the physiological iron status within the plant, and or might be involved in the transport of iron	-0.473438	-1.50316	-2.26555
Zm00001d028035	S1 RNA binding domain	-0.572514	-0.971481	-2.27439
Zm00001d026505	MATH	-2.0388	-1.11367	-2.27573
Zm00001d048178	Sugar (and other) transporter	0.316781	-0.823227	-2.29587
Zm00001d018807	Leucine rich repeat N-terminal domain	-0.030565	-0.910103	-2.29698
Zm00001d012266	0	0.674997	-1.53335	-2.30623
Zm00001d027859	HLH	-1.40111	-1.08178	-2.3067
Zm00001d049805	PUB domain	-0.365727	-1.75723	-2.32265
Zm00001d029526	cytochrome P450	-1.01837	-1.70799	-2.33756
Zm00001d016143	Zinc finger, C3HC4 type (RING finger)	0.159288	-1.03103	-2.35422
Zm00001d024693	Leucine Rich Repeat	-0.0050667	-1.83102	-2.36298
Zm00001d047523	WRKY	-0.901124	-1.79425	-2.37501
Zm00001d005837	0	-0.483351	-1.29344	-2.38974
Zm00001d026435	Inherit from KOG: transposon protein	0.420466	-1.0227	-2.40701
Zm00001d035618	histone h2a	-0.22444	-0.403499	-2.40735
Zm00001d012575	Inherit from KOG: MORC family CW-type zinc finger	-0.357834	-1.37846	-2.43159
Zm00001d031249	0	-0.331784	0.0402629	-2.4692
Zm00001d004376	Transmembrane protein 222	-0.426103	-1.61401	-2.47097
Zm00001d043856	#N/A	-0.64754	-0.976864	-2.47538
Zm00001d045835	#N/A	-0.183259	-1.5065	-2.48007
Zm00001d020383	Major intrinsic protein	0.203051	-2.27931	-2.48942
Zm00001d006533	VHP	0.167631	-0.962965	-2.50807
Zm00001d006768	ZnF_C2H2	-0.901511	-0.907592	-2.52676
Zm00001d003019	Wall-associated receptor kinase	0.313279	-0.569887	-2.53407
Zm00001d028216	YABBY protein	0.693301	-0.217121	-2.56212
Zm00001d035475	Isovaleryl-CoA dehydrogenase	0.267892	-0.439637	-2.57926
Zm00001d049455	SNF2 family N-terminal domain	0.247436	-1.77202	-2.62586
Zm00001d032473	S_TKc	0.500293	-1.7915	-2.64276
Zm00001d002274	Remorin, C-terminal region	-0.208553	-1.21976	-2.65838
Zm00001d017387	0	0.757824	-0.428049	-2.70337
Zm00001d023273	NB-ARC domain	0.426413	-1.40304	-2.70556
Zm00001d000233	Sodium/hydrogen exchanger family	-1.04166	-0.864759	-2.72336
Zm00001d032459	Cytochrome P450	-0.149267	-1.40053	-2.72558
Zm00001d034653	Zinc finger protein	-0.0295885	-0.739969	-2.73392
Zm00001d054074	Inherit from KOG: finger protein	0.205023	-1.16927	-2.74653
Zm00001d002013	STYKc	-0.382795	-0.914944	-2.75276
Zm00001d011014	Inherit from NOG: KH domain containing 3-like, subcortical maternal complex member	-0.369815	-1.6642	-2.77627
Zm00001d021755	UDP-glucoronosyl and UDP-glucosyl transferase	-0.733345	-2.1847	-2.78259
Zm00001d021581	TFs having WRKY and zinc finger domains	-1.26949	-1.72731	-2.79073
Zm00001d045190	STYKc	-0.396413	-0.71498	-2.79513
Zm00001d038699	o-methyltransferase	0.714226	-1.04074	-2.81992
Zm00001d043001	Protein of unknown function (DUF688)	-0.719676	-1.84546	-2.84857
Zm00001d036901	Legume lectin domain	-0.783176	-0.258707	-2.85623
Zm00001d043024	0	-0.453632	-0.883511	-2.87335
Zm00001d015217	SAM dependent carboxyl methyltransferase	0.284938	-1.01545	-4.30002
Zm00001d033478	Hsp20/alpha crystallin family	-0.134619	-1.44429	-2.92012
Zm00001d004442	Predicted ATPase of the ABC class	0.491683	-1.4258	-2.92385
Zm00001d053960	3-isopropylmalate	-1.64572	-1.51714	-4.42242
Zm00001d020606	Auxin responsive protein	-0.0587275	-1.4997	-2.93031
Zm00001d014487	GDSL-like Lipase/Acylhydrolase	-0.414162	-0.980633	-2.95519
Zm00001d040848	#N/A	-1.45093	-2.34792	-2.96593
Zm00001d018185	B_lectin	0.664046	-1.7974	-2.96865
Zm00001d050259	ABC transporter	-0.840924	-1.41999	-2.98392
Zm00001d015010	Pfam:DUF231	-0.59834	-1.14282	-2.98741
Zm00001d048651	Plant protein of unknown function	0.0330292	-0.922021	-2.99422
Zm00001d045940	0	-0.703891	-1.7389	-3.03067
Zm00001d015375	Ribosomal protein L18e/L15	-0.690459	-1.13732	-3.033
Zm00001d045423	Auxin responsive protein	0.601293	-1.43875	-3.03905
Zm00001d052324	response to copper ion	0.85416	-1.52826	-3.07529
Zm00001d011365	lipase class 3 family	-0.407087	-2.20374	-3.07931
Zm00001d051573	ZF-HD protein dimerisation region	-0.549272	-0.765097	-3.09986
Zm00001d046751	Basic region leucine zipper	-0.110299	-0.548422	-3.11063
Zm00001d046235	amino acid	-0.37507	-1.43194	-3.15546
Zm00001d026241	0	-0.215103	-1.77524	-3.20531
Zm00001d044639	Legume lectin domain	-0.45203	-0.475249	-3.23377
Zm00001d005351	prephenate dehydratase	-0.335264	-1.29824	-3.28697
Zm00001d012509	Esterase lipase thioesterase family protein	-0.218827	0.404501	-3.34062
Zm00001d016794	ABC transporter transmembrane region	-0.346521	-1.28114	-3.34416
Zm00001d036690	0	0.0934985	-1.25757	-3.34522
Zm00001d016414	UDP-glucoronosyl and UDP-glucosyl transferase	-1.26909	-1.01838	-3.3525
Zm00001d004882	Pfam:DUF623	-0.274142	-1.04762	-3.35863
Zm00001d004726	YTH domain family	-0.487733	-0.171919	-3.38467
Zm00001d016428	UDP-glucoronosyl and UDP-glucosyl transferase	-1.21836	-0.759766	-3.41155
Zm00001d003865	cathepsin	0.866504	-1.15498	-3.47128
Zm00001d012176	beta-hexosaminidase	-0.336437	-0.959001	-3.51641
Zm00001d025576	0	-0.345086	-1.2704	-3.59702
Zm00001d034703	0	-1.33142	-1.90787	-3.64836
Zm00001d039224	0	-1.09565	-1.91001	-3.66115
Zm00001d032042	Cytochrome P450	-1.38641	-1.20704	-3.76954
Zm00001d025647	DnaJ (Hsp40) homolog, subfamily B, member 11	-1.26068	-2.03836	-3.78431
Zm00001d012924	phospholipase C	-2.79517	-3.0498	-3.7921
Zm00001d026486	AP2	-1.04279	-2.07659	-3.81792
Zm00001d035714	EamA-like transporter family	0.93014	-0.123934	-3.83464
Zm00001d007475	0	-0.429549	-1.64067	-3.83947
Zm00001d036963	HLH	-0.0290469	-1.19977	-3.90621
Zm00001d016202	WD40	-0.13817	-1.86532	-3.94029
Zm00001d008980	Inherit from lilNOG: expressed protein	-0.156241	-2.11558	-3.97121
Zm00001d009943	0	-1.74809	-1.23498	-3.97686
Zm00001d044168	HSF-type DNA-binding	-0.0456002	-3.19208	-4.00541
Zm00001d028899	0	-2.19438	-1.04747	-4.07492
Zm00001d013977	0	-1.74738	-1.77523	-4.10797
Zm00001d031366	STYKc	-1.41182	-1.40188	-4.14221
Zm00001d053617	Cytochrome P450	-0.124878	-0.45848	-4.16896
Zm00001d041377	Myb-like DNA-binding domain	0.830093	-2.48746	-4.19231
Zm00001d039824	leucine Rich Repeat	-0.217654	-1.89707	-4.23701
Zm00001d032343	Pfam:YDG_SRA	-0.0236078	-0.504917	-4.25518
Zm00001d046749	Plant phosphoribosyltransferase C-terminal	1.21095	-0.744958	-4.26737
Zm00001d003184	Protein of unknown function (DUF642)	-0.438458	-3.49642	-4.30975
Zm00001d050090	IBR domain	-1.75973	-2.25318	-4.32018
Zm00001d002570	Ubiquitin-conjugating enzyme	-1.20029	-2.25099	-4.32176
Zm00001d022383	Ubiquitin-conjugating enzyme E2	-2.46295	-1.04705	-4.32965
Zm00001d027368	Glycosyl hydrolases family 16	-1.4507	-0.820884	-4.38103
Zm00001d014216	0	-1.9443	-3.57355	-4.38688
Zm00001d053268	Histidine kinase-, DNA gyrase B-, and HSP90-like ATPase	-1.4136	-1.35556	-4.3936
Zm00001d052749	HMG (high mobility group) box	-1.87786	-0.528865	-4.40414
Zm00001d031866	STYKc	-0.901466	-2.14171	-4.42922
Zm00001d031310	Histone-like transcription factor (CBF/NF-Y) and archaeal histone	-0.52581	-2.15064	-4.44486
Zm00001d052537	phosphatidylethanolamine-binding protein	0.339503	-2.73468	-4.45628
Zm00001d015334	P21-Rho-binding domain	0.128951	-2.17081	-4.46451
Zm00001d003365	0	-1.34908	-3.69598	-4.50931
Zm00001d002901	Peroxidase	-1.10311	-1.50417	-4.53697
Zm00001d048822	Leucine rich repeat N-terminal domain	-1.23558	-2.29396	-4.57944
Zm00001d048716	Rapid ALkalinization Factor (RALF)	-0.957676	-2.30471	-4.59137
Zm00001d014204	Oxidoreductase family, C-terminal alpha/beta domain	-2.22733	-3.27725	-4.60968
Zm00001d035172	disease resistance protein	-0.183492	-0.961807	-4.61424
Zm00001d017936	Plastocyanin-like domain	-2.09465	-1.33618	-4.62031
Zm00001d049678	No apical meristem (NAM) protein	-2.65179	-3.80906	-4.62239
Zm00001d006447	C2 domain	-1.4218	-1.94653	-4.65393
Zm00001d004633	Transmembrane amino acid transporter protein	0.49346	-2.94428	-4.65646
Zm00001d003164	ribonucleoside-diphosphate reductase small	-0.876098	-1.41414	-4.70918
Zm00001d017786	Pyridine nucleotide-disulphide oxidoreductase	0.418341	-2.96415	-4.71573
Zm00001d017494	Pollen allergen	-1.32687	-3.03542	-4.73634
Zm00001d049925	UDP-glucoronosyl and UDP-glucosyl transferase	0.105059	-3.07473	-4.7766
Zm00001d024207	Sesquiterpene synthase involved in the production after herbivore attack of a blend of volatiles that attracts natural enemies of herbivores. Converts farnesyl diphosphate to	-3.78302	-4.01439	-4.82772
Zm00001d012953	POT family	0.629517	-1.08536	-4.83251
Zm00001d041041	#N/A	-0.142865	-4.1004	-4.91372
Zm00001d050110	Eukaryotic aspartyl protease	-0.348021	-1.74219	-4.94267
Zm00001d043858	UAA transporter family	-0.228491	-1.43545	-4.95921
Zm00001d047591	VQ motif	0.186884	-1.37739	-5.02282
Zm00001d023299	Zinc finger C-x8-C-x5-C-x3-H type (and similar)	-0.590663	-1.32329	-5.07535
Zm00001d025918	0	0.213233	-1.81138	-5.09559
Zm00001d027824	VQ motif	0.165991	0.12678	-5.12208
Zm00001d036683	0	-0.638056	-1.30465	-5.18936
Zm00001d012551	VQ motif	0.245974	-0.895903	-5.34419
Zm00001d031351	STYKc	-4.39206	-2.72101	-5.43676
Zm00001d049220	P21-Rho-binding domain	-0.67203	-1.8782	-5.5915
