# Supplementary material for: Mythimna separata herbivory primes maize resistance in systemic leaves
Source: J Exp Bot. 2021 Feb 27;72(10):3792–805. doi: 10.1093/jxb/erab083 (PMC8096606; doi:10.1093/jxb/erab083)
Supplement: erab083_suppl_Supplementary_Table_S4 [file erab083_suppl_supplementary_table_s4.xlsx]

## Sheet: Discription of letters
Table S3. Gene ontology enrichment from the specifically and commonly regulated DEGs in maize systemic leaves 4 of 3+4-, 3- 4+, and 3+ 4+ group.

## Sheet: Region A+B+D
Table S3. Gene ontology enrichment from the specifically and commonly regulated DEGs in maize systemic leaves 4 of 3+4-, 3- 4+, and 3+ 4+ group.
23 genes included exclusively in "3+ 4-" group; 3 common genes in "3+ 4-" and "3- 4+" groups and 9 common genes in "3+ 4-" and "3+ 4+" groups
GO term	Ontology (P= Biological process, C= Cellar components, F= Molecular functions)	Description	Number in input list	Number of genes in Background/Reference list	p-value	FDR
GO:0016798	F	hydrolase activity, acting on glycosyl bonds	7	962	2e-05	0.0022
GO:0004553	F	hydrolase activity, hydrolyzing O-glycosyl compounds	6	809	7.5e-05	0.0041
GO:0048046	C	apoplast	6	905	0.00014	0.017

## Sheet: Region C
Table S3. Gene ontology enrichment from the specifically and commonly regulated DEGs in maize systemic leaves 4 of 3+4-, 3- 4+, and 3+ 4+ group.
474 genes included exclusively in "3- 4+" group were enriched in biological process
GO term	Ontology (P= Biological process, C= Cellar components, F= Molecular functions)	Description	Number in input list	Number of genes in Background/Reference list	p-value	FDR
No GO category was reported

## Sheet: Region E+F
Table S3. Gene ontology enrichment from the specifically and commonly regulated DEGs in maize systemic leaves 4 of 3+4-, 3- 4+, and 3+ 4+ group.
Further induced/suppressed "3312 genes" among which 3176 were common in "3- 4+" and "3+ 4+" group and 136 were common in "3+ 4-", "3- 4+" and "3+ 4+" groups
GO term	Ontology (P= Biological process, C= Cellar components, F= Molecular functions)	Description	Number in input list	Number of genes in Background/Reference list	p-value	FDR
GO:0042221	P	response to chemical	1247	9294	4.8e-66	7.3e-62
GO:1901700	P	response to oxygen-containing compound	767	4781	1.9e-62	1.5e-58
GO:0010033	P	response to organic substance	884	5992	2.1e-58	1.1e-54
GO:0009719	P	response to endogenous stimulus	689	4462	6.4e-50	2.5e-46
GO:0009725	P	response to hormone	624	3950	1.5e-47	4.6e-44
GO:0044710	P	single-organism metabolic process	1921	17698	1.7e-46	4.4e-43
GO:0001101	P	response to acid chemical	514	3035	7.1e-46	1.6e-42
GO:0015979	P	photosynthesis	185	585	1.5e-44	2.8e-41
GO:0019684	P	photosynthesis, light reaction	154	412	2.6e-44	4.4e-41
GO:0009628	P	response to abiotic stimulus	771	5674	4.7e-38	7.1e-35
GO:0044283	P	small molecule biosynthetic process	518	3307	5.3e-38	7.4e-35
GO:0044711	P	single-organism biosynthetic process	843	6412	2.1e-37	2.7e-34
GO:0009605	P	response to external stimulus	613	4265	1.7e-35	2e-32
GO:0043207	P	response to external biotic stimulus	474	2998	1.8e-35	2e-32
GO:0051707	P	response to other organism	471	2986	5.1e-35	5.3e-32
GO:0006082	P	organic acid metabolic process	646	4597	5.6e-35	5.4e-32
GO:0050896	P	response to stimulus	2272	22704	1.3e-34	1.2e-31
GO:0009607	P	response to biotic stimulus	492	3201	3.5e-34	3e-31
GO:0006952	P	defense response	506	3346	1.2e-33	9.9e-31
GO:0031976	C	plastid thylakoid	217	778	6.9e-45	1.1e-41
GO:0009534	C	chloroplast thylakoid	215	774	3e-44	2.4e-41
GO:0055035	C	plastid thylakoid membrane	187	627	4.4e-42	2.3e-39
GO:0009535	C	chloroplast thylakoid membrane	185	622	1.7e-41	6.6e-39
GO:0044436	C	thylakoid part	206	764	8.2e-41	2.6e-38
GO:0009579	C	thylakoid	242	1020	5.6e-40	1.5e-37
GO:0042651	C	thylakoid membrane	192	689	9.8e-40	2.1e-37
GO:0034357	C	photosynthetic membrane	196	715	1.1e-39	2.1e-37
GO:0044435	C	plastid part	414	2381	7.7e-39	1.3e-36
GO:0044434	C	chloroplast part	406	2339	6.4e-38	1e-35
GO:0019748	P	secondary metabolic process	310	1706	7.4e-32	5.7e-29
GO:0031984	C	organelle subcompartment	269	1408	1.3e-30	1.8e-28
GO:0016053	P	organic acid biosynthetic process	343	2021	2.6e-30	1.9e-27
GO:0044699	P	single-organism process	2715	28803	2.8e-29	1.9e-26
GO:0009753	P	response to jasmonic acid	199	914	8.2e-29	5.4e-26
GO:0006091	P	generation of precursor metabolites and energy	247	1278	8.6e-29	5.5e-26
GO:0044281	P	small molecule metabolic process	1009	8585	2.4e-28	1.5e-25
GO:0043436	P	oxoacid metabolic process	575	4198	2.9e-28	1.7e-25
GO:0010207	P	photosystem II assembly	89	219	3.3e-28	1.9e-25
GO:0032787	P	monocarboxylic acid metabolic process	415	2716	3.5e-28	1.9e-25
GO:0009532	C	plastid stroma	252	1336	5.3e-28	7e-26
GO:0009536	C	plastid	735	5796	1.1e-27	1.4e-25
GO:0009570	C	chloroplast stroma	248	1314	1.3e-27	1.5e-25
GO:0070887	P	cellular response to chemical stimulus	508	3617	5.8e-27	3.1e-24
GO:0009507	C	chloroplast	695	5439	8.2e-27	8.6e-25
GO:0009743	P	response to carbohydrate	254	1392	2.2e-26	1.1e-23
GO:0019752	P	carboxylic acid metabolic process	548	4025	2.7e-26	1.3e-23
GO:0009755	P	hormone-mediated signaling pathway	330	2048	1e-25	4.8e-23
GO:0008299	P	isoprenoid biosynthetic process	168	752	1.6e-25	7.6e-23
GO:0005576	C	extracellular region	402	2695	1.8e-25	1.7e-23
GO:0055114	P	oxidation-reduction process	565	4235	2.9e-25	1.3e-22
GO:0009521	C	photosystem	68	143	6.7e-25	6.2e-23
GO:0071495	P	cellular response to endogenous stimulus	356	2308	9.3e-25	4.1e-22
GO:0032870	P	cellular response to hormone stimulus	336	2137	1.4e-24	5.7e-22
GO:0006720	P	isoprenoid metabolic process	178	843	1.4e-24	5.7e-22
GO:0010287	C	plastoglobule	64	128	2e-24	1.7e-22
GO:0071229	P	cellular response to acid chemical	255	1455	2.6e-24	1.1e-21
GO:1901701	P	cellular response to oxygen-containing compound	320	2014	4.5e-24	1.8e-21
GO:0042440	P	pigment metabolic process	163	750	1e-23	4e-21
GO:0045087	P	innate immune response	269	1591	1.3e-23	4.8e-21
GO:0051704	P	multi-organism process	615	4833	4.6e-23	1.7e-20
GO:0019682	P	glyceraldehyde-3-phosphate metabolic process	130	529	4.7e-23	1.7e-20
GO:0009814	P	defense response, incompatible interaction	184	921	4.9e-23	1.7e-20
GO:0098542	P	defense response to other organism	311	1975	7.2e-23	2.4e-20
GO:0006081	P	cellular aldehyde metabolic process	151	685	1.5e-22	4.9e-20
GO:0033993	P	response to lipid	320	2067	1.7e-22	5.6e-20
GO:0009611	P	response to wounding	176	883	5.5e-22	1.8e-19
GO:0019288	P	isopentenyl diphosphate biosynthetic process, methylerythritol 4-phosphate pathway	95	326	2.2e-21	6.9e-19
GO:0031347	P	regulation of defense response	196	1056	2.9e-21	8.8e-19
GO:0097305	P	response to alcohol	280	1760	3.4e-21	1e-18
GO:0015994	P	chlorophyll metabolic process	94	323	3.9e-21	1.1e-18
GO:0009751	P	response to salicylic acid	175	896	4.6e-21	1.3e-18
GO:0009069	P	serine family amino acid metabolic process	114	454	5.4e-21	1.5e-18
GO:0009617	P	response to bacterium	218	1243	6.3e-21	1.8e-18
GO:0009694	P	jasmonic acid metabolic process	86	280	1.1e-20	3e-18
GO:0048046	C	apoplast	175	905	1.1e-20	9.3e-19
GO:0002376	P	immune system process	337	2292	1.7e-20	4.7e-18
GO:0014070	P	response to organic cyclic compound	271	1706	1.9e-20	5e-18
GO:0071310	P	cellular response to organic substance	399	2867	2e-20	5.1e-18
GO:0009240	P	isopentenyl diphosphate biosynthetic process	95	339	2.1e-20	5.3e-18
GO:0046490	P	isopentenyl diphosphate metabolic process	95	339	2.1e-20	5.3e-18
GO:0009620	P	response to fungus	190	1039	4.8e-20	1.2e-17
GO:0072330	P	monocarboxylic acid biosynthetic process	205	1163	6e-20	1.5e-17
GO:0009867	P	jasmonic acid mediated signaling pathway	125	549	7.2e-20	1.7e-17
GO:0071395	P	cellular response to jasmonic acid stimulus	125	552	1.1e-19	2.5e-17
GO:0009626	P	plant-type hypersensitive response	150	737	1.3e-19	2.9e-17
GO:0006629	P	lipid metabolic process	513	4009	1.7e-19	3.9e-17
GO:0034050	P	host programmed cell death induced by symbiont	150	740	1.7e-19	3.9e-17
GO:0009416	P	response to light stimulus	321	2186	1.8e-19	4.1e-17
GO:0009695	P	jasmonic acid biosynthetic process	78	248	2.1e-19	4.7e-17
GO:0009070	P	serine family amino acid biosynthetic process	95	354	2.4e-19	5.3e-17
GO:0010114	P	response to red light	69	199	3.7e-19	7.8e-17
GO:0045088	P	regulation of innate immune response	153	770	3.7e-19	7.8e-17
GO:0019344	P	cysteine biosynthetic process	91	331	3.8e-19	7.8e-17
GO:0006955	P	immune response	287	1894	4.4e-19	9e-17
GO:0009523	C	photosystem II	51	107	4.4e-19	3.5e-17
GO:0010035	P	response to inorganic substance	398	2920	5.2e-19	1e-16
GO:0008610	P	lipid biosynthetic process	308	2086	5.4e-19	1.1e-16
GO:0006534	P	cysteine metabolic process	91	335	7.2e-19	1.4e-16
GO:0046148	P	pigment biosynthetic process	122	547	8.1e-19	1.6e-16
GO:0044763	P	single-organism cellular process	2031	20993	1.5e-18	2.8e-16
GO:0044550	P	secondary metabolite biosynthetic process	175	958	1.7e-18	3.1e-16
GO:0009767	P	photosynthetic electron transport chain	52	117	2.1e-18	3.9e-16
GO:0046394	P	carboxylic acid biosynthetic process	251	1600	2.1e-18	3.9e-16
GO:0010363	P	regulation of plant-type hypersensitive response	133	636	2.3e-18	4.1e-16
GO:0009737	P	response to abscisic acid	241	1520	3.5e-18	6.2e-16
GO:0006950	P	response to stress	1255	12007	5.8e-18	1e-15
GO:0009314	P	response to radiation	327	2302	6.3e-18	1.1e-15
GO:0050776	P	regulation of immune response	154	807	6.9e-18	1.2e-15
GO:0009698	P	phenylpropanoid metabolic process	148	761	7.3e-18	1.3e-15
GO:0010218	P	response to far red light	66	197	9e-18	1.5e-15
GO:0010243	P	response to organonitrogen compound	163	883	1.1e-17	1.8e-15
GO:0010200	P	response to chitin	149	773	1.1e-17	1.9e-15
GO:0009773	P	photosynthetic electron transport in photosystem I	39	66	2.6e-17	4.3e-15
GO:0009627	P	systemic acquired resistance	135	676	3.3e-17	5.4e-15
GO:0009651	P	response to salt stress	258	1708	4.4e-17	7.1e-15
GO:0016491	F	oxidoreductase activity	474	3759	6e-17	2.3e-13
GO:1901605	P	alpha-amino acid metabolic process	180	1044	7.9e-17	1.3e-14
GO:0080134	P	regulation of response to stress	201	1227	1.3e-16	2.1e-14
GO:0002682	P	regulation of immune system process	166	940	2e-16	3.1e-14
GO:0035304	P	regulation of protein dephosphorylation	66	214	2.7e-16	4.2e-14
GO:0009526	C	plastid envelope	193	1170	3e-16	2.2e-14
GO:0009637	P	response to blue light	69	233	3.2e-16	4.9e-14
GO:0042742	P	defense response to bacterium	159	890	3.5e-16	5.4e-14
GO:0006778	P	porphyrin-containing compound metabolic process	96	413	4.6e-16	6.9e-14
GO:0009522	C	photosystem I	39	74	4.7e-16	3.4e-14
GO:0009414	P	response to water deprivation	168	968	5.2e-16	7.7e-14
GO:0009657	P	plastid organization	139	736	5.9e-16	8.7e-14
GO:0009941	C	chloroplast envelope	187	1132	7.8e-16	5.3e-14
GO:0035303	P	regulation of dephosphorylation	66	221	1e-15	1.5e-13
GO:1901698	P	response to nitrogen compound	221	1431	1.1e-15	1.7e-13
GO:0044255	P	cellular lipid metabolic process	373	2844	1.4e-15	2.1e-13
GO:0009055	F	electron carrier activity	126	648	2.1e-15	2.7e-12
GO:0046906	F	tetrapyrrole binding	136	726	2.1e-15	2.7e-12
GO:0015995	P	chlorophyll biosynthetic process	59	184	2.4e-15	3.4e-13
GO:0033013	P	tetrapyrrole metabolic process	96	428	3.1e-15	4.4e-13
GO:0006970	P	response to osmotic stress	265	1843	3.2e-15	4.5e-13
GO:0080135	P	regulation of cellular response to stress	136	737	5.9e-15	8.1e-13
GO:1901607	P	alpha-amino acid biosynthetic process	135	730	6.4e-15	8.7e-13
GO:0051186	P	cofactor metabolic process	262	1831	7.7e-15	1e-12
GO:0009415	P	response to water	170	1025	1.2e-14	1.7e-12
GO:0071944	C	cell periphery	888	8255	1.9e-14	1.2e-12
GO:0006090	P	pyruvate metabolic process	130	708	3.2e-14	4.3e-12
GO:0009863	P	salicylic acid mediated signaling pathway	117	609	4.4e-14	5.8e-12
GO:0009642	P	response to light intensity	102	500	7.9e-14	1e-11
GO:0006612	P	protein targeting to membrane	128	702	7.9e-14	1e-11
GO:0022900	P	electron transport chain	81	348	8.3e-14	1.1e-11
GO:0071446	P	cellular response to salicylic acid stimulus	118	624	8.8e-14	1.1e-11
GO:0008654	P	phospholipid biosynthetic process	124	675	1.2e-13	1.5e-11
GO:0043067	P	regulation of programmed cell death	165	1015	1.3e-13	1.7e-11
GO:0031977	C	thylakoid lumen	45	124	1.4e-13	8.9e-12
GO:0009765	P	photosynthesis, light harvesting	32	60	1.5e-13	1.9e-11
GO:0006721	P	terpenoid metabolic process	101	500	1.7e-13	2.2e-11
GO:0010941	P	regulation of cell death	170	1064	2.1e-13	2.6e-11
GO:0016114	P	terpenoid biosynthetic process	93	446	3.3e-13	4e-11
GO:0009812	P	flavonoid metabolic process	99	493	4.1e-13	5e-11
GO:0006740	P	NADPH regeneration	58	206	4.2e-13	5e-11
GO:0006811	P	ion transport	362	2879	7.1e-13	8.5e-11
GO:0008219	P	cell death	207	1410	7.3e-13	8.7e-11
GO:0051156	P	glucose 6-phosphate metabolic process	73	310	8.5e-13	9.9e-11
GO:0006098	P	pentose-phosphate shunt	73	310	8.5e-13	9.9e-11
GO:0009862	P	systemic acquired resistance, salicylic acid mediated signaling pathway	82	375	1e-12	1.1e-10
GO:0031978	C	plastid thylakoid lumen	35	80	1e-12	6e-11
GO:0009543	C	chloroplast thylakoid lumen	35	80	1e-12	6e-11
GO:0012501	P	programmed cell death	192	1282	1.1e-12	1.2e-10
GO:0006636	P	unsaturated fatty acid biosynthetic process	46	139	1.1e-12	1.3e-10
GO:0042743	P	hydrogen peroxide metabolic process	116	636	1.1e-12	1.3e-10
GO:0010817	P	regulation of hormone levels	163	1028	1.1e-12	1.3e-10
GO:0031407	P	oxylipin metabolic process	35	81	1.4e-12	1.5e-10
GO:0031348	P	negative regulation of defense response	92	452	1.4e-12	1.6e-10
GO:0034285	P	response to disaccharide	81	372	1.6e-12	1.8e-10
GO:0016168	F	chlorophyll binding	30	59	2.2e-12	2.1e-09
GO:0010310	P	regulation of hydrogen peroxide metabolic process	63	249	2.3e-12	2.5e-10
GO:0006739	P	NADP metabolic process	75	332	2.4e-12	2.6e-10
GO:0044765	P	single-organism transport	436	3653	2.7e-12	2.8e-10
GO:0009768	P	photosynthesis, light harvesting in photosystem I	21	24	2.9e-12	3.1e-10
GO:0031409	F	pigment binding	21	24	2.9e-12	2.2e-09
GO:0033559	P	unsaturated fatty acid metabolic process	46	144	3e-12	3.2e-10
GO:0044802	P	single-organism membrane organization	183	1219	3.1e-12	3.3e-10
GO:0005976	P	polysaccharide metabolic process	235	1695	3.5e-12	3.7e-10
GO:0005886	C	plasma membrane	735	6798	3.8e-12	2.1e-10
GO:0031408	P	oxylipin biosynthetic process	34	80	4.1e-12	4.2e-10
GO:0009744	P	response to sucrose	79	366	4.5e-12	4.6e-10
GO:0009723	P	response to ethylene	135	812	5.9e-12	6e-10
GO:0050832	P	defense response to fungus	126	737	5.9e-12	6e-10
GO:0090150	P	establishment of protein localization to membrane	128	755	6.6e-12	6.7e-10
GO:0006732	P	coenzyme metabolic process	193	1328	9.8e-12	9.9e-10
GO:1902578	P	single-organism localization	442	3753	1e-11	1e-09
GO:0072657	P	protein localization to membrane	128	761	1.1e-11	1e-09
GO:0009696	P	salicylic acid metabolic process	69	302	1.1e-11	1.1e-09
GO:0005975	P	carbohydrate metabolic process	481	4161	1.3e-11	1.3e-09
GO:0009595	P	detection of biotic stimulus	48	164	1.4e-11	1.3e-09
GO:0009072	P	aromatic amino acid family metabolic process	78	369	1.5e-11	1.4e-09
GO:0010155	P	regulation of proton transport	39	112	1.6e-11	1.5e-09
GO:0009813	P	flavonoid biosynthetic process	87	438	1.7e-11	1.7e-09
GO:0072593	P	reactive oxygen species metabolic process	125	743	1.8e-11	1.7e-09
GO:0042445	P	hormone metabolic process	117	678	2e-11	1.9e-09
GO:0071554	P	cell wall organization or biogenesis	287	2231	2.5e-11	2.4e-09
GO:0006644	P	phospholipid metabolic process	140	880	3.7e-11	3.4e-09
GO:0006779	P	porphyrin-containing compound biosynthetic process	60	249	4e-11	3.7e-09
GO:0009266	P	response to temperature stimulus	245	1840	4.4e-11	4e-09
GO:0006733	P	oxidoreduction coenzyme metabolic process	137	858	4.8e-11	4.4e-09
GO:0009739	P	response to gibberellin	74	355	8.4e-11	7.6e-09
GO:0080167	P	response to karrikin	83	426	1.2e-10	1e-08
GO:0016705	F	oxidoreductase activity, acting on paired donors, with incorporation or reduction of molecular oxygen	121	735	1.3e-10	7.9e-08
GO:2000377	P	regulation of reactive oxygen species metabolic process	67	310	1.7e-10	1.6e-08
GO:0044036	P	cell wall macromolecule metabolic process	122	755	2.9e-10	2.6e-08
GO:0009639	P	response to red or far red light	123	765	3.2e-10	2.9e-08
GO:0009699	P	phenylpropanoid biosynthetic process	85	456	4.6e-10	4e-08
GO:0044712	P	single-organism catabolic process	385	3285	4.7e-10	4.1e-08
GO:0071705	P	nitrogen compound transport	198	1446	4.7e-10	4.1e-08
GO:0033014	P	tetrapyrrole biosynthetic process	60	268	4.8e-10	4.2e-08
GO:0007154	P	cell communication	820	7931	6.1e-10	5.3e-08
GO:0099402	P	plant organ development	333	2768	6.5e-10	5.6e-08
GO:0051606	P	detection of stimulus	68	330	7.3e-10	6.2e-08
GO:0006820	P	anion transport	163	1134	8.4e-10	7.1e-08
GO:0098807	C	chloroplast thylakoid membrane protein complex	18	25	9.5e-10	5.2e-08
GO:0042180	P	cellular ketone metabolic process	204	1528	1.6e-09	1.4e-07
GO:0009505	C	plant-type cell wall	122	780	1.6e-09	8.6e-08
GO:0009409	P	response to cold	168	1197	2.1e-09	1.8e-07
GO:0004497	F	monooxygenase activity	91	522	2.2e-09	1.2e-06
GO:0016117	P	carotenoid biosynthetic process	46	183	2.3e-09	1.9e-07
GO:0016109	P	tetraterpenoid biosynthetic process	46	183	2.3e-09	1.9e-07
GO:1901615	P	organic hydroxy compound metabolic process	159	1117	2.5e-09	2e-07
GO:0002831	P	regulation of response to biotic stimulus	47	191	2.8e-09	2.3e-07
GO:0046942	P	carboxylic acid transport	89	511	3.4e-09	2.7e-07
GO:0005506	F	iron ion binding	104	636	3.4e-09	1.6e-06
GO:0006979	P	response to oxidative stress	177	1291	3.7e-09	3e-07
GO:0016020	C	membrane	2249	24684	3.8e-09	1.9e-07
GO:0015804	P	neutral amino acid transport	45	181	4.6e-09	3.7e-07
GO:0016108	P	tetraterpenoid metabolic process	46	189	5.5e-09	4.4e-07
GO:0016116	P	carotenoid metabolic process	46	189	5.5e-09	4.4e-07
GO:0006812	P	cation transport	247	1971	5.6e-09	4.4e-07
GO:0015711	P	organic anion transport	89	518	6e-09	4.7e-07
GO:0048367	P	shoot system development	315	2650	6e-09	4.8e-07
GO:0006865	P	amino acid transport	73	390	6.5e-09	5.1e-07
GO:0048583	P	regulation of response to stimulus	282	2322	6.8e-09	5.3e-07
GO:0044723	P	single-organism carbohydrate metabolic process	358	3091	6.8e-09	5.3e-07
GO:0009644	P	response to high light intensity	71	375	6.9e-09	5.3e-07
GO:0010027	P	thylakoid membrane organization	65	329	7.1e-09	5.5e-07
GO:0009668	P	plastid membrane organization	65	329	7.1e-09	5.5e-07
GO:0020037	F	heme binding	106	664	7.4e-09	3.1e-06
GO:0046496	P	nicotinamide nucleotide metabolic process	112	717	8e-09	6.1e-07
GO:0007165	P	signal transduction	725	7006	8.2e-09	6.2e-07
GO:0018298	P	protein-chromophore linkage	25	63	8.2e-09	6.2e-07
GO:0043623	P	cellular protein complex assembly	162	1169	9e-09	6.7e-07
GO:0044272	P	sulfur compound biosynthetic process	78	434	9.5e-09	7.1e-07
GO:0080043	F	quercetin 3-O-glucosyltransferase activity	35	121	9.7e-09	3.7e-06
GO:0000165	P	MAPK cascade	94	567	1.1e-08	7.8e-07
GO:0044282	P	small molecule catabolic process	201	1542	1.1e-08	8.5e-07
GO:0019362	P	pyridine nucleotide metabolic process	112	723	1.2e-08	8.8e-07
GO:0080044	F	quercetin 7-O-glucosyltransferase activity	35	122	1.2e-08	4e-06
GO:0048585	P	negative regulation of response to stimulus	120	794	1.3e-08	9.2e-07
GO:0009697	P	salicylic acid biosynthetic process	54	254	1.6e-08	1.2e-06
GO:0048646	P	anatomical structure formation involved in morphogenesis	281	2336	1.6e-08	1.2e-06
GO:0019760	P	glucosinolate metabolic process	60	300	1.8e-08	1.3e-06
GO:0019757	P	glycosinolate metabolic process	60	300	1.8e-08	1.3e-06
GO:0043900	P	regulation of multi-organism process	58	285	1.8e-08	1.3e-06
GO:0019199	F	transmembrane receptor protein kinase activity	55	263	1.9e-08	5.5e-06
GO:0004568	F	chitinase activity	24	61	1.9e-08	5.5e-06
GO:0009825	P	multidimensional cell growth	46	199	2.1e-08	1.5e-06
GO:0006790	P	sulfur compound metabolic process	158	1150	2.3e-08	1.6e-06
GO:0072524	P	pyridine-containing compound metabolic process	112	733	2.3e-08	1.6e-06
GO:0071396	P	cellular response to lipid	140	985	2.4e-08	1.7e-06
GO:0009056	P	catabolic process	661	6365	3e-08	2.1e-06
GO:0009733	P	response to auxin	133	927	3.3e-08	2.3e-06
GO:0006972	P	hyperosmotic response	80	467	3.8e-08	2.6e-06
GO:0008061	F	chitin binding	24	64	3.9e-08	1e-05
GO:0009063	P	cellular amino acid catabolic process	49	226	4.2e-08	2.9e-06
GO:0071407	P	cellular response to organic cyclic compound	141	1005	4.3e-08	2.9e-06
GO:0009073	P	aromatic amino acid family biosynthetic process	41	170	4.5e-08	3.1e-06
GO:0009308	P	amine metabolic process	161	1200	6.6e-08	4.5e-06
GO:0010383	P	cell wall polysaccharide metabolic process	92	576	6.9e-08	4.7e-06
GO:0044700	P	single organism signaling	732	7185	7.1e-08	4.7e-06
GO:0097306	P	cellular response to alcohol	114	769	7.1e-08	4.7e-06
GO:0016051	P	carbohydrate biosynthetic process	202	1595	7.3e-08	4.9e-06
GO:0030001	P	metal ion transport	182	1403	7.7e-08	5.1e-06
GO:0006066	P	alcohol metabolic process	132	936	8.9e-08	5.9e-06
GO:0019761	P	glucosinolate biosynthetic process	50	241	1e-07	6.7e-06
GO:0019758	P	glycosinolate biosynthetic process	50	241	1e-07	6.7e-06
GO:2000762	P	regulation of phenylpropanoid metabolic process	52	256	1e-07	6.7e-06
GO:1901617	P	organic hydroxy compound biosynthetic process	97	626	1.1e-07	7.1e-06
GO:0031399	P	regulation of protein modification process	116	795	1.1e-07	7.4e-06
GO:0000271	P	polysaccharide biosynthetic process	157	1175	1.2e-07	7.8e-06
GO:0009411	P	response to UV	77	457	1.2e-07	7.9e-06
GO:0010016	P	shoot system morphogenesis	124	870	1.3e-07	8.4e-06
GO:0023014	P	signal transduction by protein phosphorylation	101	665	1.4e-07	9e-06
GO:0034284	P	response to monosaccharide	61	329	1.5e-07	9.2e-06
GO:0043455	P	regulation of secondary metabolic process	56	292	1.8e-07	1.1e-05
GO:1901606	P	alpha-amino acid catabolic process	54	278	2.1e-07	1.3e-05
GO:0031225	C	anchored component of membrane	69	398	2.2e-07	1.1e-05
GO:0009738	P	abscisic acid-activated signaling pathway	95	620	2.3e-07	1.4e-05
GO:0009746	P	response to hexose	59	321	3e-07	1.9e-05
GO:0015824	P	proline transport	34	136	3e-07	1.9e-05
GO:0006633	P	fatty acid biosynthetic process	86	546	3.1e-07	1.9e-05
GO:0061024	P	membrane organization	223	1841	3.3e-07	2e-05
GO:0071215	P	cellular response to abscisic acid stimulus	99	662	3.5e-07	2.2e-05
GO:0048856	P	anatomical structure development	1318	13917	3.7e-07	2.3e-05
GO:0016052	P	carbohydrate catabolic process	148	1115	3.9e-07	2.4e-05
GO:0042538	P	hyperosmotic salinity response	58	317	4.2e-07	2.6e-05
GO:0048827	P	phyllome development	193	1552	4.4e-07	2.6e-05
GO:0009106	P	lipoate metabolic process	26	87	4.4e-07	2.6e-05
GO:0045491	P	xylan metabolic process	59	326	4.6e-07	2.8e-05
GO:0090558	P	plant epidermis development	153	1167	4.8e-07	2.9e-05
GO:0042402	P	cellular biogenic amine catabolic process	42	196	4.9e-07	2.9e-05
GO:0043269	P	regulation of ion transport	74	452	5.6e-07	3.3e-05
GO:0019220	P	regulation of phosphate metabolic process	137	1021	6.2e-07	3.7e-05
GO:0051174	P	regulation of phosphorus metabolic process	137	1021	6.2e-07	3.7e-05
GO:0010075	P	regulation of meristem growth	65	379	6.6e-07	3.9e-05
GO:0008194	F	UDP-glycosyltransferase activity	105	727	6.8e-07	0.00017
GO:0046658	C	anchored component of plasma membrane	56	307	7.2e-07	3.5e-05
GO:0009310	P	amine catabolic process	43	208	8.3e-07	4.9e-05
GO:0046283	P	anthocyanin-containing compound metabolic process	40	186	8.4e-07	4.9e-05
GO:0016830	F	carbon-carbon lyase activity	53	285	8.5e-07	0.0002
GO:0042546	P	cell wall biogenesis	112	795	8.6e-07	5e-05
GO:0009750	P	response to fructose	50	262	8.9e-07	5.1e-05
GO:0045229	P	external encapsulating structure organization	189	1532	9.2e-07	5.3e-05
GO:0030076	C	light-harvesting complex	14	26	9.7e-07	4.5e-05
GO:0010583	P	response to cyclopentenone	44	217	9.8e-07	5.6e-05
GO:0044106	P	cellular amine metabolic process	108	762	1e-06	6e-05
GO:0016138	P	glycoside biosynthetic process	51	272	1.1e-06	6.2e-05
GO:0009624	P	response to nematode	47	241	1.1e-06	6.3e-05
GO:0006544	P	glycine metabolic process	29	112	1.2e-06	6.7e-05
GO:0009963	P	positive regulation of flavonoid biosynthetic process	41	197	1.3e-06	7.2e-05
GO:1900378	P	positive regulation of secondary metabolite biosynthetic process	38	176	1.4e-06	8.1e-05
GO:0048513	P	animal organ development	503	4830	1.5e-06	8.5e-05
GO:0071555	P	cell wall organization	180	1457	1.5e-06	8.6e-05
GO:0016829	F	lyase activity	124	917	1.5e-06	0.00033
GO:0016137	P	glycoside metabolic process	62	365	1.6e-06	8.7e-05
GO:0051188	P	cofactor biosynthetic process	108	770	1.6e-06	8.9e-05
GO:0009654	C	photosystem II oxygen evolving complex	17	42	1.6e-06	7.1e-05
GO:0042446	P	hormone biosynthetic process	74	468	1.8e-06	9.6e-05
GO:0009888	P	tissue development	287	2545	1.8e-06	0.0001
GO:0004553	F	hydrolase activity, hydrolyzing O-glycosyl compounds	112	809	1.8e-06	0.00038
GO:0010143	P	cutin biosynthetic process	18	48	1.9e-06	0.0001
GO:0044767	P	single-organism developmental process	1228	12990	2e-06	0.00011
GO:0006546	P	glycine catabolic process	26	96	2.1e-06	0.00011
GO:0035251	F	UDP-glucosyltransferase activity	66	402	2.1e-06	0.00041
GO:0009808	P	lignin metabolic process	35	158	2.2e-06	0.00012
GO:0030095	C	chloroplast photosystem II	10	12	2.2e-06	9.5e-05
GO:0010410	P	hemicellulose metabolic process	67	412	2.3e-06	0.00012
GO:0072511	P	divalent inorganic cation transport	79	516	2.4e-06	0.00013
GO:0009071	P	serine family amino acid catabolic process	26	97	2.4e-06	0.00013
GO:0005982	P	starch metabolic process	59	346	2.5e-06	0.00013
GO:0006631	P	fatty acid metabolic process	141	1090	2.5e-06	0.00014
GO:0006576	P	cellular biogenic amine metabolic process	63	380	2.6e-06	0.00014
GO:0005618	C	cell wall	223	1901	2.6e-06	0.00011
GO:0006032	P	chitin catabolic process	19	55	2.7e-06	0.00014
GO:0009832	P	plant-type cell wall biogenesis	67	415	2.9e-06	0.00015
GO:0009834	P	plant-type secondary cell wall biogenesis	34	153	2.9e-06	0.00015
GO:0019216	P	regulation of lipid metabolic process	31	132	3e-06	0.00016
GO:0070838	P	divalent metal ion transport	78	512	3.2e-06	0.00017
GO:0008202	P	steroid metabolic process	79	521	3.3e-06	0.00017
GO:0046348	P	amino sugar catabolic process	19	56	3.3e-06	0.00017
GO:1901072	P	glucosamine-containing compound catabolic process	19	56	3.3e-06	0.00017
GO:0046165	P	alcohol biosynthetic process	72	460	3.3e-06	0.00017
GO:0016798	F	hydrolase activity, acting on glycosyl bonds	127	962	3.3e-06	0.00062
GO:0009538	C	photosystem I reaction center	10	13	3.6e-06	0.00015
GO:0009962	P	regulation of flavonoid biosynthetic process	44	230	3.7e-06	0.00019
GO:0006833	P	water transport	48	262	3.9e-06	0.0002
GO:0044724	P	single-organism carbohydrate catabolic process	121	909	3.9e-06	0.0002
GO:0042044	P	fluid transport	48	262	3.9e-06	0.0002
GO:0071496	P	cellular response to external stimulus	97	686	4e-06	0.0002
GO:0044264	P	cellular polysaccharide metabolic process	163	1315	4.1e-06	0.0002
GO:0023052	P	signaling	819	8380	4.3e-06	0.00021
GO:0035556	P	intracellular signal transduction	270	2402	4.7e-06	0.00023
GO:0048509	P	regulation of meristem development	74	483	4.8e-06	0.00024
GO:0007275	P	multicellular organism development	1177	12465	4.9e-06	0.00024
GO:0044707	P	single-multicellular organism process	1204	12777	4.9e-06	0.00024
GO:0016101	P	diterpenoid metabolic process	31	136	5e-06	0.00025
GO:0046527	F	glucosyltransferase activity	67	423	5e-06	0.0009
GO:0035266	P	meristem growth	65	406	5.1e-06	0.00025
GO:1901071	P	glucosamine-containing compound metabolic process	21	70	5.2e-06	0.00025
GO:0005507	F	copper ion binding	56	331	5.4e-06	0.00093
GO:0031668	P	cellular response to extracellular stimulus	96	683	5.5e-06	0.00027
GO:1900376	P	regulation of secondary metabolite biosynthetic process	42	219	5.8e-06	0.00028
GO:0010038	P	response to metal ion	158	1276	6e-06	0.00029
GO:0006030	P	chitin metabolic process	19	59	6.2e-06	0.0003
GO:0004675	F	transmembrane receptor protein serine/threonine kinase activity	37	182	6.5e-06	0.0011
GO:0016706	F	oxidoreductase activity, acting on paired donors, with incorporation or reduction of molecular oxygen, 2-oxoglutarate as one donor, and incorporation of one atom each of oxygen into both donors	31	139	7.3e-06	0.0012
GO:0070301	P	cellular response to hydrogen peroxide	39	199	7.9e-06	0.00038
GO:0051213	F	dioxygenase activity	51	295	8.3e-06	0.0012
GO:0032544	P	plastid translation	11	19	8.4e-06	0.00041
GO:0030312	C	external encapsulating structure	225	1960	8.7e-06	0.00035
GO:1902582	P	single-organism intracellular transport	152	1228	9.1e-06	0.00044
GO:0015698	P	inorganic anion transport	85	592	9.2e-06	0.00044
GO:0046686	P	response to cadmium ion	127	986	9.5e-06	0.00045
GO:0070271	P	protein complex biogenesis	184	1548	9.8e-06	0.00047
GO:0009735	P	response to cytokinin	60	374	1.1e-05	0.00051
GO:0004857	F	enzyme inhibitor activity	57	349	1.1e-05	0.0016
GO:0010319	C	stromule	23	87	1.1e-05	0.00043
GO:0010413	P	glucuronoxylan metabolic process	50	291	1.2e-05	0.00055
GO:0016128	P	phytosteroid metabolic process	47	267	1.2e-05	0.00057
GO:0046149	P	pigment catabolic process	29	129	1.3e-05	0.00059
GO:0000302	P	response to reactive oxygen species	103	765	1.3e-05	0.00061
GO:0006026	P	aminoglycan catabolic process	19	63	1.3e-05	0.00063
GO:0031226	C	intrinsic component of plasma membrane	86	608	1.3e-05	0.00051
GO:0009404	P	toxin metabolic process	62	395	1.4e-05	0.00066
GO:0004674	F	protein serine/threonine kinase activity	184	1559	1.4e-05	0.002
GO:0043481	P	anthocyanin accumulation in tissues in response to UV light	38	198	1.5e-05	0.00071
GO:0043480	P	pigment accumulation in tissues	38	198	1.5e-05	0.00071
GO:0043478	P	pigment accumulation in response to UV light	38	198	1.5e-05	0.00071
GO:0043479	P	pigment accumulation in tissues in response to UV light	38	198	1.5e-05	0.00071
GO:0016758	F	transferase activity, transferring hexosyl groups	128	1007	1.5e-05	0.0021
GO:0016131	P	brassinosteroid metabolic process	44	246	1.6e-05	0.00074
GO:0001135	F	transcription factor activity, RNA polymerase II transcription factor recruiting	28	124	1.6e-05	0.0021
GO:0048731	P	system development	771	7929	1.7e-05	0.0008
GO:0043476	P	pigment accumulation	38	200	1.9e-05	0.00085
GO:0002679	P	respiratory burst involved in defense response	40	216	1.9e-05	0.00087
GO:0006461	P	protein complex assembly	181	1538	1.9e-05	0.00087
GO:1901565	P	organonitrogen compound catabolic process	171	1438	2e-05	0.00089
GO:0070592	P	cell wall polysaccharide biosynthetic process	53	324	2.2e-05	0.00097
GO:0009791	P	post-embryonic development	438	4254	2.2e-05	0.00098
GO:0016054	P	organic acid catabolic process	101	757	2.2e-05	0.00098
GO:0010103	P	stomatal complex morphogenesis	43	242	2.3e-05	0.001
GO:0045730	P	respiratory burst	40	218	2.3e-05	0.001
GO:0015996	P	chlorophyll catabolic process	28	127	2.4e-05	0.0011
GO:0009991	P	response to extracellular stimulus	99	740	2.4e-05	0.0011
GO:0034614	P	cellular response to reactive oxygen species	46	267	2.4e-05	0.0011
GO:0019825	F	oxygen binding	17	54	2.4e-05	0.003
GO:0010374	P	stomatal complex development	51	309	2.5e-05	0.0011
GO:1901575	P	organic substance catabolic process	527	5239	2.7e-05	0.0012
GO:0001134	F	transcription factor activity, transcription factor recruiting	28	128	2.7e-05	0.0033
GO:0045492	P	xylan biosynthetic process	50	302	2.8e-05	0.0012
GO:0016165	F	linoleate 13S-lipoxygenase activity	10	18	2.8e-05	0.0033
GO:0050403	F	trans-zeatin O-beta-D-glucosyltransferase activity	17	55	2.9e-05	0.0033
GO:0046274	P	lignin catabolic process	14	38	3e-05	0.0013
GO:0046271	P	phenylpropanoid catabolic process	14	38	3e-05	0.0013
GO:0043473	P	pigmentation	39	213	3e-05	0.0013
GO:0009267	P	cellular response to starvation	75	523	3.1e-05	0.0013
GO:0031328	P	positive regulation of cellular biosynthetic process	185	1593	3.1e-05	0.0013
GO:0050502	F	cis-zeatin O-beta-D-glucosyltransferase activity	16	50	3.5e-05	0.0039
GO:0006040	P	amino sugar metabolic process	23	95	3.6e-05	0.0015
GO:0009891	P	positive regulation of biosynthetic process	195	1700	3.6e-05	0.0015
GO:0044425	C	membrane part	1775	19621	3.6e-05	0.0014
GO:0034599	P	cellular response to oxidative stress	54	340	3.7e-05	0.0016
GO:0071702	P	organic substance transport	393	3794	3.8e-05	0.0016
GO:0044262	P	cellular carbohydrate metabolic process	215	1909	4e-05	0.0017
GO:0006006	P	glucose metabolic process	104	799	4e-05	0.0017
GO:0031224	C	intrinsic component of membrane	1698	18717	4e-05	0.0015
GO:0042744	P	hydrogen peroxide catabolic process	47	282	4.1e-05	0.0017
GO:0051667	P	establishment of plastid localization	35	185	4.2e-05	0.0018
GO:0009902	P	chloroplast relocation	35	185	4.2e-05	0.0018
GO:0060548	P	negative regulation of cell death	63	421	4.3e-05	0.0018
GO:0010154	P	fruit development	163	1383	4.6e-05	0.0019
GO:0019750	P	chloroplast localization	35	186	4.6e-05	0.0019
GO:0034976	P	response to endoplasmic reticulum stress	92	689	4.8e-05	0.002
GO:1902580	P	single-organism cellular localization	153	1284	4.8e-05	0.002
GO:0019318	P	hexose metabolic process	113	891	5.1e-05	0.0021
GO:0051644	P	plastid localization	35	187	5.1e-05	0.0021
GO:0042542	P	response to hydrogen peroxide	73	514	5.1e-05	0.0021
GO:0071669	P	plant-type cell wall organization or biogenesis	124	999	5.3e-05	0.0022
GO:0006520	P	cellular amino acid metabolic process	168	1438	5.3e-05	0.0022
GO:0051049	P	regulation of transport	89	663	5.4e-05	0.0022
GO:0009685	P	gibberellin metabolic process	24	105	5.4e-05	0.0022
GO:0000272	P	polysaccharide catabolic process	56	363	5.4e-05	0.0022
GO:0009636	P	response to toxic substance	70	488	5.5e-05	0.0022
GO:0030003	P	cellular cation homeostasis	69	479	5.5e-05	0.0022
GO:0016021	C	integral component of membrane	1691	18662	5.6e-05	0.002
GO:0032502	P	developmental process	1497	16379	5.7e-05	0.0023
GO:0010167	P	response to nitrate	48	295	5.7e-05	0.0023
GO:0044038	P	cell wall macromolecule biosynthetic process	53	338	5.8e-05	0.0023
GO:0070589	P	cellular component macromolecule biosynthetic process	53	338	5.8e-05	0.0023
GO:0009506	C	plasmodesma	208	1850	5.8e-05	0.002
GO:0055044	C	symplast	208	1850	5.8e-05	0.002
GO:0048366	P	leaf development	115	914	5.9e-05	0.0023
GO:0043086	P	negative regulation of catalytic activity	79	572	6e-05	0.0024
GO:0009850	P	auxin metabolic process	46	280	6.6e-05	0.0026
GO:0005996	P	monosaccharide metabolic process	124	1005	6.6e-05	0.0026
GO:0021700	P	developmental maturation	128	1045	6.8e-05	0.0027
GO:0016616	F	oxidoreductase activity, acting on the CH-OH group of donors, NAD or NADP as acceptor	66	456	7e-05	0.0073
GO:0043167	F	ion binding	708	7312	7e-05	0.0073
GO:0004871	F	signal transducer activity	120	968	7.2e-05	0.0074
GO:0010224	P	response to UV-B	37	207	7.4e-05	0.0029
GO:0044092	P	negative regulation of molecular function	84	623	7.5e-05	0.0029
GO:0009740	P	gibberellic acid mediated signaling pathway	31	160	7.7e-05	0.003
GO:0042335	P	cuticle development	25	115	7.7e-05	0.003
GO:0006468	P	protein phosphorylation	396	3862	7.8e-05	0.003
GO:0006007	P	glucose catabolic process	76	550	8.1e-05	0.0031
GO:0010476	P	gibberellin mediated signaling pathway	31	161	8.5e-05	0.0033
GO:0009658	P	chloroplast organization	66	460	8.8e-05	0.0034
GO:0071822	P	protein complex subunit organization	190	1679	8.8e-05	0.0034
GO:0004888	F	transmembrane signaling receptor activity	65	451	8.8e-05	0.0087
GO:0009817	P	defense response to fungus, incompatible interaction	24	109	8.9e-05	0.0034
GO:0044459	C	plasma membrane part	117	944	8.9e-05	0.003
GO:0031669	P	cellular response to nutrient levels	78	571	9.1e-05	0.0035
GO:0009269	P	response to desiccation	22	95	9.2e-05	0.0035
GO:0042793	P	transcription from plastid promoter	22	95	9.2e-05	0.0035
GO:0030246	F	carbohydrate binding	83	618	9.2e-05	0.0089
GO:0071370	P	cellular response to gibberellin stimulus	31	163	0.0001	0.0039
GO:0031969	C	chloroplast membrane	54	355	0.0001	0.0033
GO:0005911	C	cell-cell junction	210	1892	0.0001	0.0034
GO:0019320	P	hexose catabolic process	79	584	0.00011	0.0041
GO:0006598	P	polyamine catabolic process	18	69	0.00011	0.0042
GO:0043069	P	negative regulation of programmed cell death	59	401	0.00011	0.0042
GO:0010025	P	wax biosynthetic process	15	50	0.00011	0.0042
GO:0048569	P	post-embryonic organ development	133	1109	0.00011	0.0043
GO:0015172	F	acidic amino acid transmembrane transporter activity	14	44	0.00011	0.011
GO:0009653	P	anatomical structure morphogenesis	475	4749	0.00012	0.0044
GO:0033015	P	tetrapyrrole catabolic process	29	149	0.00012	0.0045
GO:0006787	P	porphyrin-containing compound catabolic process	29	149	0.00012	0.0045
GO:0048608	P	reproductive structure development	327	3139	0.00012	0.0046
GO:0061458	P	reproductive system development	327	3139	0.00012	0.0046
GO:0042170	C	plastid membrane	57	384	0.00012	0.0037
GO:2000022	P	regulation of jasmonic acid mediated signaling pathway	16	57	0.00013	0.0047
GO:0003333	P	amino acid transmembrane transport	29	150	0.00013	0.0049
GO:0033383	P	geranyl diphosphate metabolic process	9	18	0.00013	0.0049
GO:0099600	F	transmembrane receptor activity	70	504	0.00013	0.012
GO:0010015	P	root morphogenesis	113	916	0.00014	0.0051
GO:0031325	P	positive regulation of cellular metabolic process	231	2123	0.00014	0.0052
GO:0003700	F	transcription factor activity, sequence-specific DNA binding	205	1850	0.00014	0.012
GO:0010054	P	trichoblast differentiation	89	685	0.00015	0.0054
GO:0046395	P	carboxylic acid catabolic process	84	638	0.00015	0.0055
GO:0010166	P	wax metabolic process	16	58	0.00015	0.0055
GO:0001071	F	nucleic acid binding transcription factor activity	205	1853	0.00015	0.013
GO:0030054	C	cell junction	212	1927	0.00015	0.0047
GO:0042594	P	response to starvation	75	554	0.00016	0.0057
GO:0051187	P	cofactor catabolic process	36	208	0.00016	0.0058
GO:0016831	F	carboxy-lyase activity	34	193	0.00018	0.015
GO:0010598	C	NAD(P)H dehydrogenase complex (plastoquinone)	9	19	0.00018	0.0055
GO:0009741	P	response to brassinosteroid	51	339	0.00019	0.007
GO:0016614	F	oxidoreductase activity, acting on CH-OH group of donors	74	549	0.00019	0.016
GO:0030968	P	endoplasmic reticulum unfolded protein response	52	348	0.0002	0.0071
GO:0009873	P	ethylene-activated signaling pathway	52	348	0.0002	0.0071
GO:0009734	P	auxin-activated signaling pathway	57	393	0.0002	0.0072
GO:0015706	P	nitrate transport	45	287	0.0002	0.0072
GO:0033692	P	cellular polysaccharide biosynthetic process	119	986	0.0002	0.0073
GO:0008374	F	O-acyltransferase activity	40	244	0.0002	0.016
GO:0006810	P	transport	890	9455	0.00021	0.0074
GO:0019252	P	starch biosynthetic process	42	262	0.00021	0.0076
GO:0009886	P	post-embryonic morphogenesis	108	879	0.00022	0.0077
GO:0009965	P	leaf morphogenesis	60	422	0.00022	0.0078
GO:0048638	P	regulation of developmental growth	77	580	0.00022	0.0078
GO:0009718	P	anthocyanin-containing compound biosynthetic process	26	132	0.00022	0.0078
GO:0052689	F	carboxylic ester hydrolase activity	69	505	0.00022	0.018
GO:0044042	P	glucan metabolic process	119	989	0.00023	0.008
GO:0019369	P	arachidonic acid metabolic process	6	7	0.00023	0.0082
GO:0019373	P	epoxygenase P450 pathway	6	7	0.00023	0.0082
GO:0008514	F	organic anion transmembrane transporter activity	18	74	0.00023	0.018
GO:0047987	F	hydroperoxide dehydratase activity	6	7	0.00023	0.018
GO:0009978	F	allene oxide synthase activity	6	7	0.00023	0.018
GO:0016661	F	oxidoreductase activity, acting on other nitrogenous compounds as donors	10	25	0.00024	0.018
GO:0010109	P	regulation of photosynthesis	16	61	0.00025	0.0086
GO:0034620	P	cellular response to unfolded protein	52	352	0.00025	0.0087
GO:0009772	P	photosynthetic electron transport in photosystem II	7	11	0.00025	0.0088
GO:0055080	P	cation homeostasis	81	622	0.00027	0.0093
GO:0031967	C	organelle envelope	233	2171	0.00027	0.0081
GO:0046365	P	monosaccharide catabolic process	79	604	0.00028	0.0097
GO:0006986	P	response to unfolded protein	53	363	0.00028	0.0098
GO:0015174	F	basic amino acid transmembrane transporter activity	11	31	0.00028	0.02
GO:1905039	P	carboxylic acid transmembrane transport	30	166	0.00029	0.0098
GO:0009686	P	gibberellin biosynthetic process	21	97	0.00029	0.01
GO:0043449	P	cellular alkene metabolic process	37	224	0.00029	0.01
GO:0009692	P	ethylene metabolic process	37	224	0.00029	0.01
GO:0009693	P	ethylene biosynthetic process	37	224	0.00029	0.01
GO:0043450	P	alkene biosynthetic process	37	224	0.00029	0.01
GO:0005342	F	organic acid transmembrane transporter activity	36	216	0.0003	0.022
GO:0042470	C	melanosome	10	26	0.00031	0.0089
GO:0048770	C	pigment granule	10	26	0.00031	0.0089
GO:1900673	P	olefin metabolic process	37	225	0.00032	0.011
GO:1900674	P	olefin biosynthetic process	37	225	0.00032	0.011
GO:0048041	P	focal adhesion assembly	9	21	0.00033	0.011
GO:0007045	P	cell-substrate adherens junction assembly	9	21	0.00033	0.011
GO:0007044	P	cell-substrate junction assembly	9	21	0.00033	0.011
GO:0071365	P	cellular response to auxin stimulus	58	411	0.00033	0.011
GO:0048364	P	root development	155	1365	0.00033	0.011
GO:0010089	P	xylem development	26	136	0.00033	0.011
GO:0051716	P	cellular response to stimulus	997	10722	0.00034	0.011
GO:0009684	P	indoleacetic acid biosynthetic process	29	160	0.00034	0.011
GO:0051246	P	regulation of protein metabolic process	176	1583	0.00035	0.011
GO:0031667	P	response to nutrient levels	81	628	0.00035	0.012
GO:0010053	P	root epidermal cell differentiation	90	715	0.00035	0.012
GO:0016129	P	phytosteroid biosynthetic process	36	218	0.00035	0.012
GO:0009407	P	toxin catabolic process	51	349	0.00036	0.012
GO:0090487	P	secondary metabolite catabolic process	51	349	0.00036	0.012
GO:0009311	P	oligosaccharide metabolic process	66	487	0.00037	0.012
GO:0004337	F	geranyltranstransferase activity	7	12	0.00037	0.026
GO:0032879	P	regulation of localization	95	766	0.00038	0.012
GO:0048653	P	anther development	36	219	0.00038	0.012
GO:0006694	P	steroid biosynthetic process	59	423	0.00038	0.013
GO:0022622	P	root system development	155	1370	0.00038	0.013
GO:0060089	F	molecular transducer activity	101	825	0.00038	0.026
GO:0071369	P	cellular response to ethylene stimulus	54	378	0.0004	0.013
GO:1901135	P	carbohydrate derivative metabolic process	369	3657	0.00041	0.013
GO:0007160	P	cell-matrix adhesion	9	22	0.00043	0.014
GO:0009819	P	drought recovery	9	22	0.00043	0.014
GO:0002213	P	defense response to insect	11	33	0.00043	0.014
GO:0034333	P	adherens junction assembly	9	22	0.00043	0.014
GO:1903825	P	organic acid transmembrane transport	30	171	0.00044	0.014
GO:0006766	P	vitamin metabolic process	39	247	0.00045	0.015
GO:0005615	C	extracellular space	39	247	0.00045	0.013
GO:0046943	F	carboxylic acid transmembrane transporter activity	35	213	0.00046	0.031
GO:0080147	P	root hair cell development	63	464	0.00047	0.015
GO:0048767	P	root hair elongation	59	427	0.00047	0.015
GO:0016682	F	oxidoreductase activity, acting on diphenols and related substances as donors, oxygen as acceptor	14	52	0.00047	0.031
GO:0048443	P	stamen development	49	336	0.00048	0.015
GO:0048466	P	androecium development	49	336	0.00048	0.015
GO:0048469	P	cell maturation	83	655	0.00048	0.015
GO:0016132	P	brassinosteroid biosynthetic process	33	197	0.00049	0.015
GO:0009851	P	auxin biosynthetic process	33	197	0.00049	0.015
GO:0016102	P	diterpenoid biosynthetic process	22	109	0.00049	0.015
GO:0034754	P	cellular hormone metabolic process	27	148	0.00049	0.015
GO:0032268	P	regulation of cellular protein metabolic process	167	1503	0.0005	0.016
GO:0034637	P	cellular carbohydrate biosynthetic process	126	1083	0.0005	0.016
GO:0005788	C	endoplasmic reticulum lumen	18	80	0.00052	0.014
GO:0015800	P	acidic amino acid transport	12	40	0.00053	0.016
GO:1990066	P	energy quenching	7	13	0.00054	0.017
GO:0010196	P	nonphotochemical quenching	7	13	0.00054	0.017
GO:0016628	F	oxidoreductase activity, acting on the CH-CH group of donors, NAD or NADP as acceptor	49	338	0.00054	0.035
GO:0048316	P	seed development	143	1259	0.00055	0.017
GO:0031975	C	envelope	235	2224	0.00056	0.015
GO:0004022	F	alcohol dehydrogenase (NAD) activity	8	18	0.00058	0.037
GO:0044444	C	cytoplasmic part	1490	16509	0.00058	0.015
GO:0042549	P	photosystem II stabilization	6	9	0.0006	0.019
GO:0050589	F	leucocyanidin oxygenase activity	6	9	0.0006	0.038
GO:0006984	P	ER-nucleus signaling pathway	47	322	0.00061	0.019
GO:0048765	P	root hair cell differentiation	81	642	0.00063	0.019
GO:0048764	P	trichoblast maturation	81	642	0.00063	0.019
GO:0015837	P	amine transport	19	89	0.00064	0.02
GO:0040008	P	regulation of growth	93	760	0.00064	0.02
GO:0006835	P	dicarboxylic acid transport	11	35	0.00065	0.02
GO:0042548	P	regulation of photosynthesis, light reaction	11	35	0.00065	0.02
GO:0048437	P	floral organ development	108	910	0.00066	0.02
GO:0042631	P	cellular response to water deprivation	30	176	0.00067	0.02
GO:0071462	P	cellular response to water stimulus	30	176	0.00067	0.02
GO:0006826	P	iron ion transport	32	193	0.00069	0.021
GO:0046471	P	phosphatidylglycerol metabolic process	20	97	0.00069	0.021
GO:0019725	P	cellular homeostasis	115	982	0.0007	0.021
GO:0009690	P	cytokinin metabolic process	25	136	0.00071	0.021
GO:0034332	P	adherens junction organization	9	24	0.00071	0.021
GO:1901659	P	glycosyl compound biosynthetic process	68	520	0.00071	0.021
GO:0006873	P	cellular ion homeostasis	70	539	0.00071	0.021
GO:0035967	P	cellular response to topologically incorrect protein	52	371	0.00074	0.022
GO:0046872	F	metal ion binding	652	6850	0.00074	0.046
GO:0009645	P	response to low light intensity stimulus	8	19	0.00077	0.023
GO:0016998	P	cell wall macromolecule catabolic process	17	76	0.00077	0.023
GO:0016206	F	catechol O-methyltransferase activity	10	30	0.00078	0.047
GO:0016411	F	acylglycerol O-acyltransferase activity	11	36	0.00078	0.047
GO:0048589	P	developmental growth	175	1604	0.00079	0.023
GO:0043169	F	cation binding	656	6905	0.00084	0.049
GO:0005275	F	amine transmembrane transporter activity	25	138	0.00085	0.049
GO:0031589	P	cell-substrate adhesion	9	25	0.0009	0.027
GO:1990748	P	cellular detoxification	47	329	0.00091	0.027
GO:0098869	P	cellular oxidant detoxification	47	329	0.00091	0.027
GO:0016311	P	dephosphorylation	125	1092	0.00092	0.027
GO:0090627	P	plant epidermal cell differentiation	90	740	0.00092	0.027
GO:0015672	P	monovalent inorganic cation transport	99	830	0.00094	0.028
GO:0008544	P	epidermis development	95	792	0.001	0.029
GO:0010073	P	meristem maintenance	74	586	0.001	0.03
GO:0015809	P	arginine transport	7	15	0.001	0.03
GO:0009816	P	defense response to bacterium, incompatible interaction	20	101	0.0011	0.031
GO:0009809	P	lignin biosynthetic process	20	101	0.0011	0.031
GO:0071214	P	cellular response to abiotic stimulus	60	453	0.0011	0.031
GO:0009913	P	epidermal cell differentiation	91	756	0.0011	0.033
GO:0055082	P	cellular chemical homeostasis	74	589	0.0012	0.034
GO:0090407	P	organophosphate biosynthetic process	176	1631	0.0012	0.034
GO:0009893	P	positive regulation of metabolic process	242	2337	0.0013	0.036
GO:0006655	P	phosphatidylglycerol biosynthetic process	19	95	0.0013	0.036
GO:0048438	P	floral whorl development	94	790	0.0013	0.038
GO:0048878	P	chemical homeostasis	121	1064	0.0013	0.039
GO:0000023	P	maltose metabolic process	31	194	0.0014	0.04
GO:0009838	P	abscission	19	96	0.0014	0.04
GO:0034329	P	cell junction assembly	10	33	0.0014	0.04
GO:0006568	P	tryptophan metabolic process	30	186	0.0014	0.041
GO:0006586	P	indolalkylamine metabolic process	30	186	0.0014	0.041
GO:0006022	P	aminoglycan metabolic process	21	112	0.0015	0.041
GO:0030855	P	epithelial cell differentiation	91	763	0.0015	0.042
GO:0000038	P	very long-chain fatty acid metabolic process	22	120	0.0015	0.042
GO:0006073	P	cellular glucan metabolic process	111	965	0.0015	0.042
GO:0007568	P	aging	58	441	0.0015	0.042
GO:0051552	P	flavone metabolic process	14	60	0.0015	0.043
GO:0051553	P	flavone biosynthetic process	14	60	0.0015	0.043
GO:0009820	P	alkaloid metabolic process	10	34	0.0017	0.048
GO:0008361	P	regulation of cell size	27	163	0.0017	0.049
GO:0006595	P	polyamine metabolic process	20	106	0.0018	0.049
GO:0009074	P	aromatic amino acid family catabolic process	23	130	0.0018	0.049
GO:0006569	P	tryptophan catabolic process	22	122	0.0018	0.049
GO:0046218	P	indolalkylamine catabolic process	22	122	0.0018	0.049
GO:0015849	P	organic acid transport	52	388	0.0018	0.049
GO:0046244	P	salicylic acid catabolic process	6	12	0.0018	0.05
GO:0015819	P	lysine transport	6	12	0.0018	0.05
GO:0043231	C	intracellular membrane-bounded organelle	1984	22488	0.0018	0.048
GO:0044464	C	cell part	2631	30318	0.0018	0.048

## Sheet: Region G
Table S3. Gene ontology enrichment from the specifically and commonly regulated DEGs in maize systemic leaves 4 of 3+4-, 3- 4+, and 3+ 4+ group.
1749 genes included exclusively in "3+ 4+" group were enriched in biological process
GO term	Ontology (P= Biological process, C= Cellar components, F= Molecular functions)	Description	Number in input list	Number of genes in Background/Reference list	p-value	FDR
GO:0009657	P	plastid organization	94	736	2e-17	1.8e-13
GO:0019682	P	glyceraldehyde-3-phosphate metabolic	77	529	3e-17	1.8e-13
GO:0044699	P	single-organism process	1451	28803	5e-17	1.8e-13
GO:0006081	P	cellular aldehyde metabolic	89	685	5.7e-17	1.8e-13
GO:0010027	P	thylakoid membrane organization	58	329	1.6e-16	3.2e-13
GO:0009668	P	plastid membrane organization	58	329	1.6e-16	3.2e-13
GO:0009240	P	isopentenyl diphosphate biosynthetic	57	339	1.8e-15	2.8e-12
GO:0046490	P	isopentenyl diphosphate metabolic	57	339	1.8e-15	2.8e-12
GO:0019288	P	isopentenyl diphosphate biosynthetic	55	326	4.8e-15	6.7e-12
GO:0015979	P	photosynthesis	76	585	1.1e-14	1.4e-11
GO:0044710	P	single-organism metabolic process	962	17698	1.4e-14	1.6e-11
GO:0009719	P	response to endogenous stimulus	310	4462	6.3e-14	6.6e-11
GO:0042221	P	response to chemical	557	9294	1.9e-13	1.8e-10
GO:0019684	P	photosynthesis, light reaction	59	412	2.8e-13	2.6e-10
GO:0010016	P	shoot system morphogenesis	93	870	4.9e-13	4.1e-10
GO:0044763	P	single-organism cellular process	1099	20993	5.2e-13	4.1e-10
GO:0044802	P	single-organism membrane organization	114	1219	3.5e-12	2.6e-09
GO:0010033	P	response to organic substance	382	5992	3.9e-12	2.7e-09
GO:0009658	P	chloroplast organization	59	460	1.7e-11	1.1e-08
GO:0009725	P	response to hormone	269	3950	3.1e-11	1.9e-08
GO:0008299	P	isoprenoid biosynthetic process	79	752	6e-11	3.6e-08
GO:0061024	P	membrane organization	148	1841	7.6e-11	4.3e-08
GO:1901700	P	response to oxygen-containing compound	311	4781	8.9e-11	4.9e-08
GO:0008654	P	phospholipid biosynthetic process	73	675	9.9e-11	5.2e-08
GO:0043207	P	response to external biotic stimulus	214	2998	1.1e-10	5.4e-08
GO:0009607	P	response to biotic stimulus	225	3201	1.2e-10	5.9e-08
GO:0051707	P	response to other organism	213	2986	1.3e-10	5.9e-08
GO:0044711	P	single-organism biosynthetic process	394	6412	1.7e-10	7.2e-08
GO:0090626	P	plant epidermis morphogenesis	60	504	1.7e-10	7.2e-08
GO:0005982	P	starch metabolic process	47	346	3.5e-10	1.5e-07
GO:0009886	P	post-embryonic morphogenesis	85	879	4.9e-10	1.9e-07
GO:0046148	P	pigment biosynthetic process	62	547	4.9e-10	1.9e-07
GO:0006720	P	isoprenoid metabolic process	82	843	7.7e-10	2.9e-07
GO:0009605	P	response to external stimulus	278	4265	9.4e-10	3.5e-07
GO:0009628	P	response to abiotic stimulus	351	5674	1.1e-09	4e-07
GO:0048646	P	anatomical structure formation involved in morphogenesis	172	2336	1.1e-09	4e-07
GO:0006790	P	sulfur compound metabolic process	101	1150	1.4e-09	4.9e-07
GO:0008610	P	lipid biosynthetic process	157	2086	1.6e-09	5.2e-07
GO:0051188	P	cofactor biosynthetic process	76	770	1.8e-09	5.8e-07
GO:0019748	P	secondary metabolic process	133	1706	4.3e-09	1.3e-06
GO:0016226	P	iron-sulfur cluster assembly	32	197	5.3e-09	1.6e-06
GO:0031163	P	metallo-sulfur cluster assembly	32	197	5.3e-09	1.6e-06
GO:0051704	P	multi-organism process	303	4833	6.2e-09	1.8e-06
GO:0006629	P	lipid metabolic process	259	4009	8.5e-09	2.4e-06
GO:0051156	P	glucose 6-phosphate metabolic process	41	310	9.1e-09	2.5e-06
GO:0006098	P	pentose-phosphate shunt	41	310	9.1e-09	2.5e-06
GO:0048367	P	shoot system development	185	2650	1.1e-08	2.9e-06
GO:0048316	P	seed development	104	1259	1.6e-08	4e-06
GO:0010207	P	photosystem II assembly	33	219	1.6e-08	4e-06
GO:0009653	P	anatomical structure morphogenesis	296	4749	1.7e-08	4.2e-06
GO:0006739	P	NADP metabolic process	42	332	1.9e-08	4.7e-06
GO:0042793	P	transcription from plastid promoter	21	95	2.4e-08	5.8e-06
GO:0006082	P	organic acid metabolic process	287	4597	2.5e-08	5.9e-06
GO:0019252	P	starch biosynthetic process	36	262	3e-08	7e-06
GO:0006644	P	phospholipid metabolic process	79	880	3.9e-08	8.8e-06
GO:0000023	P	maltose metabolic process	30	194	4.2e-08	9.4e-06
GO:0045087	P	innate immune response	122	1591	4.5e-08	9.9e-06
GO:0098542	P	defense response to other organism	144	1975	4.8e-08	1e-05
GO:0033014	P	tetrapyrrole biosynthetic process	36	268	5e-08	1.1e-05
GO:0051667	P	establishment of plastid localization	29	185	5.4e-08	1.1e-05
GO:0009902	P	chloroplast relocation	29	185	5.4e-08	1.1e-05
GO:0032787	P	monocarboxylic acid metabolic process	185	2716	5.5e-08	1.1e-05
GO:0019750	P	chloroplast localization	29	186	6e-08	1.2e-05
GO:0044281	P	small molecule metabolic process	484	8585	6.6e-08	1.3e-05
GO:0051644	P	plastid localization	29	187	6.6e-08	1.3e-05
GO:0006090	P	pyruvate metabolic process	67	708	7e-08	1.3e-05
GO:0043436	P	oxoacid metabolic process	263	4198	8.3e-08	1.6e-05
GO:0009072	P	aromatic amino acid family metabolic process	43	369	1.1e-07	2e-05
GO:0010154	P	fruit development	108	1383	1.2e-07	2.1e-05
GO:0044264	P	cellular polysaccharide metabolic process	104	1315	1.2e-07	2.1e-05
GO:0090558	P	plant epidermis development	95	1167	1.2e-07	2.2e-05
GO:0042440	P	pigment metabolic process	69	750	1.2e-07	2.1e-05
GO:0048731	P	system development	449	7929	1.5e-07	2.7e-05
GO:0010200	P	response to chitin	70	773	1.7e-07	2.9e-05
GO:0044702	P	single organism reproductive process	259	4163	1.8e-07	2.9e-05
GO:0006073	P	cellular glucan metabolic process	82	965	1.8e-07	2.9e-05
GO:0045036	P	protein targeting to chloroplast	21	109	1.8e-07	2.9e-05
GO:0072598	P	protein localization to chloroplast	21	109	1.8e-07	2.9e-05
GO:0072596	P	establishment of protein localization to chloroplast	21	109	1.8e-07	2.9e-05
GO:0048827	P	phyllome development	117	1552	1.9e-07	3e-05
GO:0051186	P	cofactor metabolic process	133	1831	2e-07	3e-05
GO:0003006	P	developmental process involved in reproduction	250	3998	2.1e-07	3.2e-05
GO:0007275	P	multicellular organism development	665	12465	2.3e-07	3.5e-05
GO:0009791	P	post-embryonic development	263	4254	2.4e-07	3.5e-05
GO:0006779	P	porphyrin-containing compound biosynthetic process	33	249	2.4e-07	3.5e-05
GO:0009793	P	embryo development ending in seed dormancy	78	909	2.5e-07	3.7e-05
GO:0050896	P	response to stimulus	1130	22704	2.6e-07	3.8e-05
GO:0044707	P	single-multicellular organism process	679	12777	2.7e-07	3.9e-05
GO:0010103	P	stomatal complex morphogenesis	32	242	3.7e-07	5.3e-05
GO:0006655	P	phosphatidylglycerol biosynthetic process	19	95	4.3e-07	5.9e-05
GO:0044255	P	cellular lipid metabolic process	187	2844	4.5e-07	6e-05
GO:0016117	P	carotenoid biosynthetic process	27	183	4.5e-07	6e-05
GO:0016109	P	tetraterpenoid biosynthetic process	27	183	4.5e-07	6e-05
GO:0044042	P	glucan metabolic process	82	989	4.6e-07	6.1e-05
GO:0009965	P	leaf morphogenesis	45	422	5.3e-07	7e-05
GO:0006091	P	generation of precursor metabolites and energy	99	1278	5.6e-07	7.3e-05
GO:0046471	P	phosphatidylglycerol metabolic process	19	97	5.6e-07	7.3e-05
GO:0006952	P	defense response	213	3346	6e-07	7.6e-05
GO:0048608	P	reproductive structure development	202	3139	6e-07	7.6e-05
GO:0061458	P	reproductive system development	202	3139	6e-07	7.6e-05
GO:0016556	P	mRNA modification	31	236	6.4e-07	8e-05
GO:0010035	P	response to inorganic substance	190	2920	6.9e-07	8.5e-05
GO:0051656	P	establishment of organelle localization	35	289	7.1e-07	8.6e-05
GO:0044767	P	single-organism developmental process	685	12990	7.3e-07	8.7e-05
GO:0001101	P	response to acid chemical	196	3035	7.3e-07	8.7e-05
GO:0016108	P	tetraterpenoid metabolic process	27	189	7.8e-07	9.2e-05
GO:0016116	P	carotenoid metabolic process	27	189	7.8e-07	9.2e-05
GO:0044283	P	small molecule biosynthetic process	210	3307	8.5e-07	9.9e-05
GO:0009887	P	organ morphogenesis	91	1158	9.2e-07	0.00011
GO:1901135	P	carbohydrate derivative metabolic process	228	3657	9.7e-07	0.00011
GO:0099402	P	plant organ development	181	2768	9.7e-07	0.00011
GO:0006793	P	phosphorus metabolic process	482	8755	1.1e-06	0.00013
GO:0006796	P	phosphate-containing compound metabolic process	479	8692	1.1e-06	0.00012
GO:0010243	P	response to organonitrogen compound	74	883	1.1e-06	0.00013
GO:0009073	P	aromatic amino acid family biosynthetic process	25	170	1.2e-06	0.00014
GO:0048513	P	animal organ development	287	4830	1.5e-06	0.00016
GO:0035295	P	tube development	47	469	1.5e-06	0.00016
GO:0015995	P	chlorophyll biosynthetic process	26	184	1.5e-06	0.00016
GO:0016053	P	organic acid biosynthetic process	139	2021	1.7e-06	0.00018
GO:0048437	P	floral organ development	75	910	1.7e-06	0.00018
GO:0048440	P	carpel development	38	344	1.8e-06	0.00019
GO:0009409	P	response to cold	92	1197	1.9e-06	0.0002
GO:0097305	P	response to alcohol	124	1760	2.1e-06	0.00022
GO:0005976	P	polysaccharide metabolic process	120	1695	2.5e-06	0.00026
GO:0055114	P	oxidation-reduction process	255	4235	2.6e-06	0.00026
GO:0048569	P	post-embryonic organ development	86	1109	3e-06	0.0003
GO:0005984	P	disaccharide metabolic process	38	352	3e-06	0.0003
GO:0009069	P	serine family amino acid metabolic process	45	454	3.2e-06	0.00031
GO:0048856	P	anatomical structure development	721	13917	3.8e-06	0.00037
GO:0009743	P	response to carbohydrate	102	1392	3.8e-06	0.00037
GO:0033013	P	tetrapyrrole metabolic process	43	428	3.8e-06	0.00037
GO:0019752	P	carboxylic acid metabolic process	243	4025	3.9e-06	0.00037
GO:0009266	P	response to temperature stimulus	127	1840	4.2e-06	0.00039
GO:0009737	P	response to abscisic acid	109	1520	4.3e-06	0.00041
GO:0009314	P	response to radiation	152	2302	4.7e-06	0.00043
GO:0009620	P	response to fungus	81	1039	4.8e-06	0.00044
GO:0010817	P	regulation of hormone levels	80	1028	5.8e-06	0.00053
GO:0019725	P	cellular homeostasis	77	982	6.7e-06	0.00061
GO:0010374	P	stomatal complex development	34	309	6.8e-06	0.00061
GO:1901698	P	response to nitrogen compound	103	1431	6.9e-06	0.00062
GO:0051640	P	organelle localization	36	339	7.6e-06	0.00068
GO:0009755	P	hormone-mediated signaling pathway	137	2048	7.7e-06	0.00068
GO:0033993	P	response to lipid	138	2067	7.8e-06	0.00068
GO:0006778	P	porphyrin-containing compound metabolic process	41	413	8.2e-06	0.00072
GO:0009814	P	defense response, incompatible interaction	73	921	8.3e-06	0.00072
GO:0014070	P	response to organic cyclic compound	118	1706	8.4e-06	0.00072
GO:0048438	P	floral whorl development	65	790	8.7e-06	0.00074
GO:0048467	P	gynoecium development	38	371	9.1e-06	0.00078
GO:0009416	P	response to light stimulus	144	2186	9.4e-06	0.00079
GO:0006740	P	NADPH regeneration	26	206	9.4e-06	0.00079
GO:0006955	P	immune response	128	1894	9.8e-06	0.00082
GO:0022414	P	reproductive process	286	4935	1e-05	0.00085
GO:0009888	P	tissue development	163	2545	1e-05	0.00085
GO:0032870	P	cellular response to hormone stimulus	141	2137	1.1e-05	0.00088
GO:0043623	P	cellular protein complex assembly	87	1169	1.1e-05	0.00091
GO:0019344	P	cysteine biosynthetic process	35	331	1.1e-05	0.00089
GO:0070887	P	cellular response to chemical stimulus	218	3617	1.4e-05	0.0011
GO:0006534	P	cysteine metabolic process	35	335	1.4e-05	0.0011
GO:0010091	P	trichome branching	14	70	1.4e-05	0.0011
GO:0071310	P	cellular response to organic substance	179	2867	1.5e-05	0.0012
GO:0009311	P	oligosaccharide metabolic process	45	487	1.6e-05	0.0013
GO:0035670	P	plant-type ovary development	29	255	1.8e-05	0.0014
GO:0048481	P	plant ovule development	29	255	1.8e-05	0.0014
GO:0044712	P	single-organism catabolic process	200	3285	1.9e-05	0.0015
GO:0009723	P	response to ethylene	65	812	1.9e-05	0.0015
GO:0016114	P	terpenoid biosynthetic process	42	446	2e-05	0.0015
GO:0050832	P	defense response to fungus	60	737	2.5e-05	0.0019
GO:0007165	P	signal transduction	384	7006	3.2e-05	0.0024
GO:0009617	P	response to bacterium	89	1243	3.4e-05	0.0025
GO:0009908	P	flower development	112	1657	3.5e-05	0.0026
GO:0015994	P	chlorophyll metabolic process	33	323	3.6e-05	0.0026
GO:0071495	P	cellular response to endogenous stimulus	147	2308	3.7e-05	0.0027
GO:0051234	P	establishment of localization	537	10218	3.9e-05	0.0028
GO:0009070	P	serine family amino acid biosynthetic process	35	354	3.9e-05	0.0028
GO:0090567	P	reproductive shoot system development	113	1691	5e-05	0.0036
GO:0019760	P	glucosinolate metabolic process	31	300	5e-05	0.0036
GO:0019757	P	glycosinolate metabolic process	31	300	5e-05	0.0036
GO:0000003	P	reproduction	300	5342	5.8e-05	0.0041
GO:0009751	P	response to salicylic acid	68	896	5.8e-05	0.0041
GO:0044700	P	single organism signaling	390	7185	6e-05	0.0042
GO:0072330	P	monocarboxylic acid biosynthetic process	83	1163	6.9e-05	0.0048
GO:0000904	P	cell morphogenesis involved in differentiation	61	786	7.7e-05	0.0053
GO:0006873	P	cellular ion homeostasis	46	539	7.8e-05	0.0053
GO:1901565	P	organonitrogen compound catabolic process	98	1438	8.1e-05	0.0055
GO:0070271	P	protein complex biogenesis	104	1548	8.2e-05	0.0056
GO:0019637	P	organophosphate metabolic process	193	3238	8.4e-05	0.0056
GO:0007154	P	cell communication	424	7931	9.3e-05	0.0063
GO:0006811	P	ion transport	174	2879	9.9e-05	0.0066
GO:0044262	P	cellular carbohydrate metabolic process	123	1909	0.0001	0.0067
GO:0048366	P	leaf development	68	914	0.0001	0.0066
GO:0002376	P	immune system process	143	2292	0.00011	0.0075
GO:0048589	P	developmental growth	106	1604	0.00013	0.0083
GO:0016072	P	rRNA metabolic process	57	735	0.00013	0.0086
GO:0071369	P	cellular response to ethylene stimulus	35	378	0.00013	0.0085
GO:0009873	P	ethylene-activated signaling pathway	33	348	0.00013	0.0086
GO:0061077	P	chaperone-mediated protein folding	12	67	0.00014	0.009
GO:0006461	P	protein complex assembly	102	1538	0.00015	0.0095
GO:0006733	P	oxidoreduction coenzyme metabolic process	64	858	0.00015	0.0094
GO:0055082	P	cellular chemical homeostasis	48	589	0.00015	0.0096
GO:0048868	P	pollen tube development	44	524	0.00015	0.0097
GO:0009056	P	catabolic process	346	6365	0.00016	0.01
GO:0040007	P	growth	129	2046	0.00016	0.01
GO:0006364	P	rRNA processing	56	725	0.00017	0.01
GO:0010090	P	trichome morphogenesis	28	278	0.00017	0.01
GO:0006979	P	response to oxidative stress	88	1291	0.00018	0.011
GO:0030003	P	cellular cation homeostasis	41	479	0.00018	0.011
GO:0030855	P	epithelial cell differentiation	58	763	0.00019	0.011
GO:0044272	P	sulfur compound biosynthetic process	38	434	0.0002	0.012
GO:1901615	P	organic hydroxy compound metabolic process	78	1117	0.00021	0.013
GO:0048878	P	chemical homeostasis	75	1064	0.00021	0.013
GO:0044550	P	secondary metabolite biosynthetic process	69	958	0.00021	0.013
GO:0006721	P	terpenoid metabolic process	42	500	0.00021	0.013
GO:0009767	P	photosynthetic electron transport chain	16	117	0.00021	0.012
GO:0055085	P	transmembrane transport	171	2870	0.00022	0.013
GO:0034637	P	cellular carbohydrate biosynthetic process	76	1083	0.00022	0.013
GO:0009697	P	salicylic acid biosynthetic process	26	254	0.00022	0.013
GO:0090407	P	organophosphate biosynthetic process	106	1631	0.00023	0.013
GO:0008219	P	cell death	94	1410	0.00023	0.013
GO:0042742	P	defense response to bacterium	65	890	0.00023	0.013
GO:0045088	P	regulation of innate immune response	58	770	0.00023	0.013
GO:0006612	P	protein targeting to membrane	54	702	0.00024	0.013
GO:0019761	P	glucosinolate biosynthetic process	25	241	0.00024	0.014
GO:0019758	P	glycosinolate biosynthetic process	25	241	0.00024	0.014
GO:0006970	P	response to osmotic stress	117	1843	0.00026	0.014
GO:0046394	P	carboxylic acid biosynthetic process	104	1600	0.00026	0.014
GO:0009913	P	epidermal cell differentiation	57	756	0.00026	0.014
GO:0015860	P	purine nucleoside transmembrane transport	6	16	0.00026	0.015
GO:0071229	P	cellular response to acid chemical	96	1455	0.00027	0.015
GO:0055080	P	cation homeostasis	49	622	0.00027	0.015
GO:0006950	P	response to stress	611	12007	0.00028	0.015
GO:0033692	P	cellular polysaccharide biosynthetic process	70	986	0.00028	0.015
GO:0022900	P	electron transport chain	32	348	0.00028	0.015
GO:0006546	P	glycine catabolic process	14	96	0.00028	0.015
GO:0071446	P	cellular response to salicylic acid stimulus	49	624	0.00029	0.016
GO:0016049	P	cell growth	92	1386	0.0003	0.016
GO:0034660	P	ncRNA metabolic process	88	1313	0.0003	0.016
GO:0060429	P	epithelium development	62	848	0.0003	0.016
GO:0006066	P	alcohol metabolic process	67	936	0.00031	0.016
GO:0009863	P	salicylic acid mediated signaling pathway	48	609	0.00031	0.016
GO:0055076	P	transition metal ion homeostasis	26	260	0.00031	0.016
GO:0009071	P	serine family amino acid catabolic process	14	97	0.00031	0.016
GO:0044085	P	cellular component biogenesis	236	4185	0.00032	0.017
GO:0042445	P	hormone metabolic process	52	678	0.00032	0.017
GO:0015858	P	nucleoside transport	8	33	0.00032	0.016
GO:0000302	P	response to reactive oxygen species	57	765	0.00034	0.017
GO:0000160	P	phosphorelay signal transduction system	41	496	0.00034	0.017
GO:1902578	P	single-organism localization	214	3753	0.00036	0.018
GO:0044765	P	single-organism transport	209	3653	0.00036	0.018
GO:1901606	P	alpha-amino acid catabolic process	27	278	0.00037	0.019
GO:0006544	P	glycine metabolic process	15	112	0.00039	0.02
GO:0071822	P	protein complex subunit organization	107	1679	0.00041	0.021
GO:0032502	P	developmental process	810	16379	0.00043	0.021
GO:0010026	P	trichome differentiation	30	327	0.00044	0.022
GO:1901605	P	alpha-amino acid metabolic process	72	1044	0.0005	0.025
GO:0072657	P	protein localization to membrane	56	761	0.0005	0.025
GO:0055065	P	metal ion homeostasis	33	377	0.0005	0.025
GO:0005975	P	carbohydrate metabolic process	233	4161	0.00051	0.025
GO:0030154	P	cell differentiation	190	3301	0.00051	0.025
GO:0006810	P	transport	488	9455	0.00052	0.025
GO:1901575	P	organic substance catabolic process	286	5239	0.00052	0.025
GO:0044106	P	cellular amine metabolic process	56	762	0.00052	0.025
GO:0009627	P	systemic acquired resistance	51	676	0.00052	0.025
GO:0009856	P	pollination	54	728	0.00053	0.025
GO:0044706	P	multi-multicellular organism process	54	730	0.00056	0.027
GO:0098771	P	inorganic ion homeostasis	38	460	0.00056	0.026
GO:0048564	P	photosystem I assembly	5	12	0.0006	0.028
GO:0072524	P	pyridine-containing compound metabolic process	54	733	0.00061	0.029
GO:0072530	P	purine-containing compound transmembrane transport	8	37	0.00061	0.029
GO:0035304	P	regulation of protein dephosphorylation	22	214	0.00062	0.029
GO:0046496	P	nicotinamide nucleotide metabolic process	53	717	0.00064	0.03
GO:0023052	P	signaling	436	8380	0.00065	0.03
GO:0042542	P	response to hydrogen peroxide	41	514	0.00066	0.03
GO:0009250	P	glucan biosynthetic process	49	650	0.00067	0.031
GO:0006875	P	cellular metal ion homeostasis	25	260	0.00068	0.031
GO:0050776	P	regulation of immune response	58	807	0.00069	0.031
GO:0009626	P	plant-type hypersensitive response	54	737	0.00069	0.031
GO:0090150	P	establishment of protein localization to membrane	55	755	0.0007	0.032
GO:0010557	P	positive regulation of macromolecule biosynthetic process	86	1315	0.00072	0.032
GO:0050801	P	ion homeostasis	57	791	0.00072	0.032
GO:0008544	P	epidermis development	57	792	0.00074	0.033
GO:0010583	P	response to cyclopentenone	22	217	0.00074	0.033
GO:0034050	P	host programmed cell death induced by symbiont	54	740	0.00075	0.033
GO:0019362	P	pyridine nucleotide metabolic process	53	723	0.00076	0.034
GO:0031348	P	negative regulation of defense response	37	452	0.00076	0.034
GO:0071702	P	organic substance transport	213	3794	0.0008	0.035
GO:0000271	P	polysaccharide biosynthetic process	78	1175	0.00084	0.037
GO:0000902	P	cell morphogenesis	92	1435	0.00085	0.037
GO:0009862	P	systemic acquired resistance, salicylic acid mediated signaling pathway	32	375	0.00089	0.039
GO:0035303	P	regulation of dephosphorylation	22	221	0.00092	0.04
GO:1901617	P	organic hydroxy compound biosynthetic process	47	626	0.00093	0.04
GO:0009790	P	embryo development	102	1630	0.00097	0.042
GO:0031328	P	positive regulation of cellular biosynthetic process	100	1593	0.00099	0.043
GO:0051179	P	localization	604	12018	0.001	0.044
GO:1901701	P	cellular response to oxygen-containing compound	122	2014	0.001	0.043
GO:0045038	P	protein import into chloroplast thylakoid membrane	5	14	0.001	0.044
GO:0032501	P	multicellular organismal process	816	16632	0.0011	0.045
GO:1903508	P	positive regulation of nucleic acid-templated transcription	79	1205	0.0011	0.046
GO:0045893	P	positive regulation of transcription, DNA-templated	79	1205	0.0011	0.046
GO:1902680	P	positive regulation of RNA biosynthetic process	79	1207	0.0011	0.047
GO:0009414	P	response to water deprivation	66	968	0.0011	0.046
GO:0009753	P	response to jasmonic acid	63	914	0.0011	0.046
GO:0009407	P	toxin catabolic process	30	349	0.0011	0.047
GO:0090487	P	secondary metabolite catabolic process	30	349	0.0011	0.047
GO:1901642	P	nucleoside transmembrane transport	6	22	0.0011	0.045
GO:0042180	P	cellular ketone metabolic process	96	1528	0.0012	0.049
GO:0009415	P	response to water	69	1025	0.0012	0.048
GO:0016138	P	glycoside biosynthetic process	25	272	0.0012	0.05
GO:0046916	P	cellular transition metal ion homeostasis	19	182	0.0012	0.049
GO:0009106	P	lipoate metabolic process	12	87	0.0012	0.047
GO:0009536	C	plastid	450	5796	3.4e-30	3.5e-27
GO:0009507	C	chloroplast	429	5439	5.7e-30	3.5e-27
GO:0044435	C	plastid part	227	2381	1.8e-24	7.5e-22
GO:0044434	C	chloroplast part	223	2339	4.9e-24	1.5e-21
GO:0009532	C	plastid stroma	129	1336	1.5e-14	3.8e-12
GO:0009579	C	thylakoid	107	1020	2.5e-14	5.2e-12
GO:0009526	C	plastid envelope	117	1170	3.1e-14	5.5e-12
GO:0009941	C	chloroplast envelope	114	1132	4.3e-14	6.7e-12
GO:0009570	C	chloroplast stroma	126	1314	4.9e-14	6.7e-12
GO:0009534	C	chloroplast thylakoid	80	774	9.3e-11	1.2e-08
GO:0031976	C	plastid thylakoid	80	778	1.2e-10	1.3e-08
GO:0044436	C	thylakoid part	78	764	2.7e-10	2.8e-08
GO:0042651	C	thylakoid membrane	72	689	5.2e-10	5.1e-08
GO:0044444	C	cytoplasmic part	874	16509	7.7e-10	6.9e-08
GO:0005886	C	plasma membrane	407	6798	1.7e-09	1.4e-07
GO:0034357	C	photosynthetic membrane	72	715	2.2e-09	1.7e-07
GO:0005737	C	cytoplasm	1007	19628	7.8e-09	5.8e-07
GO:0055035	C	plastid thylakoid membrane	64	627	1.1e-08	7.5e-07
GO:0009535	C	chloroplast thylakoid membrane	63	622	1.8e-08	1.2e-06
GO:0071944	C	cell periphery	472	8255	1.9e-08	1.2e-06
GO:0031984	C	organelle subcompartment	112	1408	2.8e-08	1.7e-06
GO:0031975	C	envelope	156	2224	1.3e-07	7.1e-06
GO:0031967	C	organelle envelope	153	2171	1.3e-07	7.1e-06
GO:0005576	C	extracellular region	178	2695	6.7e-07	3.5e-05
GO:0043231	C	intracellular membrane-bounded organelle	1110	22488	3.2e-06	0.00016
GO:0043227	C	membrane-bounded organelle	1112	22556	4e-06	0.00019
GO:0022891	F	substrate-specific transmembrane transporter activity	138	2090	1.3e-05	0.02
GO:0048046	C	apoplast	71	905	1.5e-05	0.00069
GO:0016491	F	oxidoreductase activity	225	3759	1.6e-05	0.02
GO:0010319	C	stromule	15	87	3.2e-05	0.0014
GO:0005623	C	cell	1437	30411	0.00011	0.0047
GO:0044464	C	cell part	1430	30318	0.00021	0.0089
GO:0005887	C	integral component of plasma membrane	29	306	0.00033	0.013
GO:0005739	C	mitochondrion	198	3430	0.00034	0.013
GO:0031977	C	thylakoid lumen	16	124	0.00037	0.014
GO:0031978	C	plastid thylakoid lumen	12	80	0.0006	0.021
GO:0009543	C	chloroplast thylakoid lumen	12	80	0.0006	0.021
GO:0043229	C	intracellular organelle	1137	23739	0.00079	0.027
GO:0043226	C	organelle	1140	23816	0.00084	0.029
